# Supplementary material for: Physiological and Metabolic Effects of Limnospira maxima Inclusion in Fish Feed on the Liver, Intestine, and Fillet of Juvenile Nile Tilapia (Oreochromis niloticus)
Source: Animals (Basel). 2026 Mar 12;16(6):889. doi: 10.3390/ani16060889 (PMC13023301; doi:10.3390/ani16060889)
Supplement: Supplementary file 1 [file animals-16-00889-s001.zip]

Archive with 2 entries (2 files):
- Supplementary_material_REV.pdf
- Table_S2.xlsx
