# Supplementary material for: Physiological and Metabolic Effects of Limnospira maxima Inclusion in Fish Feed on the Liver, Intestine, and Fillet of Juvenile Nile Tilapia (Oreochromis niloticus)
Source: Animals (Basel). 2026 Mar 12;16(6):889. doi: 10.3390/ani16060889 (PMC13023301; doi:10.3390/ani16060889)
Supplement: Supplementary file 1 [file animals-16-00889-s001.zip › Table_S2.xlsx]

## Sheet: Proteomics
Protein	Protein ID	Entry Name	Gene	Protein Length	Organism	Protein Existence	Description	Protein Probability	Top Peptide Probability	Combined Total Peptides	Combined Spectral Count	Combined Unique Spectral Count	Combined Total Spectral Count	Liver	Intestine	Fillet	Fillet 10%	Fillet 20%	Fillet 30%	Fillet 40%	Fillet 0%	Liver 10%	Liver 30%	Liver 20%	Liver 0%	Liver 40%	Intestine 30%	Intestine 20%	Intestine 10%	Intestine 0%	Intestine 40%	QE_013719_1_0_R1 Spectral Count	QE_013720_1_0_R2 Spectral Count	QE_013710_1_1_R1 Spectral Count	QE_013711_1_1_R2 Spectral Count	QE_013655_1_2_R2 Spectral Count	QE_013694_1_2_R1 Spectral Count	QE_013731_1_3_R1 Spectral Count	QE_013732_1_3_R2 Spectral Count	QE_013701_1_4_R1 Spectral Count	QE_013702_1_4_R2 Spectral Count	QE_013704_2_0_R1 Spectral Count	QE_013705_2_0_R2 Spectral Count	QE_013722_2_1_R1 Spectral Count	QE_013723_2_1_R2 Spectral Count	QE_013697_2_2_R1 Spectral Count	QE_013698_2_2_R2 Spectral Count	QE_013728_2_3_R1 Spectral Count	QE_013729_2_3_R2 Spectral Count
sp|P00761|TRYP_PIG	P00761	TRYP_PIG		231	Sus scrofa	1:Experimental evidence at protein level	Trypsin	1	999	4	419	419	419	ID	ID	ID	ID	ID	ID	ID	ID	ID	ID	ID	ID	ID		ID	ID	ID	ID	11	6	10	10	2	9	8	7	12	6	3	5	6	7	12	11	14	11
sp|P04264|K2C1_HUMAN	P04264	K2C1_HUMAN	KRT1	644	Homo sapiens	1:Experimental evidence at protein level	Keratin, type II cytoskeletal 1	1	999	54	2367	2092	2367	ID	ID	ID	ID	ID	ID	ID	ID	ID	ID	ID	ID	ID	ID	ID	ID	ID	ID	27	34	40	40	7	54	29	25	32	33	33	37	60	47	79	72	58	68
sp|P13645|K1C10_HUMAN	P13645	K1C10_HUMAN	KRT10	584	Homo sapiens	1:Experimental evidence at protein level	Keratin, type I cytoskeletal 10	1	999	37	1696	1382	1696	ID	ID	ID	ID	ID	ID	ID	ID	ID	ID	ID	ID	ID		ID	ID	ID	ID	18	27	32	28	2	54	18	16	23	34	22	25	32	21	47	49	24	28
sp|P35527|K1C9_HUMAN	P35527	K1C9_HUMAN	KRT9	623	Homo sapiens	1:Experimental evidence at protein level	Keratin, type I cytoskeletal 9	1	999	33	1169	1169	1174	ID	ID	ID	ID	ID	ID	ID	ID	ID	ID	ID	ID	ID		ID	ID	ID	ID	13	18	18	17	1	18	11	13	20	26	17	16	36	27	41	29	18	17
sp|P35908|K22E_HUMAN	P35908	K22E_HUMAN	KRT2	639	Homo sapiens	1:Experimental evidence at protein level	Keratin, type II cytoskeletal 2 epidermal	1	999	42	904	844	1060	ID	ID	ID	ID	ID	ID	ID	ID	ID	ID	ID	ID	ID		ID	ID	ID	ID	13	17	21	21	2	21	8	14	15	20	12	12	20	14	30	20	17	16
sp|P62796|H4_ORENI	P62796	H4_ORENI		103	Oreochromis niloticus	3:Protein inferred from homology	Histone H4	1	999	11	230	0	230	ID	ID	ID	ID	ID	ID	ID	ID	ID	ID	ID	ID	ID		ID	ID	ID	ID	1	4	1	3	1	4	4	5	2	2	13	15	7	5	3	4	7	8
sp|P62979|RS27A_HUMAN	P62979	RS27A_HUMAN	RPS27A	156	Homo sapiens	1:Experimental evidence at protein level	Ubiquitin-40S ribosomal protein S27a	1	999	7	396	0	396	ID	ID	ID	ID	ID	ID	ID	ID	ID	ID	ID	ID	ID	ID	ID	ID	ID	ID	6	5	3	5	0	3	4	5	4	3	18	18	25	17	13	12	14	19
tr|A0A0E3JRK1|A0A0E3JRK1_ORENI	A0A0E3JRK1	A0A0E3JRK1_ORENI		696	Oreochromis niloticus	2:Experimental evidence at transcript level	Serotransferrin	1	999	34	946	4	946	ID	ID	ID	ID	ID	ID	ID	ID	ID	ID	ID	ID	ID	ID	ID	ID	ID	ID	12	17	13	11	2	9	24	20	18	16	36	34	73	47	73	56	41	34
tr|A0A669AZJ6|A0A669AZJ6_ORENI	A0A669AZJ6	A0A669AZJ6_ORENI	tpi	247	Oreochromis niloticus	3:Protein inferred from homology	Triosephosphate isomerase	1	999	22	903	0	903	ID	ID	ID	ID	ID	ID	ID	ID	ID	ID	ID	ID	ID		ID	ID	ID	ID	46	62	79	72	8	64	66	73	59	69	27	27	29	22	57	60	11	11
tr|A0A669BA85|A0A669BA85_ORENI	A0A669BA85	A0A669BA85_ORENI	COL12A1	3449	Oreochromis niloticus	4:Protein predicted	Collagen, type XII, alpha 1b	1	999	80	495	13	527	ID	ID	ID	ID	ID	ID	ID	ID	ID		ID	ID	ID		ID	ID	ID	ID	28	39	19	18	1	31	43	31	31	44	8	8	4	6	13	15	0	1
tr|A0A669BCB7|A0A669BCB7_ORENI	A0A669BCB7	A0A669BCB7_ORENI		359	Oreochromis niloticus	3:Protein inferred from homology	Glyceraldehyde-3-phosphate dehydrogenase	1	999	30	101	0	2208	ID	ID	ID	ID	ID	ID	ID	ID	ID	ID	ID	ID	ID		ID	ID	ID	ID	3	5	5	8	1	5	4	5	6	4	2	1	7	4	6	2	3	4
tr|A0A669BN81|A0A669BN81_ORENI	A0A669BN81	A0A669BN81_ORENI		403	Oreochromis niloticus	3:Protein inferred from homology	Si:ch211-156l18.7	1	999	29	253	0	273	ID	ID	ID	ID	ID	ID	ID	ID	ID	ID	ID	ID	ID		ID	ID	ID	ID	6	7	4	3	1	9	12	8	9	13	31	31	8	8	17	14	7	8
tr|A0A669BWG1|A0A669BWG1_ORENI	A0A669BWG1	A0A669BWG1_ORENI	LOC100702817	516	Oreochromis niloticus	3:Protein inferred from homology	Keratin, type II cytoskeletal 8	1	999	43	359	0	553	ID	ID	ID	ID	ID	ID	ID	ID	ID	ID	ID	ID	ID			ID	ID	ID	12	9	11	12	0	12	10	12	10	19	58	59	14	8	9	9	14	11
tr|A0A669BWU8|A0A669BWU8_ORENI	A0A669BWU8	A0A669BWU8_ORENI		338	Oreochromis niloticus	3:Protein inferred from homology	Glyceraldehyde-3-phosphate dehydrogenase	1	999	29	2856	0	2856	ID	ID	ID	ID	ID	ID	ID	ID	ID	ID	ID	ID	ID		ID	ID	ID	ID	93	91	174	177	6	148	143	150	149	162	171	168	197	184	207	214	86	83
tr|A0A669BZJ2|A0A669BZJ2_ORENI	A0A669BZJ2	A0A669BZJ2_ORENI	LOC100706607	996	Oreochromis niloticus	3:Protein inferred from homology	Calcium-transporting ATPase	1	999	80	3684	6	3684	ID	ID	ID	ID	ID	ID	ID	ID	ID		ID	ID	ID		ID		ID		319	396	415	463	19	371	315	330	335	396	3	1	2	2	128	157	1	0
tr|A0A669C061|A0A669C061_ORENI	A0A669C061	A0A669C061_ORENI	fgb	490	Oreochromis niloticus	4:Protein predicted	Fibrinogen beta chain	1	999	19	168	0	168	ID	ID	ID	ID	ID	ID	ID	ID	ID	ID	ID	ID	ID				ID	ID	2	2	6	5	1	8	5	7	3	10	20	19	12	7	11	10	14	8
tr|A0A669C0I3|A0A669C0I3_ORENI	A0A669C0I3	A0A669C0I3_ORENI	LOC100695112	1937	Oreochromis niloticus	3:Protein inferred from homology	Myosin heavy chain, fast skeletal muscle	1	999	279	19908	0	26498	ID	ID	ID	ID	ID	ID	ID	ID	ID		ID	ID	ID		ID		ID		1795	2145	2009	2145	111	1948	1976	1863	1640	1881	60	10	26	20	959	1040	0	0
tr|A0A669C4B5|A0A669C4B5_ORENI	A0A669C4B5	A0A669C4B5_ORENI		217	Oreochromis niloticus	3:Protein inferred from homology	Fatty acid-binding protein, heart	1	999	13	418	208	418	ID	ID	ID	ID	ID	ID	ID	ID	ID	ID	ID	ID	ID				ID	ID	9	13	14	13	0	14	17	18	10	12	53	54	37	29	28	26	23	21
tr|A0A669C4E8|A0A669C4E8_ORENI	A0A669C4E8	A0A669C4E8_ORENI		555	Oreochromis niloticus	3:Protein inferred from homology	Aldehyde dehydrogenase, mitochondrial	1	999	28	326	0	326	ID	ID	ID	ID	ID	ID	ID	ID	ID	ID	ID	ID	ID			ID	ID		6	12	24	25	2	22	8	5	16	22	35	39	16	11	17	18	13	9
tr|A0A669CKH1|A0A669CKH1_ORENI	A0A669CKH1	A0A669CKH1_ORENI	LOC102080222	143	Oreochromis niloticus	3:Protein inferred from homology	Hemoglobin subunit alpha-B	1	999	18	624	0	624	ID	ID	ID	ID	ID	ID	ID	ID	ID	ID	ID	ID	ID				ID	ID	8	6	11	13	1	11	9	7	15	15	88	82	25	21	31	30	52	41
tr|A0A669CSE3|A0A669CSE3_ORENI	A0A669CSE3	A0A669CSE3_ORENI		498	Oreochromis niloticus	3:Protein inferred from homology	Actin alpha cardiac muscle 1	1	999	36	2741	29	4310	ID	ID	ID	ID	ID	ID	ID	ID	ID	ID	ID	ID	ID		ID	ID	ID	ID	183	192	184	212	10	251	178	184	206	203	73	44	60	60	156	142	3	4
tr|A0A669DNM1|A0A669DNM1_ORENI	A0A669DNM1	A0A669DNM1_ORENI	HBE1	148	Oreochromis niloticus	3:Protein inferred from homology	Hemoglobin subunit beta-A	1	999	12	1291	0	1291	ID	ID	ID	ID	ID	ID	ID	ID	ID	ID	ID	ID	ID		ID	ID	ID	ID	14	15	22	22	3	19	14	16	17	22	135	137	79	56	88	86	148	143
tr|A0A669DVI7|A0A669DVI7_ORENI	A0A669DVI7	A0A669DVI7_ORENI	pfn2	139	Oreochromis niloticus	3:Protein inferred from homology	Profilin	1	999	10	142	85	142	ID	ID	ID	ID	ID	ID	ID	ID	ID	ID	ID	ID	ID		ID	ID	ID	ID	6	9	2	2	1	7	6	4	4	2	9	9	7	8	8	6	3	2
tr|A0A669EDL6|A0A669EDL6_ORENI	A0A669EDL6	A0A669EDL6_ORENI	pdia3	492	Oreochromis niloticus	3:Protein inferred from homology	Protein disulfide-isomerase	1	999	19	133	0	133	ID	ID	ID	ID	ID	ID	ID	ID	ID	ID	ID	ID	ID				ID		4	5	2	2	1	4	6	5	2	5	23	20	5	6	7	2	5	5
tr|A0A669EKH3|A0A669EKH3_ORENI	A0A669EKH3	A0A669EKH3_ORENI	LOC100692640	110	Oreochromis niloticus	3:Protein inferred from homology	Parvalbumin	1	999	18	1695	1014	1845	ID	ID	ID	ID	ID	ID	ID	ID	ID	ID	ID	ID	ID		ID	ID	ID	ID	116	115	152	159	15	157	146	165	146	142	18	15	12	12	102	105	1	2
tr|A0A669EQ95|A0A669EQ95_ORENI	A0A669EQ95	A0A669EQ95_ORENI		433	Oreochromis niloticus	3:Protein inferred from homology	Keratin 5	1	999	24	108	0	302	ID	ID	ID	ID	ID	ID	ID	ID	ID	ID	ID	ID	ID			ID	ID	ID	1	4	6	6	0	8	5	1	4	11	2	2	4	4	9	9	4	4
tr|A0A669EY15|A0A669EY15_ORENI	A0A669EY15	A0A669EY15_ORENI	sod1	153	Oreochromis niloticus	3:Protein inferred from homology	Superoxide dismutase [Cu-Zn]	1	999	16	1858	0	1858	ID	ID	ID	ID	ID	ID	ID	ID	ID	ID	ID	ID	ID	ID	ID	ID	ID	ID	5	7	5	5	0	4	7	4	4	6	75	67	204	175	156	167	93	96
tr|A0A669F5R3|A0A669F5R3_ORENI	A0A669F5R3	A0A669F5R3_ORENI	btd	518	Oreochromis niloticus	3:Protein inferred from homology	Biotinidase	1	999	13	452	63	452	ID	ID	ID	ID	ID	ID	ID	ID	ID	ID	ID	ID	ID	ID	ID	ID	ID	ID	1	6	4	3	0	5	3	2	3	4	25	24	36	26	26	30	18	18
tr|A0A669F794|A0A669F794_ORENI	A0A669F794	A0A669F794_ORENI	LOC100707972	542	Oreochromis niloticus	3:Protein inferred from homology	glutamate dehydrogenase [NAD(P)(+)]	1	999	17	138	0	138	ID	ID	ID	ID	ID	ID	ID	ID	ID	ID	ID	ID	ID				ID		1	4	2	6	0	6	4	0	1	3	24	24	6	7	5	5	8	9
tr|A3F5V4|A3F5V4_ORENI	A3F5V4	A3F5V4_ORENI		353	Oreochromis niloticus	2:Experimental evidence at transcript level	Alpha actin (Fragment)	1	999	30	4282	4	4284	ID	ID	ID	ID	ID	ID	ID	ID	ID	ID	ID	ID	ID		ID	ID	ID	ID	380	387	325	383	50	355	409	414	349	395	27	20	17	8	247	265	5	6
tr|G9M6I5|G9M6I5_ORENI	G9M6I5	G9M6I5_ORENI	COL1A1	1447	Oreochromis niloticus	2:Experimental evidence at transcript level	Collagen type I alpha 1	1	999	48	826	258	879	ID	ID	ID	ID	ID	ID	ID	ID	ID	ID	ID	ID	ID	ID	ID	ID	ID	ID	19	37	32	45	1	41	48	40	35	49	12	14	15	7	32	26	32	30
tr|G9M6I6|G9M6I6_ORENI	G9M6I6	G9M6I6_ORENI	COL1A2	1350	Oreochromis niloticus	2:Experimental evidence at transcript level	Collagen type I alpha 2	1	999	45	741	1	741	ID	ID	ID	ID	ID	ID	ID	ID	ID	ID	ID	ID	ID	ID	ID	ID	ID	ID	14	17	19	29	4	24	23	20	34	36	13	14	21	15	24	15	31	38
tr|G9M6I7|G9M6I7_ORENI	G9M6I7	G9M6I7_ORENI	COL1A3	1444	Oreochromis niloticus	2:Experimental evidence at transcript level	Collagen type I alpha 3	1	999	46	518	0	518	ID	ID	ID	ID	ID	ID	ID	ID	ID	ID	ID	ID	ID	ID	ID	ID	ID	ID	7	12	15	19	0	13	16	19	16	20	9	8	11	9	12	10	17	18
tr|I3IY14|I3IY14_ORENI	I3IY14	I3IY14_ORENI	LOC100706723	407	Oreochromis niloticus	3:Protein inferred from homology	Alpha-1-antitrypsin homolog	1	999	27	1375	1371	1375	ID	ID	ID	ID	ID	ID	ID	ID	ID	ID	ID	ID	ID	ID	ID	ID	ID	ID	2	2	2	4	0	6	3	5	6	7	50	53	145	104	95	112	39	39
tr|I3J7X9|I3J7X9_ORENI	I3J7X9	I3J7X9_ORENI	tbtbp	214	Oreochromis niloticus	4:Protein predicted	Putative TBT binding protein	1	999	7	269	269	269	ID	ID	ID	ID	ID	ID	ID	ID	ID	ID	ID	ID	ID		ID	ID	ID	ID	2	5	2	2	0	5	5	6	3	2	17	13	16	17	11	12	19	19
tr|I3J8W9|I3J8W9_ORENI	I3J8W9	I3J8W9_ORENI	LOC100699086	1463	Oreochromis niloticus	3:Protein inferred from homology	Alpha-2-macroglobulin	1	999	32	469	0	469	ID	ID	ID	ID	ID	ID	ID	ID	ID	ID	ID	ID	ID		ID	ID	ID	ID	6	5	4	6	0	6	9	14	6	7	49	48	55	46	36	37	25	22
tr|I3JLI3|I3JLI3_ORENI	I3JLI3	I3JLI3_ORENI	CKM	380	Oreochromis niloticus	3:Protein inferred from homology	creatine kinase	1	999	36	4254	1551	4280	ID	ID	ID	ID	ID	ID	ID	ID	ID		ID	ID	ID		ID		ID		361	396	388	415	30	449	389	428	377	403	16	1	5	3	257	255	0	0
tr|I3JU26|I3JU26_ORENI	I3JU26	I3JU26_ORENI	LOC100691316	1021	Oreochromis niloticus	4:Protein predicted	Serotransferrin-like	1	999	36	512	6	1102	ID	ID	ID	ID	ID	ID	ID	ID	ID	ID	ID	ID	ID		ID	ID	ID	ID	1	3	3	7	2	6	6	5	1	2	28	33	44	31	34	37	21	21
tr|I3JVB3|I3JVB3_ORENI	I3JVB3	I3JVB3_ORENI	fgg	431	Oreochromis niloticus	4:Protein predicted	Fibrinogen gamma chain	1	999	16	284	284	284	ID	ID	ID	ID	ID	ID	ID	ID	ID	ID	ID	ID	ID		ID	ID	ID	ID	5	8	8	7	0	9	7	9	7	5	20	20	23	13	15	16	20	18
tr|I3K546|I3K546_ORENI	I3K546	I3K546_ORENI	LOC100690837	107	Oreochromis niloticus	3:Protein inferred from homology	Thioredoxin	1	999	4	134	134	134	ID	ID	ID	ID	ID	ID	ID	ID	ID	ID	ID	ID	ID		ID	ID	ID	ID	4	4	3	3	1	2	4	1	3	4	7	5	7	8	7	8	6	7
tr|I3K6V3|I3K6V3_ORENI	I3K6V3	I3K6V3_ORENI	LOC100698429	150	Oreochromis niloticus	4:Protein predicted	Myosin light chain 3, skeletal muscle isoform	1	999	18	2326	1197	2326	ID	ID	ID	ID	ID	ID	ID	ID	ID		ID	ID	ID		ID		ID		160	176	198	229	26	258	217	230	187	231	13	1	8	7	148	153	0	0
tr|I3KN85|I3KN85_ORENI	I3KN85	I3KN85_ORENI	FLNA	2502	Oreochromis niloticus	3:Protein inferred from homology	Filamin A, alpha (actin binding protein 280)	1	999	52	819	795	819	ID	ID	ID	ID	ID	ID	ID	ID	ID	ID	ID	ID	ID		ID	ID	ID	ID	1	4	4	4	0	6	11	4	2	3	34	28	20	11	25	24	20	18
tr|I3KV10|I3KV10_ORENI	I3KV10	I3KV10_ORENI	LOC100707505	109	Oreochromis niloticus	3:Protein inferred from homology	Parvalbumin	1	999	20	2028	343	2028	ID	ID	ID	ID	ID	ID	ID	ID	ID	ID	ID	ID	ID		ID	ID	ID	ID	187	179	171	171	17	219	174	214	123	144	15	10	13	11	125	128	5	3
tr|A0A669BIT2|A0A669BIT2_ORENI	A0A669BIT2	A0A669BIT2_ORENI	COL6A3	3165	Oreochromis niloticus	3:Protein inferred from homology	Collagen type VI alpha 3 chain	1	999	88	746	0	746	ID	ID	ID	ID	ID	ID	ID	ID		ID	ID	ID	ID		ID	ID	ID	ID	66	70	39	45	2	45	89	80	74	76	10	14	0	0	26	25	2	5
tr|A0A669E8K2|A0A669E8K2_ORENI	A0A669E8K2	A0A669E8K2_ORENI	eno1	451	Oreochromis niloticus	3:Protein inferred from homology	phosphopyruvate hydratase	1	999	30	209	0	958	ID	ID	ID	ID	ID	ID	ID	ID			ID	ID	ID				ID		8	13	18	23	0	17	16	24	28	28	2	1	0	0	6	9	0	0
tr|A0A669EC89|A0A669EC89_ORENI	A0A669EC89	A0A669EC89_ORENI	LOC100707599	1936	Oreochromis niloticus	3:Protein inferred from homology	Myosin heavy chain, fast skeletal muscle	1	999	244	1567	0	19477	ID	ID	ID	ID	ID	ID	ID	ID			ID	ID	ID		ID		ID		99	155	108	122	7	144	169	162	194	262	4	2	0	1	52	48	0	0
tr|A0A669BV99|A0A669BV99_ORENI	A0A669BV99	A0A669BV99_ORENI		366	Oreochromis niloticus	3:Protein inferred from homology	Fructose-bisphosphate aldolase	1	999	16	59	0	75	ID	ID	ID	ID	ID	ID	ID	ID				ID	ID				ID		3	3	2	3	0	5	4	3	4	1	8	6	0	1	1	0	0	1
tr|A0A126CRL5|A0A126CRL5_ORENI	A0A126CRL5	A0A126CRL5_ORENI		580	Oreochromis niloticus	2:Experimental evidence at transcript level	IgM heavy chain secreted form	1	999	12	280	0	280	ID	ID	ID	ID	ID	ID		ID	ID	ID	ID	ID	ID		ID	ID	ID	ID	6	5	1	3	0	3	4	3	1	1	23	20	16	16	11	11	14	15
tr|A0A669B2U2|A0A669B2U2_ORENI	A0A669B2U2	A0A669B2U2_ORENI		307	Oreochromis niloticus	3:Protein inferred from homology	ADP/ATP translocase	1	999	16	156	3	165	ID	ID	ID	ID	ID	ID	ID	ID	ID	ID	ID	ID					ID	ID	11	12	12	13	1	6	9	4	14	12	11	13	1	7	7	5	2	3
tr|A0A669B5T4|A0A669B5T4_ORENI	A0A669B5T4	A0A669B5T4_ORENI	hsd17b10	260	Oreochromis niloticus	3:Protein inferred from homology	Hydroxysteroid 17-beta dehydrogenase 10	1	999	7	74	30	74	ID	ID	ID	ID	ID		ID		ID	ID	ID	ID					ID		1	1	5	3	0	5	1	1	3	5	8	9	4	5	5	6	5	4
tr|A0A669BLV8|A0A669BLV8_ORENI	A0A669BLV8	A0A669BLV8_ORENI	ahcy	433	Oreochromis niloticus	3:Protein inferred from homology	Adenosylhomocysteinase	1	999	19	115	5	115	ID	ID	ID	ID	ID	ID	ID	ID	ID	ID	ID	ID				ID	ID	ID	1	3	3	1	0	4	9	3	3	7	17	12	5	9	4	6	3	2
tr|A0A669BYQ6|A0A669BYQ6_ORENI	A0A669BYQ6	A0A669BYQ6_ORENI		302	Oreochromis niloticus	4:Protein predicted	Cystatin domain-containing protein	1	999	8	98	0	98	ID	ID	ID	ID	ID	ID	ID	ID	ID		ID	ID			ID	ID	ID	ID	2	7	2	7	2	5	8	2	2	3	2	3	4	1	3	4	0	1
tr|A0A669C321|A0A669C321_ORENI	A0A669C321	A0A669C321_ORENI	LOC109194398	450	Oreochromis niloticus	3:Protein inferred from homology	Tubulin alpha chain	1	999	15	118	0	233	ID	ID	ID	ID	ID	ID	ID	ID	ID	ID	ID	ID			ID	ID	ID	ID	4	1	2	2	0	4	2	2	1	4	7	8	13	8	10	10	5	4
tr|A0A669CGK0|A0A669CGK0_ORENI	A0A669CGK0	A0A669CGK0_ORENI	LOC100695024	99	Oreochromis niloticus	3:Protein inferred from homology	Cystatin-B	1	999	7	158	62	158	ID	ID	ID		ID	ID	ID	ID	ID		ID	ID			ID	ID	ID	ID	6	9	0	0	1	9	9	7	2	6	4	4	8	7	8	9	1	1
tr|A0A669CUF3|A0A669CUF3_ORENI	A0A669CUF3	A0A669CUF3_ORENI	dld	500	Oreochromis niloticus	3:Protein inferred from homology	Dihydrolipoyl dehydrogenase	1	999	19	228	0	228	ID	ID	ID	ID	ID	ID	ID		ID	ID	ID	ID			ID	ID	ID	ID	0	1	3	5	0	3	3	1	1	7	17	18	30	31	27	27	6	8
tr|A0A669CUK0|A0A669CUK0_ORENI	A0A669CUK0	A0A669CUK0_ORENI	COL12A1	2941	Oreochromis niloticus	4:Protein predicted	Collagen, type XII, alpha 1a	1	999	77	367	9	466	ID	ID	ID	ID	ID	ID	ID	ID	ID		ID	ID			ID	ID	ID	ID	40	44	20	22	2	36	42	42	33	40	1	2	3	2	11	6	0	0
tr|A0A669DD31|A0A669DD31_ORENI	A0A669DD31	A0A669DD31_ORENI	COL6A2	1042	Oreochromis niloticus	4:Protein predicted	Collagen alpha-2(VI) chain	1	999	49	1487	0	1487	ID	ID	ID	ID	ID	ID	ID	ID	ID	ID	ID	ID		ID	ID	ID	ID	ID	45	55	29	32	5	34	42	47	35	38	56	57	44	36	78	81	45	46
tr|A0A669DEG7|A0A669DEG7_ORENI	A0A669DEG7	A0A669DEG7_ORENI	COL6A1	780	Oreochromis niloticus	4:Protein predicted	Collagen, type VI, alpha 1	1	999	32	879	0	879	ID	ID	ID	ID	ID	ID	ID	ID	ID	ID	ID	ID			ID	ID	ID	ID	36	31	26	22	1	21	30	34	27	34	25	24	20	18	54	49	18	15
tr|A0A669DQV3|A0A669DQV3_ORENI	A0A669DQV3	A0A669DQV3_ORENI	LOC100690298	226	Oreochromis niloticus	4:Protein predicted	Glutathione S-transferase A-like	1	999	12	168	0	248	ID	ID	ID	ID	ID	ID	ID	ID	ID	ID	ID	ID			ID	ID	ID	ID	2	4	8	8	0	4	5	7	9	4	11	14	16	11	10	9	6	5
tr|A0A669DS93|A0A669DS93_ORENI	A0A669DS93	A0A669DS93_ORENI	LOC100704650	174	Oreochromis niloticus	3:Protein inferred from homology	Cytochrome c oxidase subunit 4	1	999	10	92	2	92	ID	ID	ID	ID	ID		ID	ID	ID	ID	ID	ID					ID	ID	0	3	6	5	0	5	1	0	1	5	11	12	5	4	6	4	5	5
tr|A0A669DYA7|A0A669DYA7_ORENI	A0A669DYA7	A0A669DYA7_ORENI		1007	Oreochromis niloticus	4:Protein predicted	C2H2-type domain-containing protein	9999	999	13	78	0	78	ID	ID	ID	ID	ID	ID	ID	ID	ID	ID	ID	ID					ID		2	4	4	5	0	7	11	6	2	5	3	3	3	1	4	5	3	2
tr|A0A669EA27|A0A669EA27_ORENI	A0A669EA27	A0A669EA27_ORENI	rps15a	160	Oreochromis niloticus	3:Protein inferred from homology	Small ribosomal subunit protein uS8	1	999	6	68	0	68	ID	ID	ID		ID		ID		ID	ID	ID	ID					ID	ID	0	0	1	0	1	2	0	0	1	2	7	8	10	2	3	2	5	6
tr|I3JGP6|I3JGP6_ORENI	I3JGP6	I3JGP6_ORENI		282	Oreochromis niloticus	3:Protein inferred from homology	Carbonic anhydrase	1	999	9	86	2	86	ID	ID	ID	ID	ID		ID		ID		ID	ID			ID	ID	ID	ID	1	0	1	2	0	3	1	1	0	3	4	6	4	2	3	3	0	0
tr|I3JMU4|I3JMU4_ORENI	I3JMU4	I3JMU4_ORENI	COL12A1	2991	Oreochromis niloticus	4:Protein predicted	Collagen, type XII, alpha 1a	9999	999	76	103	0	452	ID	ID	ID	ID	ID	ID	ID	ID	ID		ID	ID				ID	ID		8	15	5	3	0	13	9	8	6	8	2	2	2	1	4	6	0	1
tr|I3K6D5|I3K6D5_ORENI	I3K6D5	I3K6D5_ORENI		294	Oreochromis niloticus	3:Protein inferred from homology	Superoxide dismutase [Mn], mitochondrial	1	999	5	80	0	80	ID	ID	ID		ID		ID		ID	ID	ID	ID			ID	ID	ID	ID	0	1	0	1	0	3	0	0	2	2	7	3	10	1	5	6	4	3
tr|I3KGY7|I3KGY7_ORENI	I3KGY7	I3KGY7_ORENI	esd	280	Oreochromis niloticus	3:Protein inferred from homology	S-formylglutathione hydrolase	1	999	10	210	0	210	ID	ID	ID	ID	ID	ID	ID	ID	ID	ID	ID	ID			ID	ID	ID	ID	3	7	4	3	0	8	4	4	2	5	7	8	12	16	8	12	17	18
tr|I3KII9|I3KII9_ORENI	I3KII9	I3KII9_ORENI	HSPG2	3344	Oreochromis niloticus	4:Protein predicted	Heparan sulfate proteoglycan 2	1	999	30	78	0	78	ID	ID	ID	ID	ID	ID	ID	ID	ID		ID	ID				ID	ID	ID	4	11	2	1	0	4	10	8	3	4	2	2	1	3	3	2	0	1
tr|A0A669AZF5|A0A669AZF5_ORENI	A0A669AZF5	A0A669AZF5_ORENI	gsn	744	Oreochromis niloticus	3:Protein inferred from homology	Gelsolin	1	999	11	83	0	83	ID	ID	ID	ID	ID	ID	ID	ID			ID	ID					ID	ID	7	7	2	6	1	5	10	6	4	2	5	2	0	1	2	2	1	1
tr|A0A669B5M5|A0A669B5M5_ORENI	A0A669B5M5	A0A669B5M5_ORENI	aco2	833	Oreochromis niloticus	3:Protein inferred from homology	Aconitate hydratase, mitochondrial	1	999	17	111	0	111	ID	ID	ID	ID	ID	ID	ID	ID			ID	ID					ID	ID	4	5	13	17	0	11	6	7	13	14	1	2	1	1	1	2	0	1
tr|A0A669BGW0|A0A669BGW0_ORENI	A0A669BGW0	A0A669BGW0_ORENI	LOC100712464	262	Oreochromis niloticus	4:Protein predicted	Tryptase-2	1	999	13	119	0	119	ID	ID	ID	ID	ID	ID	ID	ID			ID	ID				ID	ID		11	14	6	6	0	6	14	20	3	4	5	6	0	0	6	5	0	0
tr|A0A669EQ72|A0A669EQ72_ORENI	A0A669EQ72	A0A669EQ72_ORENI		383	Oreochromis niloticus	3:Protein inferred from homology	Lumican	1	999	10	140	140	140	ID	ID	ID	ID	ID	ID	ID	ID			ID	ID					ID	ID	12	14	9	8	1	11	14	13	15	14	3	4	0	1	7	4	0	0
tr|I3JV27|I3JV27_ORENI	I3JV27	I3JV27_ORENI	NID1	1191	Oreochromis niloticus	4:Protein predicted	Nidogen 1	1	999	22	97	0	97	ID	ID	ID	ID	ID	ID	ID	ID			ID	ID				ID	ID	ID	8	10	5	6	0	7	11	4	3	15	1	2	0	0	4	3	0	0
tr|A0A669CMM6|A0A669CMM6_ORENI	A0A669CMM6	A0A669CMM6_ORENI	LOC100708379	499	Oreochromis niloticus	4:Protein predicted	Fetuin-B	1	999	11	102	0	102	ID	ID	ID	ID	ID	ID		ID	ID	ID	ID	ID	ID		ID	ID	ID	ID	3	1	3	2	1	3	4	5	1	1	5	6	7	6	5	5	2	2
tr|A0A669BBL1|A0A669BBL1_ORENI	A0A669BBL1	A0A669BBL1_ORENI	ACTB	379	Oreochromis niloticus	3:Protein inferred from homology	Actin, cytoplasmic 1	1	999	26	68	0	1752	ID	ID	ID	ID	ID	ID	ID	ID	ID		ID	ID	ID			ID			1	3	3	2	0	3	4	3	2	3	9	5	1	2	2	3	0	0
tr|A0A669BN90|A0A669BN90_ORENI	A0A669BN90	A0A669BN90_ORENI	rack1	323	Oreochromis niloticus	3:Protein inferred from homology	Small ribosomal subunit protein RACK1	1	999	15	140	0	140	ID	ID	ID	ID	ID	ID	ID	ID	ID	ID	ID	ID	ID					ID	3	7	7	10	0	6	4	3	1	8	23	23	6	7	4	4	3	4
tr|A0A669BW52|A0A669BW52_ORENI	A0A669BW52	A0A669BW52_ORENI	LOC100705311	432	Oreochromis niloticus	3:Protein inferred from homology	Aspartate aminotransferase	1	999	26	357	0	357	ID	ID	ID	ID	ID	ID	ID	ID	ID	ID	ID	ID	ID					ID	11	19	18	16	0	19	12	5	15	19	43	40	25	25	19	17	5	5
tr|A0A669C7C7|A0A669C7C7_ORENI	A0A669C7C7	A0A669C7C7_ORENI	LOC100704302	411	Oreochromis niloticus	4:Protein predicted	Betaine--homocysteine S-methyltransferase 1	1	999	14	103	0	103	ID	ID	ID	ID	ID	ID	ID	ID	ID	ID	ID	ID	ID					ID	1	2	3	4	0	6	3	6	1	5	8	10	9	6	8	12	5	5
tr|A0A669CYL7|A0A669CYL7_ORENI	A0A669CYL7	A0A669CYL7_ORENI	LOC102080222	286	Oreochromis niloticus	3:Protein inferred from homology	Hemoglobin subunit alpha-B	1	999	13	452	0	452	ID	ID	ID	ID	ID	ID	ID	ID	ID	ID	ID	ID	ID					ID	8	10	9	9	1	8	8	7	15	18	50	45	34	28	31	33	41	37
tr|A0A669F4T0|A0A669F4T0_ORENI	A0A669F4T0	A0A669F4T0_ORENI	LOC100708428	653	Oreochromis niloticus	3:Protein inferred from homology	78 kDa glucose-regulated protein	1	999	39	397	0	397	ID	ID	ID	ID	ID	ID	ID	ID	ID	ID	ID	ID	ID					ID	4	12	7	10	1	15	16	15	4	13	53	53	27	14	17	18	21	17
tr|A0AA50AIR7|A0AA50AIR7_ORENI	A0AA50AIR7	A0AA50AIR7_ORENI	HSP	645	Oreochromis niloticus niloticus	2:Experimental evidence at transcript level	Heat shock cognate 71 kDa protein	1	999	29	249	0	298	ID	ID	ID	ID	ID	ID	ID	ID	ID	ID	ID	ID	ID			ID		ID	16	18	16	18	1	18	15	13	14	22	9	10	5	7	14	13	5	4
tr|A3F5V1|A3F5V1_ORENI	A3F5V1	A3F5V1_ORENI		345	Oreochromis niloticus	2:Experimental evidence at transcript level	Beta actin (Fragment)	1	999	20	295	10	1637	ID	ID	ID	ID	ID	ID	ID	ID	ID		ID	ID	ID		ID	ID		ID	19	23	22	16	2	25	11	15	18	24	26	21	6	7	5	8	0	1
tr|A0A669BB09|A0A669BB09_ORENI	A0A669BB09	A0A669BB09_ORENI		352	Oreochromis niloticus	3:Protein inferred from homology	Glyceraldehyde-3-phosphate dehydrogenase	1	999	11	99	0	174	ID	ID	ID	ID		ID	ID	ID	ID	ID	ID	ID				ID	ID	ID	2	4	1	2	0	2	6	4	4	2	12	10	12	6	6	8	3	3
tr|A0A669CX49|A0A669CX49_ORENI	A0A669CX49	A0A669CX49_ORENI	LOC100690771	177	Oreochromis niloticus	4:Protein predicted	Ladderlectin	1	999	5	143	138	143	ID	ID	ID				ID		ID	ID	ID	ID			ID	ID	ID	ID	0	0	0	0	0	2	1	0	2	3	5	4	6	2	7	7	6	3
tr|A0A669DTH9|A0A669DTH9_ORENI	A0A669DTH9	A0A669DTH9_ORENI	acad9	631	Oreochromis niloticus	3:Protein inferred from homology	Acyl-CoA dehydrogenase family member 9	1	999	26	360	0	360	ID	ID	ID				ID		ID	ID	ID	ID			ID	ID	ID	ID	0	0	0	2	0	0	0	0	1	2	27	27	57	46	43	43	19	23
tr|A0A669E4H8|A0A669E4H8_ORENI	A0A669E4H8	A0A669E4H8_ORENI	LOC106097181	1444	Oreochromis niloticus	3:Protein inferred from homology	Alpha-2-macroglobulin-like	1	999	32	126	0	520	ID	ID	ID			ID	ID		ID	ID	ID	ID			ID	ID	ID	ID	1	1	1	1	0	2	3	6	1	3	11	11	12	11	4	6	6	8
tr|A0A669C4A3|A0A669C4A3_ORENI	A0A669C4A3	A0A669C4A3_ORENI	LOC100696772	152	Oreochromis niloticus	3:Protein inferred from homology	Nucleoside diphosphate kinase	1	999	7	123	123	123	ID	ID	ID	ID	ID	ID		ID	ID	ID	ID	ID			ID	ID	ID	ID	2	1	3	2	0	3	4	2	1	1	12	11	11	12	9	10	7	12
tr|I3JRB7|I3JRB7_ORENI	I3JRB7	I3JRB7_ORENI		185	Oreochromis niloticus	3:Protein inferred from homology	Lipocalin/cytosolic fatty-acid binding domain-containing protein	1	999	7	75	0	75	ID	ID	ID		ID				ID	ID	ID	ID			ID	ID	ID	ID	0	0	0	0	0	4	0	0	0	0	6	4	6	5	6	5	11	9
tr|A0A669CND6|A0A669CND6_ORENI	A0A669CND6	A0A669CND6_ORENI	LOC100707441	532	Oreochromis niloticus	3:Protein inferred from homology	Aldehyde dehydrogenase family 9 member A1	1	999	27	370	71	370	ID	ID	ID		ID	ID	ID	ID	ID	ID	ID	ID	ID				ID	ID	7	6	1	1	1	6	1	5	3	3	36	41	45	41	12	13	24	15
tr|I3J5Q9|I3J5Q9_ORENI	I3J5Q9	I3J5Q9_ORENI		2425	Oreochromis niloticus	4:Protein predicted	Fibronectin	9999	999	44	192	0	192	ID	ID	ID		ID	ID	ID	ID	ID	ID	ID	ID	ID		ID	ID	ID	ID	4	10	0	0	1	8	21	18	0	3	19	18	2	2	2	1	5	3
tr|I3JXF1|I3JXF1_ORENI	I3JXF1	I3JXF1_ORENI	LOC100712102	404	Oreochromis niloticus	3:Protein inferred from homology	Serine protease inhibitor A3K	1	999	13	409	409	409	ID	ID	ID		ID	ID			ID	ID	ID	ID	ID		ID	ID	ID	ID	1	1	0	1	0	3	2	1	0	1	17	13	29	20	22	25	19	17
tr|A0A669DM41|A0A669DM41_ORENI	A0A669DM41	A0A669DM41_ORENI		877	Oreochromis niloticus	4:Protein predicted	Cadherin-1	1	999	9	48	0	48	ID	ID	ID	ID		ID	ID	ID	ID		ID	ID	ID			ID	ID		2	3	1	2	0	2	1	2	1	2	2	2	3	1	2	3	0	0
tr|A0A669ERB2|A0A669ERB2_ORENI	A0A669ERB2	A0A669ERB2_ORENI	anxa10	378	Oreochromis niloticus	3:Protein inferred from homology	Annexin	1	999	14	95	0	95	ID	ID	ID	ID		ID	ID	ID	ID		ID	ID	ID		ID	ID	ID		2	5	3	1	0	1	3	3	2	2	11	11	5	3	4	1	0	0
tr|A0A669C286|A0A669C286_ORENI	A0A669C286	A0A669C286_ORENI	cd63	240	Oreochromis niloticus	3:Protein inferred from homology	Tetraspanin	1	999	3	80	80	80	ID	ID	ID			ID			ID	ID	ID	ID			ID	ID	ID	ID	0	0	0	0	0	0	2	1	0	0	2	2	3	5	4	5	3	2
tr|A0A669E1G0|A0A669E1G0_ORENI	A0A669E1G0	A0A669E1G0_ORENI		155	Oreochromis niloticus	4:Protein predicted	Ig-like domain-containing protein	1	999	5	98	27	98	ID	ID	ID			ID		ID	ID	ID	ID	ID			ID	ID	ID	ID	2	1	0	1	0	1	2	2	1	1	7	7	3	3	6	7	6	7
tr|A0A669EMD3|A0A669EMD3_ORENI	A0A669EMD3	A0A669EMD3_ORENI	rap1b	184	Oreochromis niloticus	4:Protein predicted	small monomeric GTPase	1	999	5	58	0	58	ID	ID	ID	ID		ID			ID	ID	ID	ID				ID	ID	ID	0	1	1	2	0	1	2	1	0	1	8	7	3	1	5	4	2	2
tr|A0A669ESU4|A0A669ESU4_ORENI	A0A669ESU4	A0A669ESU4_ORENI	LOC100699327	206	Oreochromis niloticus	3:Protein inferred from homology	Rho GDP-dissociation inhibitor 1	1	999	11	97	92	97	ID	ID	ID					ID	ID	ID	ID	ID			ID	ID	ID	ID	2	2	0	0	0	1	1	0	0	0	14	8	9	7	7	4	4	3
tr|I3JYR0|I3JYR0_ORENI	I3JYR0	I3JYR0_ORENI	c9	586	Oreochromis niloticus	3:Protein inferred from homology	Complement component C9	1	999	17	146	19	146	ID	ID	ID			ID			ID	ID	ID	ID					ID		0	0	0	1	0	0	2	1	0	0	21	24	20	22	20	14	7	9
tr|I3JNN4|I3JNN4_ORENI	I3JNN4	I3JNN4_ORENI	LOC100702684	1073	Oreochromis niloticus	3:Protein inferred from homology	ferroxidase	1	999	31	530	0	530	ID	ID	ID	ID		ID	ID	ID	ID	ID	ID	ID	ID		ID	ID	ID	ID	1	2	1	2	0	2	5	1	0	3	35	43	65	62	59	53	31	32
tr|I3KK43|I3KK43_ORENI	I3KK43	I3KK43_ORENI	PBLD	287	Oreochromis niloticus	3:Protein inferred from homology	Phenazine biosynthesis like protein domain containing	1	999	12	212	4	212	ID	ID	ID	ID		ID	ID		ID	ID	ID	ID	ID			ID	ID	ID	0	0	1	2	0	2	2	2	1	2	26	25	27	18	16	19	14	13
tr|A0A669BHT3|A0A669BHT3_ORENI	A0A669BHT3	A0A669BHT3_ORENI		419	Oreochromis niloticus	3:Protein inferred from homology	Calreticulin	1	999	27	452	0	452	ID	ID	ID	ID		ID		ID	ID	ID	ID	ID	ID		ID		ID	ID	5	5	4	2	0	2	9	3	2	0	83	89	52	41	37	28	31	28
tr|I3K8S3|I3K8S3_ORENI	I3K8S3	I3K8S3_ORENI		249	Oreochromis niloticus	3:Protein inferred from homology	Histone H2B	1	999	14	207	0	207	ID	ID	ID	ID		ID	ID	ID	ID	ID	ID	ID	ID					ID	3	3	4	3	0	2	4	5	3	5	30	27	9	7	11	7	1	4
tr|A0A669DNA3|A0A669DNA3_ORENI	A0A669DNA3	A0A669DNA3_ORENI	habp2	746	Oreochromis niloticus	4:Protein predicted	Hyaluronan binding protein 2	1	999	6	52	0	52	ID	ID	ID			ID			ID	ID		ID					ID	ID	0	2	1	1	0	2	4	1	0	2	2	2	1	5	1	0	4	2
tr|A0A669B577|A0A669B577_ORENI	A0A669B577	A0A669B577_ORENI	psmd1	961	Oreochromis niloticus	3:Protein inferred from homology	26S proteasome non-ATPase regulatory subunit 1	1	999	7	29	0	29	ID	ID	ID			ID		ID				ID				ID	ID		2	3	0	0	0	0	2	2	0	0	2	1	0	1	0	2	0	0
tr|I3JDE9|I3JDE9_ORENI	I3JDE9	I3JDE9_ORENI	COL6A6	1833	Oreochromis niloticus	4:Protein predicted	Collagen type VI alpha 6 chain	1	999	22	106	86	106	ID	ID	ID	ID	ID	ID	ID	ID	ID		ID						ID		15	10	4	6	1	16	7	8	3	7	1	1	4	3	7	6	0	2
tr|A0A669B457|A0A669B457_ORENI	A0A669B457	A0A669B457_ORENI	lamc1	1596	Oreochromis niloticus	4:Protein predicted	Laminin subunit gamma 1	1	999	24	123	0	123	ID	ID	ID	ID	ID	ID	ID	ID			ID				ID	ID	ID	ID	9	19	4	13	0	11	12	10	5	16	0	0	0	0	4	2	0	0
tr|A0A669BCI9|A0A669BCI9_ORENI	A0A669BCI9	A0A669BCI9_ORENI	FLNC	2740	Oreochromis niloticus	3:Protein inferred from homology	Filamin-C	1	999	90	482	9	506	ID	ID	ID	ID	ID	ID	ID	ID			ID				ID	ID	ID	ID	23	37	20	19	1	31	38	29	27	42	1	1	0	2	19	19	0	1
tr|A0A669BP06|A0A669BP06_ORENI	A0A669BP06	A0A669BP06_ORENI	ATP4A	964	Oreochromis niloticus	3:Protein inferred from homology	Sodium/potassium-transporting ATPase subunit alpha	1	999	12	118	0	118	ID	ID	ID					ID			ID					ID	ID	ID	1	3	0	1	0	2	1	0	0	0	0	2	0	0	2	3	0	0
tr|A0A669BTA8|A0A669BTA8_ORENI	A0A669BTA8	A0A669BTA8_ORENI		1464	Oreochromis niloticus	3:Protein inferred from homology	Alpha-2-macroglobulin-like	1	999	39	306	27	590	ID	ID	ID			ID	ID	ID	ID	ID	ID	ID	ID		ID	ID	ID	ID	1	5	0	1	0	1	7	12	2	6	28	31	27	25	22	16	10	14
tr|I3JKH1|I3JKH1_ORENI	I3JKH1	I3JKH1_ORENI		768	Oreochromis niloticus	4:Protein predicted	Inter-alpha-trypsin inhibitor heavy chain 3	1	999	10	106	1	106	ID	ID	ID			ID	ID	ID	ID	ID	ID	ID	ID		ID	ID	ID	ID	0	3	0	0	0	2	2	1	1	2	7	11	5	4	4	4	5	5
tr|A0A669BBH7|A0A669BBH7_ORENI	A0A669BBH7	A0A669BBH7_ORENI	ctsd	393	Oreochromis niloticus	3:Protein inferred from homology	Cathepsin D	1	999	9	138	0	138	ID	ID	ID			ID			ID	ID	ID	ID	ID		ID	ID	ID	ID	0	2	1	0	0	1	1	2	0	1	34	22	9	8	8	10	8	9
tr|A0A669BYW6|A0A669BYW6_ORENI	A0A669BYW6	A0A669BYW6_ORENI	LOC106097698	777	Oreochromis niloticus	4:Protein predicted	Chitotriosidase-1	1	999	13	67	2	67	ID	ID	ID			ID			ID		ID	ID	ID		ID	ID	ID	ID	0	1	0	0	0	0	2	1	0	1	6	6	7	7	6	5	1	1
tr|A0A669E8F0|A0A669E8F0_ORENI	A0A669E8F0	A0A669E8F0_ORENI	nccrp1	226	Oreochromis niloticus	4:Protein predicted	FBA domain-containing protein	1	999	15	126	0	126	ID	ID	ID			ID			ID	ID	ID	ID	ID		ID	ID	ID	ID	0	1	0	0	0	2	5	1	0	1	9	8	17	17	15	11	6	7
tr|I3KBZ5|I3KBZ5_ORENI	I3KBZ5	I3KBZ5_ORENI	LOC100702318	324	Oreochromis niloticus	4:Protein predicted	Galectin	1	999	10	129	129	129	ID	ID	ID			ID			ID	ID	ID	ID	ID				ID		2	0	1	1	0	1	4	0	1	1	27	33	10	12	5	7	3	3
tr|I3K1J2|I3K1J2_ORENI	I3K1J2	I3K1J2_ORENI	LOC100705916	760	Oreochromis niloticus	3:Protein inferred from homology	Amine oxidase	1	999	17	111	111	111	ID	ID	ID			ID	ID		ID	ID	ID	ID	ID		ID				0	0	0	0	0	1	2	1	1	2	12	17	20	16	7	9	3	1
tr|A0A669AYR3|A0A669AYR3_ORENI	A0A669AYR3	A0A669AYR3_ORENI		675	Oreochromis niloticus	4:Protein predicted	Myeloid-specific peroxidase	1	999	18	122	0	122	ID	ID	ID			ID			ID	ID	ID	ID	ID		ID	ID		ID	0	0	0	0	0	2	3	5	0	0	15	15	13	7	9	13	5	8
tr|A0A669AVQ6|A0A669AVQ6_ORENI	A0A669AVQ6	A0A669AVQ6_ORENI		567	Oreochromis niloticus	3:Protein inferred from homology	Acetyltransferase component of pyruvate dehydrogenase complex	1	999	10	66	0	66	ID	ID	ID	ID	ID		ID	ID		ID	ID		ID		ID	ID	ID	ID	1	4	6	3	0	6	1	1	3	7	1	1	0	1	1	2	2	2
tr|I3KHT2|I3KHT2_ORENI	I3KHT2	I3KHT2_ORENI	LOC100534516	246	Oreochromis niloticus	4:Protein predicted	Peptidase S1 domain-containing protein	1	999	6	2052	13	2052	ID	ID	ID	ID			ID		ID	ID	ID	ID	ID	ID	ID	ID	ID	ID	0	1	2	1	0	1	0	0	1	2	24	22	165	122	157	159	104	101
tr|I3JSA4|I3JSA4_ORENI	I3JSA4	I3JSA4_ORENI		380	Oreochromis niloticus	3:Protein inferred from homology	Phosphotriesterase-related protein	1	999	18	351	351	351	ID	ID	ID	ID					ID	ID	ID	ID	ID		ID	ID	ID	ID	1	0	2	2	0	1	1	1	1	0	17	16	35	28	21	18	16	11
tr|A0A669C3U4|A0A669C3U4_ORENI	A0A669C3U4	A0A669C3U4_ORENI	cryz	328	Oreochromis niloticus	3:Protein inferred from homology	Crystallin zeta	1	999	12	68	0	68	ID	ID	ID	ID				ID	ID	ID	ID	ID	ID			ID			2	1	2	1	0	2	1	0	0	0	5	8	11	7	8	6	2	3
tr|I3KHE7|I3KHE7_ORENI	I3KHE7	I3KHE7_ORENI	LOC100698070	126	Oreochromis niloticus	3:Protein inferred from homology	Liver-type fatty acid-binding protein	1	999	16	599	599	599	ID	ID	ID	ID				ID	ID	ID	ID	ID	ID					ID	5	1	4	2	0	1	0	1	0	1	70	74	11	6	6	10	15	18
tr|A0A669BVB4|A0A669BVB4_ORENI	A0A669BVB4	A0A669BVB4_ORENI	LOC100698696	431	Oreochromis niloticus	3:Protein inferred from homology	Long-chain specific acyl-CoA dehydrogenase, mitochondrial	1	999	18	179	0	179	ID	ID	ID				ID		ID	ID	ID	ID	ID		ID	ID	ID	ID	0	0	1	1	0	1	1	1	1	2	15	11	18	19	12	9	11	8
tr|A0A669CTM8|A0A669CTM8_ORENI	A0A669CTM8	A0A669CTM8_ORENI	LOC100690031	224	Oreochromis niloticus	3:Protein inferred from homology	Glutathione S-transferase A	1	999	25	779	0	779	ID	ID	ID				ID		ID	ID	ID	ID	ID		ID	ID	ID	ID	2	0	1	1	0	1	0	1	1	2	141	150	88	73	35	35	53	52
tr|A0A669B7F5|A0A669B7F5_ORENI	A0A669B7F5	A0A669B7F5_ORENI		425	Oreochromis niloticus	3:Protein inferred from homology	Dihydrolipoyllysine-residue succinyltransferase component of 2-oxoglutarate dehydrogenase complex, mitochondrial	1	999	7	40	0	40	ID	ID	ID				ID		ID	ID		ID	ID				ID		0	0	1	0	0	0	1	0	0	3	3	5	1	2	0	1	5	3
tr|I3JYX4|I3JYX4_ORENI	I3JYX4	I3JYX4_ORENI	hexb	546	Oreochromis niloticus	2:Experimental evidence at transcript level	Beta-hexosaminidase	1	999	23	442	0	442	ID	ID	ID					ID	ID	ID	ID	ID	ID		ID	ID	ID	ID	0	3	0	0	0	1	1	0	0	0	66	53	44	39	23	22	42	31
tr|A0A669B347|A0A669B347_ORENI	A0A669B347	A0A669B347_ORENI	actn3	900	Oreochromis niloticus	3:Protein inferred from homology	Actinin alpha 3	1	999	75	2147	0	2147	ID	ID	ID	ID	ID	ID	ID	ID	ID		ID	ID			ID				183	215	200	232	12	220	200	203	202	235	3	4	2	2	118	109	0	0
tr|A0A669B479|A0A669B479_ORENI	A0A669B479	A0A669B479_ORENI	LOC100702068	1942	Oreochromis niloticus	3:Protein inferred from homology	Myosin heavy chain, fast skeletal muscle	1	999	274	1180	0	25931	ID	ID	ID	ID	ID	ID	ID	ID			ID	ID			ID				81	98	72	74	10	65	184	174	118	170	3	2	2	0	56	50	0	0
tr|A0A669CK87|A0A669CK87_ORENI	A0A669CK87	A0A669CK87_ORENI	LOC100712344	1936	Oreochromis niloticus	3:Protein inferred from homology	Myosin heavy chain, fast skeletal muscle	1	999	269	767	0	22759	ID	ID	ID	ID	ID	ID	ID	ID			ID	ID			ID				54	58	55	52	3	78	101	90	88	152	6	0	0	0	8	13	0	0
tr|I3J105|I3J105_ORENI	I3J105	I3J105_ORENI	COL6A6	1703	Oreochromis niloticus	4:Protein predicted	Collagen type VI alpha 6 chain	1	999	39	176	127	176	ID	ID	ID	ID	ID	ID	ID	ID			ID	ID						ID	20	24	12	11	1	12	22	15	8	14	6	9	0	0	7	4	0	0
tr|I3KLS8|I3KLS8_ORENI	I3KLS8	I3KLS8_ORENI	hadh	309	Oreochromis niloticus	3:Protein inferred from homology	Hydroxyacyl-CoA dehydrogenase	1	999	9	59	59	59	ID	ID	ID	ID	ID	ID	ID			ID		ID						ID	1	1	2	4	0	4	2	3	4	6	8	8	2	0	2	0	5	2
tr|A0A669BMS0|A0A669BMS0_ORENI	A0A669BMS0	A0A669BMS0_ORENI		673	Oreochromis niloticus	4:Protein predicted	Scinderin like b	1	999	15	39	5	40	ID	ID	ID		ID	ID						ID						ID	0	2	0	2	0	3	4	0	0	1	10	6	2	0	0	2	0	0
tr|A0A669B2A9|A0A669B2A9_ORENI	A0A669B2A9	A0A669B2A9_ORENI		86	Oreochromis niloticus	3:Protein inferred from homology	Cytochrome c oxidase subunit 7A1	1	999	2	29	0	29	ID	ID	ID	ID					ID			ID			ID				0	0	2	1	0	2	1	0	1	1	2	3	4	2	0	0	1	1
tr|A0A669E6N4|A0A669E6N4_ORENI	A0A669E6N4	A0A669E6N4_ORENI	dcn	359	Oreochromis niloticus	3:Protein inferred from homology	Decorin	1	999	15	135	2	135	ID	ID	ID	ID	ID	ID	ID	ID			ID					ID			14	13	8	10	1	11	18	19	8	16	0	0	0	0	5	4	0	1
tr|A0A669B8R0|A0A669B8R0_ORENI	A0A669B8R0	A0A669B8R0_ORENI		1287	Oreochromis niloticus	4:Protein predicted	Collagen type XI alpha 2 chain	1	999	3	22	0	22		ID	ID			ID	ID								ID		ID		0	1	1	0	0	1	2	2	1	2	0	0	0	0	1	1	0	0
tr|A0A669DHB9|A0A669DHB9_ORENI	A0A669DHB9	A0A669DHB9_ORENI	COL12A1	3442	Oreochromis niloticus	4:Protein predicted	Collagen, type XII, alpha 1b	9974	999	82	24	0	538		ID	ID				ID								ID		ID	ID	0	2	0	1	0	1	1	1	1	3	0	0	0	1	0	0	0	0
tr|A0A669D4T1|A0A669D4T1_ORENI	A0A669D4T1	A0A669D4T1_ORENI	COL2A1	1250	Oreochromis niloticus	4:Protein predicted	Collagen type II alpha 1 chain	1	9987	8	16	0	37		ID	ID				ID									ID			0	0	1	1	0	1	0	2	2	1	0	0	0	0	0	0	2	0
tr|A0A669DUU1|A0A669DUU1_ORENI	A0A669DUU1	A0A669DUU1_ORENI	dpt	207	Oreochromis niloticus	3:Protein inferred from homology	Dermatopontin	1	999	5	33	0	33		ID	ID		ID										ID	ID		ID	0	2	0	2	0	3	1	0	0	0	0	1	0	0	1	0	0	2
tr|A0A669F972|A0A669F972_ORENI	A0A669F972	A0A669F972_ORENI	LOC100705031	1747	Oreochromis niloticus	3:Protein inferred from homology	Myosin heavy chain, fast skeletal muscle	1	999	181	25	1	15461		ID	ID	ID		ID									ID				1	1	2	2	0	0	7	6	1	1	0	0	0	0	1	0	0	0
tr|A0A669AZU0|A0A669AZU0_ORENI	A0A669AZU0	A0A669AZU0_ORENI	cth	400	Oreochromis niloticus	3:Protein inferred from homology	Cystathionine gamma-lyase	1	999	9	79	0	79	ID		ID	ID	ID	ID	ID	ID	ID	ID	ID	ID	ID						0	3	1	2	0	4	3	1	0	3	12	12	5	7	5	4	3	4
tr|A0A669B869|A0A669B869_ORENI	A0A669B869	A0A669B869_ORENI	ef-1a	462	Oreochromis niloticus	3:Protein inferred from homology	Elongation factor 1-alpha	1	999	21	306	0	306	ID		ID	ID	ID	ID	ID	ID	ID	ID	ID	ID	ID						19	15	24	21	2	16	28	26	23	16	27	31	12	6	15	12	5	4
tr|A0A669B977|A0A669B977_ORENI	A0A669B977	A0A669B977_ORENI	LOC100693841	417	Oreochromis niloticus	3:Protein inferred from homology	Eukaryotic initiation factor 4A-I	1	999	14	62	0	62	ID		ID	ID	ID	ID	ID	ID	ID		ID	ID	ID						3	6	3	4	0	4	7	3	2	1	8	10	2	2	3	0	0	1
tr|A0A669BA56|A0A669BA56_ORENI	A0A669BA56	A0A669BA56_ORENI	LOC100701982	724	Oreochromis niloticus	3:Protein inferred from homology	Heat shock protein HSP 90-alpha	1	999	23	118	0	118	ID		ID	ID	ID	ID	ID	ID	ID	ID	ID	ID	ID						5	11	11	11	1	13	9	6	10	12	6	4	2	2	3	4	1	2
tr|A0A669BCM3|A0A669BCM3_ORENI	A0A669BCM3	A0A669BCM3_ORENI	LOC100692186	1655	Oreochromis niloticus	4:Protein predicted	Complement C3	1	999	66	698	0	698	ID		ID	ID	ID	ID	ID	ID	ID	ID	ID	ID	ID						10	20	6	5	1	22	27	12	4	16	147	138	79	64	36	36	23	20
tr|A0A669BSK7|A0A669BSK7_ORENI	A0A669BSK7	A0A669BSK7_ORENI	pygl	869	Oreochromis niloticus	3:Protein inferred from homology	Alpha-1,4 glucan phosphorylase	1	999	34	237	0	237	ID		ID	ID	ID	ID	ID	ID	ID	ID	ID	ID	ID						10	10	13	13	0	9	13	15	11	12	29	24	11	10	13	15	4	3
tr|A0A669C1U1|A0A669C1U1_ORENI	A0A669C1U1	A0A669C1U1_ORENI		464	Oreochromis niloticus	3:Protein inferred from homology	Beta-enolase	1	999	39	2363	0	2567	ID		ID	ID	ID	ID	ID	ID	ID	ID	ID	ID	ID						123	144	242	243	9	226	221	231	224	251	57	54	21	20	128	133	3	4
tr|A0A669CAN1|A0A669CAN1_ORENI	A0A669CAN1	A0A669CAN1_ORENI	AGL	1536	Oreochromis niloticus	3:Protein inferred from homology	Glycogen debranching enzyme	1	999	67	483	0	483	ID		ID	ID	ID	ID	ID	ID	ID	ID	ID	ID	ID						30	36	58	59	3	34	51	49	41	46	16	19	2	4	11	10	4	3
tr|A0A669CKP4|A0A669CKP4_ORENI	A0A669CKP4	A0A669CKP4_ORENI		430	Oreochromis niloticus	3:Protein inferred from homology	phosphopyruvate hydratase	1	999	10	217	0	656	ID		ID	ID	ID	ID	ID	ID	ID		ID	ID	ID						22	19	24	18	1	22	22	21	17	25	1	3	2	2	6	8	0	0
tr|A0A669CKV3|A0A669CKV3_ORENI	A0A669CKV3	A0A669CKV3_ORENI	p4hb	540	Oreochromis niloticus	3:Protein inferred from homology	Protein disulfide-isomerase	1	999	28	222	0	222	ID		ID	ID	ID	ID	ID	ID	ID	ID	ID	ID	ID						1	3	3	4	1	10	5	5	3	3	42	41	14	17	13	7	10	7
tr|A0A669CTW4|A0A669CTW4_ORENI	A0A669CTW4	A0A669CTW4_ORENI	anxa6	675	Oreochromis niloticus	3:Protein inferred from homology	Annexin	1	999	30	159	0	159	ID		ID	ID	ID	ID	ID	ID	ID		ID	ID	ID						12	15	10	8	0	15	28	21	7	13	7	7	2	1	2	3	0	1
tr|A0A669D097|A0A669D097_ORENI	A0A669D097	A0A669D097_ORENI		570	Oreochromis niloticus	3:Protein inferred from homology	ATP synthase subunit alpha	1	999	22	286	0	286	ID		ID	ID	ID	ID	ID	ID	ID		ID	ID	ID						15	18	25	25	1	24	18	16	25	42	19	14	2	2	15	13	2	0
tr|A0A669D3C8|A0A669D3C8_ORENI	A0A669D3C8	A0A669D3C8_ORENI		550	Oreochromis niloticus	3:Protein inferred from homology	ATP synthase subunit beta	1	999	27	476	0	476	ID		ID	ID	ID	ID	ID	ID	ID	ID	ID	ID	ID						27	28	36	35	5	40	27	27	43	56	33	28	9	11	22	26	2	4
tr|A0A669DGW1|A0A669DGW1_ORENI	A0A669DGW1	A0A669DGW1_ORENI	LOC100711262	333	Oreochromis niloticus	3:Protein inferred from homology	Malate dehydrogenase	1	999	17	177	0	177	ID		ID	ID	ID	ID	ID	ID	ID		ID	ID	ID						7	6	12	11	2	12	10	12	12	16	12	12	5	4	6	5	0	2
tr|A0A669DSJ4|A0A669DSJ4_ORENI	A0A669DSJ4	A0A669DSJ4_ORENI	LOC100690903	149	Oreochromis niloticus	4:Protein predicted	Calmodulin 2	1	999	11	127	0	134	ID		ID	ID	ID	ID	ID	ID	ID		ID	ID	ID						6	8	12	11	1	12	8	8	6	9	8	9	7	5	4	4	0	0
tr|A0A669DU65|A0A669DU65_ORENI	A0A669DU65	A0A669DU65_ORENI		572	Oreochromis niloticus	3:Protein inferred from homology	Phosphoglucomutase-1	1	999	33	670	0	670	ID		ID	ID	ID	ID	ID	ID	ID		ID	ID	ID						39	49	65	72	4	51	65	61	48	54	39	39	4	6	30	27	2	0
tr|A0A669DV80|A0A669DV80_ORENI	A0A669DV80	A0A669DV80_ORENI	HBE1	148	Oreochromis niloticus	3:Protein inferred from homology	Hemoglobin subunit beta-A	1	999	15	252	66	1007	ID		ID	ID	ID	ID	ID	ID	ID	ID	ID	ID	ID						5	4	6	6	0	5	3	5	5	6	14	15	15	10	13	15	29	32
tr|A0A669EA08|A0A669EA08_ORENI	A0A669EA08	A0A669EA08_ORENI	LOC100703953	221	Oreochromis niloticus	3:Protein inferred from homology	Peroxiredoxin-6	1	999	13	168	101	168	ID		ID	ID	ID	ID	ID	ID	ID	ID	ID	ID	ID						8	8	7	7	1	10	10	4	7	5	16	15	7	6	6	4	5	5
tr|A0A669ERP8|A0A669ERP8_ORENI	A0A669ERP8	A0A669ERP8_ORENI		351	Oreochromis niloticus	3:Protein inferred from homology	L-lactate dehydrogenase	1	999	14	230	0	230	ID		ID	ID	ID	ID	ID	ID	ID	ID	ID	ID	ID						17	17	18	21	4	17	22	22	21	23	3	4	3	1	11	13	2	4
tr|A0A669EX46|A0A669EX46_ORENI	A0A669EX46	A0A669EX46_ORENI	LOC100692640	109	Oreochromis niloticus	3:Protein inferred from homology	Parvalbumin	1	999	13	912	263	912	ID		ID	ID	ID	ID	ID	ID	ID		ID	ID	ID						94	95	79	76	8	105	83	78	57	65	2	2	2	2	79	80	0	0
tr|B9A9D4|B9A9D4_ORENI	B9A9D4	B9A9D4_ORENI	Mb	147	Oreochromis niloticus	2:Experimental evidence at transcript level	Myoglobin	9999	999	10	155	0	155	ID		ID	ID	ID	ID	ID	ID	ID		ID	ID	ID						10	4	11	12	1	6	15	11	17	26	10	7	1	3	6	7	0	2
tr|I3IUQ2|I3IUQ2_ORENI	I3IUQ2	I3IUQ2_ORENI	GOT1	410	Oreochromis niloticus	3:Protein inferred from homology	Aspartate aminotransferase	1	999	18	148	116	148	ID		ID	ID	ID	ID	ID	ID	ID		ID	ID	ID						9	7	11	12	0	9	12	15	16	14	7	7	3	2	4	5	1	1
tr|I3JAU8|I3JAU8_ORENI	I3JAU8	I3JAU8_ORENI		650	Oreochromis niloticus	3:Protein inferred from homology	Heat shock protein family A (Hsp70) member 8	1	999	29	95	0	271	ID		ID	ID	ID	ID	ID	ID	ID	ID	ID	ID	ID						2	3	2	3	0	13	5	4	3	5	13	16	5	4	4	4	1	2
tr|I3JRH6|I3JRH6_ORENI	I3JRH6	I3JRH6_ORENI		451	Oreochromis niloticus	3:Protein inferred from homology	Keratin 18a, tandem duplicate 1	1	999	34	253	253	273	ID		ID	ID	ID	ID	ID	ID	ID	ID	ID	ID	ID						2	5	3	7	0	5	8	6	5	8	55	57	11	14	7	5	10	11
tr|I3JUT9|I3JUT9_ORENI	I3JUT9	I3JUT9_ORENI	rps3a	266	Oreochromis niloticus	3:Protein inferred from homology	Small ribosomal subunit protein eS1	1	999	11	62	62	62	ID		ID	ID	ID	ID	ID	ID	ID	ID	ID	ID	ID						1	2	2	3	0	5	4	1	2	6	7	8	3	1	2	2	3	4
tr|I3JVG0|I3JVG0_ORENI	I3JVG0	I3JVG0_ORENI	eef2	858	Oreochromis niloticus	4:Protein predicted	Eukaryotic translation elongation factor 2	1	999	34	238	0	238	ID		ID	ID	ID	ID	ID	ID	ID		ID	ID	ID						18	20	22	22	1	29	19	23	19	17	16	12	1	2	5	9	0	0
tr|I3KAE2|I3KAE2_ORENI	I3KAE2	I3KAE2_ORENI		325	Oreochromis niloticus	3:Protein inferred from homology	Large ribosomal subunit protein eL6	1	999	10	48	48	48	ID		ID	ID	ID	ID	ID		ID		ID	ID	ID						0	1	3	4	0	3	3	0	4	2	6	6	3	1	2	2	1	0
tr|I3KIR4|I3KIR4_ORENI	I3KIR4	I3KIR4_ORENI	LOC100708634	263	Oreochromis niloticus	3:Protein inferred from homology	Apolipoprotein A-I	1	999	22	279	0	279	ID		ID	ID	ID	ID	ID	ID	ID	ID	ID	ID	ID						6	5	13	9	0	8	19	15	10	10	17	18	8	8	6	9	6	2
tr|I3KRS2|I3KRS2_ORENI	I3KRS2	I3KRS2_ORENI	LOC100702211	197	Oreochromis niloticus	3:Protein inferred from homology	Peroxiredoxin-1	1	999	14	162	120	205	ID		ID	ID	ID	ID	ID	ID	ID	ID	ID	ID	ID						3	2	3	2	1	2	1	3	2	3	22	29	13	10	8	4	18	11
tr|A0A669B3T1|A0A669B3T1_ORENI	A0A669B3T1	A0A669B3T1_ORENI		1563	Oreochromis niloticus	4:Protein predicted	VWFA domain-containing protein	1	999	26	193	0	193	ID		ID	ID	ID	ID	ID	ID			ID	ID	ID						23	25	7	13	2	7	22	14	29	27	2	4	0	0	5	6	0	0
tr|A0A669B6R5|A0A669B6R5_ORENI	A0A669B6R5	A0A669B6R5_ORENI	LOC100707344	312	Oreochromis niloticus	3:Protein inferred from homology	Small ribosomal subunit protein uS2	1	999	9	61	0	61	ID		ID	ID	ID	ID	ID	ID			ID	ID	ID						3	7	4	5	0	5	4	0	4	4	5	6	0	0	2	2	0	0
tr|A0A669BHU5|A0A669BHU5_ORENI	A0A669BHU5	A0A669BHU5_ORENI	rps20	119	Oreochromis niloticus	3:Protein inferred from homology	Small ribosomal subunit protein uS10	1	999	4	41	0	41	ID		ID	ID	ID	ID	ID	ID			ID	ID	ID						0	3	4	3	0	3	1	2	3	3	3	2	0	0	1	2	0	0
tr|A0A669BZ59|A0A669BZ59_ORENI	A0A669BZ59	A0A669BZ59_ORENI	vdac2	283	Oreochromis niloticus	3:Protein inferred from homology	Voltage-dependent anion-selective channel protein 2	1	999	10	97	8	97	ID		ID	ID	ID	ID	ID	ID			ID	ID	ID						6	8	13	12	0	13	7	4	10	12	1	2	0	0	2	4	0	0
tr|A0A669C4V7|A0A669C4V7_ORENI	A0A669C4V7	A0A669C4V7_ORENI	YWHAB	244	Oreochromis niloticus	3:Protein inferred from homology	14-3-3 protein beta/alpha-A	1	999	9	44	0	58	ID		ID	ID	ID	ID	ID	ID			ID	ID	ID						3	2	1	2	0	3	4	3	3	3	4	3	1	1	1	3	0	0
tr|A0A669CR78|A0A669CR78_ORENI	A0A669CR78	A0A669CR78_ORENI	park7	189	Oreochromis niloticus	3:Protein inferred from homology	protein deglycase	1	999	11	97	0	97	ID		ID	ID	ID	ID	ID	ID		ID	ID	ID	ID						6	7	8	10	2	12	13	6	9	8	2	1	0	0	3	4	1	2
tr|A0A669DCD8|A0A669DCD8_ORENI	A0A669DCD8	A0A669DCD8_ORENI	LOC100699342	166	Oreochromis niloticus	3:Protein inferred from homology	Cofilin-2	1	999	11	143	124	143	ID		ID	ID	ID	ID	ID	ID			ID	ID	ID						12	13	12	11	0	10	18	13	12	13	5	4	0	0	7	9	1	0
tr|A0A669EN15|A0A669EN15_ORENI	A0A669EN15	A0A669EN15_ORENI		431	Oreochromis niloticus	4:Protein predicted	Eukaryotic translation elongation factor 1 gamma	1	999	17	73	0	73	ID		ID	ID	ID	ID	ID	ID			ID	ID	ID						3	6	5	4	0	5	7	5	6	5	6	8	0	0	2	1	0	1
tr|A0A669F3B5|A0A669F3B5_ORENI	A0A669F3B5	A0A669F3B5_ORENI	AHNAK	6335	Oreochromis niloticus	4:Protein predicted	AHNAK nucleoprotein	1	999	11	42	42	42	ID		ID	ID	ID	ID	ID	ID			ID	ID	ID						4	7	2	3	0	3	5	2	3	2	3	1	0	0	2	2	0	0
tr|I3J359|I3J359_ORENI	I3J359	I3J359_ORENI	LOC100708154	189	Oreochromis niloticus	3:Protein inferred from homology	Fatty acid-binding protein, heart	1	999	9	75	63	75	ID		ID	ID	ID	ID	ID	ID		ID	ID	ID	ID						5	2	2	2	0	4	5	3	5	7	7	8	1	1	2	3	7	5
tr|I3KTM3|I3KTM3_ORENI	I3KTM3	I3KTM3_ORENI	rplp0	315	Oreochromis niloticus	3:Protein inferred from homology	60S acidic ribosomal protein P0	1	999	9	53	0	53	ID		ID	ID	ID	ID	ID	ID			ID	ID	ID						2	1	5	4	0	4	2	2	1	4	8	9	0	0	2	1	0	2
tr|I3KY60|I3KY60_ORENI	I3KY60	I3KY60_ORENI		331	Oreochromis niloticus	3:Protein inferred from homology	Malate dehydrogenase	1	999	18	213	213	213	ID		ID	ID	ID	ID	ID	ID		ID	ID	ID	ID						13	12	15	16	1	14	12	14	22	23	17	14	0	1	6	6	2	1
tr|A0A669CHM8|A0A669CHM8_ORENI	A0A669CHM8	A0A669CHM8_ORENI	rpl4	383	Oreochromis niloticus	3:Protein inferred from homology	Ribosomal protein L4	1	999	13	45	0	45	ID		ID	ID	ID	ID	ID	ID	ID			ID	ID						2	1	3	4	0	3	1	2	2	3	5	5	3	4	1	1	0	0
tr|I3JA60|I3JA60_ORENI	I3JA60	I3JA60_ORENI		248	Oreochromis niloticus	3:Protein inferred from homology	Proteasome subunit beta	1	999	7	44	31	44	ID		ID	ID	ID	ID	ID	ID	ID			ID	ID						2	4	3	2	0	4	2	2	1	2	6	4	1	2	1	1	0	0
tr|A0A669B0A9|A0A669B0A9_ORENI	A0A669B0A9	A0A669B0A9_ORENI	mvp	861	Oreochromis niloticus	4:Protein predicted	Major vault protein	1	999	20	61	0	61	ID		ID	ID	ID	ID	ID	ID				ID	ID						5	6	4	5	0	10	5	4	1	4	1	3	0	0	1	0	0	0
tr|I3JF29|I3JF29_ORENI	I3JF29	I3JF29_ORENI	rpl13	211	Oreochromis niloticus	3:Protein inferred from homology	60S ribosomal protein L13	1	999	6	37	37	37	ID		ID	ID	ID	ID	ID					ID	ID						0	2	1	3	0	5	3	1	2	3	2	1	0	0	0	0	0	0
tr|I3K7U2|I3K7U2_ORENI	I3K7U2	I3K7U2_ORENI	vcp	806	Oreochromis niloticus	3:Protein inferred from homology	Transitional endoplasmic reticulum ATPase	1	999	20	60	3	60	ID		ID	ID	ID	ID	ID	ID				ID	ID						5	5	2	4	0	6	8	8	1	4	8	4	0	0	1	0	0	0
tr|I3KT68|I3KT68_ORENI	I3KT68	I3KT68_ORENI	psma5	241	Oreochromis niloticus	3:Protein inferred from homology	Proteasome subunit alpha type	1	999	9	46	46	46	ID		ID	ID	ID	ID		ID	ID		ID	ID	ID						3	3	2	3	0	3	4	4	0	1	4	4	1	3	3	2	0	0
tr|I3KSV3|I3KSV3_ORENI	I3KSV3	I3KSV3_ORENI	LOC100707441	499	Oreochromis niloticus	3:Protein inferred from homology	Aldehyde dehydrogenase family 9 member A1	1	999	24	46	18	228	ID		ID	ID	ID	ID			ID			ID	ID						1	0	3	2	0	3	2	1	1	0	6	6	3	3	2	0	0	1
tr|A0A669BQ46|A0A669BQ46_ORENI	A0A669BQ46	A0A669BQ46_ORENI		193	Oreochromis niloticus	4:Protein predicted	Myosin light chain, phosphorylatable, fast skeletal muscle a	1	999	25	2615	0	2615	ID		ID	ID	ID	ID	ID	ID			ID		ID						199	225	233	234	19	261	254	276	248	290	0	0	0	0	170	200	0	0
tr|A0A669EEE4|A0A669EEE4_ORENI	A0A669EEE4	A0A669EEE4_ORENI	TPM1	284	Oreochromis niloticus	3:Protein inferred from homology	Tropomyosin 1	1	999	40	811	0	811	ID		ID	ID	ID	ID	ID	ID			ID		ID						56	66	88	87	5	71	77	78	83	89	0	0	0	0	47	54	0	0
tr|A0A669C6C7|A0A669C6C7_ORENI	A0A669C6C7	A0A669C6C7_ORENI	aars1	974	Oreochromis niloticus	3:Protein inferred from homology	Alanine--tRNA ligase	1	999	13	53	0	53	ID		ID	ID	ID	ID	ID	ID					ID						1	4	5	5	1	5	5	2	3	4	1	1	0	0	0	1	0	0
tr|A0A669BAC9|A0A669BAC9_ORENI	A0A669BAC9	A0A669BAC9_ORENI	me1	588	Oreochromis niloticus	3:Protein inferred from homology	Malic enzyme	1	999	13	95	0	95	ID		ID		ID	ID	ID		ID	ID	ID	ID	ID						1	1	1	1	1	5	2	2	1	3	8	11	4	5	8	8	10	7
tr|A0A669B434|A0A669B434_ORENI	A0A669B434	A0A669B434_ORENI		589	Oreochromis niloticus	4:Protein predicted	Lymphocyte cytosolic protein 1 (L-plastin)	1	999	11	41	0	41	ID		ID		ID	ID						ID	ID						0	0	0	0	0	3	6	7	0	0	10	7	0	0	1	0	0	1
tr|A0A669CDQ5|A0A669CDQ5_ORENI	A0A669CDQ5	A0A669CDQ5_ORENI	LOC100708807	203	Oreochromis niloticus	4:Protein predicted	Myosin light polypeptide 6	1	999	8	22	0	213	ID		ID		ID	ID		ID				ID	ID						0	3	1	0	0	3	2	1	1	1	2	4	0	0	0	0	0	0
tr|A0A669D0Q2|A0A669D0Q2_ORENI	A0A669D0Q2	A0A669D0Q2_ORENI		479	Oreochromis niloticus	3:Protein inferred from homology	Cytosolic non-specific dipeptidase	1	999	14	74	0	74	ID		ID	ID		ID	ID		ID	ID	ID	ID	ID						1	1	2	3	0	2	5	4	1	2	7	6	6	5	11	9	2	2
tr|I3IZG0|I3IZG0_ORENI	I3IZG0	I3IZG0_ORENI	LOC100693776	249	Oreochromis niloticus	3:Protein inferred from homology	Protein NipSnap homolog 3A	1	999	10	107	107	107	ID		ID	ID		ID	ID	ID	ID	ID	ID	ID	ID						2	3	3	3	0	2	2	3	5	4	16	16	11	9	8	9	3	3
tr|A0A669BLF9|A0A669BLF9_ORENI	A0A669BLF9	A0A669BLF9_ORENI		165	Oreochromis niloticus	3:Protein inferred from homology	Histone H2A/H2B/H3 domain-containing protein	1	999	8	101	0	101	ID		ID	ID		ID	ID	ID		ID	ID	ID	ID						2	1	4	3	1	1	4	3	3	2	5	7	0	0	3	1	3	2
tr|I3KGV0|I3KGV0_ORENI	I3KGV0	I3KGV0_ORENI		153	Oreochromis niloticus	4:Protein predicted	Apolipoprotein A-II	1	999	6	41	0	41	ID		ID	ID		ID	ID					ID	ID						0	1	5	6	0	2	3	3	6	5	2	3	0	0	0	1	0	0
tr|A0A669B7M6|A0A669B7M6_ORENI	A0A669B7M6	A0A669B7M6_ORENI	rps4x	280	Oreochromis niloticus	3:Protein inferred from homology	40S ribosomal protein S4	1	999	15	60	0	60	ID		ID	ID		ID			ID	ID	ID	ID	ID						0	1	1	2	0	0	4	2	1	1	13	11	2	3	5	2	3	2
tr|A0A669BSJ0|A0A669BSJ0_ORENI	A0A669BSJ0	A0A669BSJ0_ORENI	psma8	251	Oreochromis niloticus	3:Protein inferred from homology	Proteasome subunit alpha type	1	999	11	57	6	57	ID		ID			ID		ID	ID		ID	ID	ID						1	2	0	0	0	1	3	0	0	0	11	9	4	5	3	2	2	0
tr|A0A669DGC0|A0A669DGC0_ORENI	A0A669DGC0	A0A669DGC0_ORENI		625	Oreochromis niloticus	3:Protein inferred from homology	Transketolase	1	999	21	130	0	130	ID		ID			ID			ID	ID	ID	ID	ID						1	0	0	1	0	0	4	1	0	1	25	28	12	8	13	10	8	7
tr|I3K635|I3K635_ORENI	I3K635	I3K635_ORENI	DHRS11	453	Oreochromis niloticus	3:Protein inferred from homology	Dehydrogenase/reductase SDR family member 11	1	999	8	85	0	85	ID		ID			ID			ID		ID	ID	ID						0	1	0	2	0	1	2	1	0	0	5	7	13	12	3	3	0	1
tr|A0A669AVU3|A0A669AVU3_ORENI	A0A669AVU3	A0A669AVU3_ORENI		199	Oreochromis niloticus	3:Protein inferred from homology	Large ribosomal subunit protein eL20	1	999	4	23	0	23	ID		ID			ID						ID	ID						1	1	0	1	0	1	2	1	0	2	3	3	1	0	0	1	1	0
tr|A0A669BVL3|A0A669BVL3_ORENI	A0A669BVL3	A0A669BVL3_ORENI	dpp3	742	Oreochromis niloticus	3:Protein inferred from homology	Dipeptidyl peptidase 3	1	999	12	49	0	49	ID		ID			ID				ID		ID	ID						0	0	1	0	0	0	3	0	0	1	10	11	1	1	2	0	5	4
tr|A0A669D8U9|A0A669D8U9_ORENI	A0A669D8U9	A0A669D8U9_ORENI	LOC100699947	445	Oreochromis niloticus	3:Protein inferred from homology	inorganic diphosphatase	1	999	11	24	0	24	ID		ID			ID						ID	ID						0	0	1	0	0	1	1	3	0	1	6	7	1	0	0	0	0	0
tr|I3JBG0|I3JBG0_ORENI	I3JBG0	I3JBG0_ORENI	LOC100707990	755	Oreochromis niloticus	4:Protein predicted	Complement factor B	1	999	14	33	0	33	ID		ID			ID						ID	ID						0	0	0	0	0	2	4	2	0	0	11	9	1	0	1	0	0	0
tr|I3JRW2|I3JRW2_ORENI	I3JRW2	I3JRW2_ORENI		398	Oreochromis niloticus	4:Protein predicted	Sex hormone-binding globulin	1	999	8	20	20	20	ID		ID			ID						ID	ID						0	2	0	0	0	1	2	1	0	0	3	4	0	0	0	0	0	0
tr|A0A669BIU9|A0A669BIU9_ORENI	A0A669BIU9	A0A669BIU9_ORENI	LOC100704523	902	Oreochromis niloticus	3:Protein inferred from homology	10-formyltetrahydrofolate dehydrogenase	1	999	39	175	0	175	ID		ID	ID	ID		ID		ID	ID	ID	ID	ID						0	2	3	5	0	3	0	1	1	5	54	43	17	17	8	4	2	6
tr|A0A669CDD9|A0A669CDD9_ORENI	A0A669CDD9	A0A669CDD9_ORENI		395	Oreochromis niloticus	4:Protein predicted	Pyruvate dehydrogenase E1 component subunit alpha	1	999	13	48	0	48	ID		ID	ID	ID		ID	ID				ID	ID						0	5	6	3	0	4	2	0	5	10	4	4	0	0	1	0	0	0
tr|A0A669CMG0|A0A669CMG0_ORENI	A0A669CMG0	A0A669CMG0_ORENI	LOC100707142	148	Oreochromis niloticus	3:Protein inferred from homology	Cytochrome c oxidase subunit 5A, mitochondrial	1	999	6	34	0	34	ID		ID	ID	ID		ID					ID	ID						0	0	3	1	0	3	0	0	3	3	4	6	0	0	1	1	1	1
tr|A0A669DF07|A0A669DF07_ORENI	A0A669DF07	A0A669DF07_ORENI		507	Oreochromis niloticus	4:Protein predicted	methylmalonate-semialdehyde dehydrogenase (CoA acylating)	1	999	13	91	0	91	ID		ID	ID	ID				ID	ID	ID	ID	ID						0	0	0	4	0	3	0	0	0	1	15	14	8	7	4	6	6	7
tr|A0A669B1F1|A0A669B1F1_ORENI	A0A669B1F1	A0A669B1F1_ORENI		165	Oreochromis niloticus	3:Protein inferred from homology	Large ribosomal subunit protein uL11	1	999	7	25	0	25	ID		ID	ID	ID						ID	ID	ID						0	0	2	3	0	4	0	0	0	1	3	3	0	0	2	1	0	0
tr|I3K867|I3K867_ORENI	I3K867	I3K867_ORENI	hspd1	575	Oreochromis niloticus	3:Protein inferred from homology	60 kDa heat shock protein, mitochondrial	1	999	13	28	25	28	ID		ID	ID	ID							ID	ID						0	1	4	4	0	8	2	0	0	2	1	2	0	1	0	0	0	0
tr|A0A669B3K9|A0A669B3K9_ORENI	A0A669B3K9	A0A669B3K9_ORENI	hsp90b1	732	Oreochromis niloticus	3:Protein inferred from homology	Endoplasmin	1	999	18	83	0	83	ID		ID		ID		ID		ID	ID	ID	ID	ID						0	0	1	1	0	5	1	1	0	3	25	21	5	2	2	2	5	6
tr|A0A669BQF4|A0A669BQF4_ORENI	A0A669BQF4	A0A669BQF4_ORENI	RPL7A	266	Oreochromis niloticus	3:Protein inferred from homology	60S ribosomal protein L7a	1	999	10	39	0	39	ID		ID		ID		ID				ID	ID	ID						1	0	1	1	0	3	0	1	2	4	7	7	1	1	3	1	0	0
tr|A0A669B762|A0A669B762_ORENI	A0A669B762	A0A669B762_ORENI		248	Oreochromis niloticus	3:Protein inferred from homology	40S ribosomal protein S6	1	999	6	30	1	30	ID		ID		ID				ID	ID	ID	ID	ID						0	1	0	0	0	3	1	0	2	0	5	3	2	1	1	2	2	2
tr|A0A669EXP8|A0A669EXP8_ORENI	A0A669EXP8	A0A669EXP8_ORENI		470	Oreochromis niloticus	3:Protein inferred from homology	Large ribosomal subunit protein uL3	1	9988	6	19	0	19	ID		ID		ID							ID	ID						0	0	1	0	0	7	0	0	0	0	3	1	1	1	1	0	0	0
tr|I3KC87|I3KC87_ORENI	I3KC87	I3KC87_ORENI		83	Oreochromis niloticus	3:Protein inferred from homology	40S ribosomal protein S21	1	999	5	27	13	27	ID		ID		ID		ID	ID					ID						1	2	0	1	0	4	0	1	3	1	2	0	0	0	0	0	0	0
sp|O77727|K1C15_SHEEP	O77727	K1C15_SHEEP	KRT15	453	Ovis aries	2:Experimental evidence at transcript level	Keratin, type I cytoskeletal 15	1	999	13	69	69	212	ID		ID		ID						ID		ID						0	1	0	1	1	14	0	0	0	0	0	0	0	0	9	10	0	0
tr|A0A669E939|A0A669E939_ORENI	A0A669E939	A0A669E939_ORENI		132	Oreochromis niloticus	3:Protein inferred from homology	40S ribosomal protein S12	1	999	4	21	0	21	ID		ID		ID								ID						0	0	1	1	1	2	1	1	0	1	1	1	0	0	1	1	0	0
tr|A0A669EHS9|A0A669EHS9_ORENI	A0A669EHS9	A0A669EHS9_ORENI		298	Oreochromis niloticus	3:Protein inferred from homology	DNA-(apurinic or apyrimidinic site) lyase	1	999	15	108	3	108	ID		ID	ID			ID		ID	ID	ID	ID	ID						0	1	3	1	0	2	0	0	2	4	15	18	6	4	5	3	5	2
tr|A0A0A0UU03|A0A0A0UU03_9CICH	A0A0A0UU03	A0A0A0UU03_9CICH	COII	230	Oreochromis niloticus x	3:Protein inferred from homology	Cytochrome c oxidase subunit 2	1	999	3	29	0	29	ID		ID	ID			ID					ID	ID						1	0	2	2	0	1	1	0	3	3	4	4	0	0	0	0	0	0
tr|A0A669AYU4|A0A669AYU4_ORENI	A0A669AYU4	A0A669AYU4_ORENI	rpl5	295	Oreochromis niloticus	3:Protein inferred from homology	Ribosomal protein L5	1	999	5	22	0	22	ID		ID	ID			ID					ID	ID						0	1	2	3	0	0	0	0	1	3	2	4	0	0	1	0	0	0
tr|A0A669CSF8|A0A669CSF8_ORENI	A0A669CSF8	A0A669CSF8_ORENI	rps11	149	Oreochromis niloticus	3:Protein inferred from homology	Ribosomal protein S11	1	999	7	26	0	26	ID		ID	ID			ID			ID		ID	ID						0	0	2	1	0	1	0	0	1	3	5	5	0	0	0	0	1	2
tr|I3J219|I3J219_ORENI	I3J219	I3J219_ORENI	rps2	279	Oreochromis niloticus	3:Protein inferred from homology	Small ribosomal subunit protein uS5	1	999	6	33	33	33	ID		ID	ID			ID					ID	ID						1	0	1	2	0	2	0	0	2	5	4	5	1	0	1	0	0	0
tr|I3JB93|I3JB93_ORENI	I3JB93	I3JB93_ORENI		220	Oreochromis niloticus	3:Protein inferred from homology	Ribosomal protein L23a	1	999	5	23	7	23	ID		ID	ID			ID					ID	ID						0	0	2	1	0	2	0	0	1	3	2	3	0	0	0	0	0	0
tr|A0A669C8W7|A0A669C8W7_ORENI	A0A669C8W7	A0A669C8W7_ORENI	rpl7	245	Oreochromis niloticus	3:Protein inferred from homology	Large ribosomal subunit protein uL30	1	999	9	33	0	33	ID		ID	ID					ID		ID	ID	ID						0	1	2	2	0	1	2	0	0	2	6	4	1	2	3	0	0	0
tr|A0A669BPQ1|A0A669BPQ1_ORENI	A0A669BPQ1	A0A669BPQ1_ORENI		141	Oreochromis niloticus	3:Protein inferred from homology	Large ribosomal subunit protein uL14	1	999	5	23	0	23	ID		ID	ID								ID	ID						0	1	3	1	0	1	1	1	0	1	4	2	0	0	0	0	0	0
tr|A0A669BYF7|A0A669BYF7_ORENI	A0A669BYF7	A0A669BYF7_ORENI	decr1	309	Oreochromis niloticus	3:Protein inferred from homology	2,4-dienoyl-CoA reductase [(3E)-enoyl-CoA-producing]	1	999	12	33	0	33	ID		ID	ID						ID		ID	ID						0	1	1	2	0	1	1	0	1	1	6	6	0	0	1	1	3	0
tr|A0A669EVE9|A0A669EVE9_ORENI	A0A669EVE9	A0A669EVE9_ORENI	LOC109196021	327	Oreochromis niloticus	3:Protein inferred from homology	Serine/threonine-protein phosphatase	1	999	6	20	0	20	ID		ID	ID								ID	ID						0	0	1	3	0	2	1	1	0	0	3	3	0	0	0	0	0	0
tr|A0A669BM35|A0A669BM35_ORENI	A0A669BM35	A0A669BM35_ORENI	rpl31	185	Oreochromis niloticus	3:Protein inferred from homology	Large ribosomal subunit protein eL31	1	999	4	15	0	15	ID		ID	ID									ID						0	0	2	2	0	1	0	0	0	1	0	1	0	0	0	0	1	0
tr|I3ITR9|I3ITR9_ORENI	I3ITR9	I3ITR9_ORENI	rps16	146	Oreochromis niloticus	3:Protein inferred from homology	40S ribosomal protein S16	1	999	6	15	4	15	ID		ID	ID									ID						0	0	2	2	0	0	0	0	1	1	1	1	0	2	0	0	0	0
tr|A0A223SEE0|A0A223SEE0_ORENI	A0A223SEE0	A0A223SEE0_ORENI	LOC102078249	233	Oreochromis niloticus	2:Experimental evidence at transcript level	L-rhamnose-binding lectin SML	1	999	8	51	0	51	ID		ID		ID	ID	ID	ID	ID		ID	ID							5	5	1	0	0	3	11	10	2	1	3	2	2	1	4	0	0	0
tr|A0A669BMK7|A0A669BMK7_ORENI	A0A669BMK7	A0A669BMK7_ORENI	TUBA4A	449	Oreochromis niloticus	3:Protein inferred from homology	Tubulin alpha chain	1	999	15	175	25	175	ID		ID	ID	ID	ID	ID	ID	ID	ID	ID	ID							11	11	12	10	0	11	12	10	7	12	25	22	4	4	4	10	5	4
tr|A0A669BQU6|A0A669BQU6_ORENI	A0A669BQU6	A0A669BQU6_ORENI	acaa2	404	Oreochromis niloticus	3:Protein inferred from homology	Acetyl-CoA acyltransferase 2	1	999	16	62	0	62	ID		ID	ID	ID	ID	ID	ID	ID		ID	ID							3	5	6	5	0	7	4	0	4	8	5	5	2	1	5	2	0	0
tr|A0A669BZI3|A0A669BZI3_ORENI	A0A669BZI3	A0A669BZI3_ORENI	cs	443	Oreochromis niloticus	3:Protein inferred from homology	Citrate synthase	1	999	12	88	0	88	ID		ID	ID	ID	ID	ID	ID	ID		ID	ID							1	6	8	5	0	5	2	4	9	10	9	8	2	1	3	10	1	1
tr|A0A669C1Y0|A0A669C1Y0_ORENI	A0A669C1Y0	A0A669C1Y0_ORENI	LOC100702997	777	Oreochromis niloticus	3:Protein inferred from homology	ATP-dependent 6-phosphofructokinase	1	999	17	58	0	97	ID		ID	ID	ID	ID	ID		ID		ID	ID							0	1	7	8	0	4	6	3	6	9	4	4	1	2	1	2	0	0
tr|A0A669C9W7|A0A669C9W7_ORENI	A0A669C9W7	A0A669C9W7_ORENI	LOC100694811	549	Oreochromis niloticus	4:Protein predicted	Hemopexin	1	999	15	130	0	130	ID		ID	ID	ID	ID	ID	ID	ID		ID	ID							13	8	7	8	0	7	15	13	15	11	7	6	2	2	8	6	0	0
tr|A0A669CM66|A0A669CM66_ORENI	A0A669CM66	A0A669CM66_ORENI	LOC100707874	456	Oreochromis niloticus	3:Protein inferred from homology	Isocitrate dehydrogenase [NADP]	1	999	24	202	0	202	ID		ID	ID	ID	ID	ID	ID	ID	ID	ID	ID							9	13	18	22	0	28	15	12	17	26	7	6	1	2	12	10	1	2
tr|A0A669CUR3|A0A669CUR3_ORENI	A0A669CUR3	A0A669CUR3_ORENI	psma1	263	Oreochromis niloticus	3:Protein inferred from homology	Proteasome subunit alpha type	1	999	9	50	4	50	ID		ID		ID	ID	ID	ID	ID		ID	ID							2	5	2	0	0	5	4	1	0	3	6	7	3	2	3	2	1	1
tr|A0A669D405|A0A669D405_ORENI	A0A669D405	A0A669D405_ORENI	LOC100702471	858	Oreochromis niloticus	4:Protein predicted	Elongation factor 2	1	999	34	73	0	191	ID		ID	ID	ID	ID	ID		ID		ID	ID							0	1	4	4	0	3	3	2	1	5	17	21	3	3	4	1	0	0
tr|I3IYH4|I3IYH4_ORENI	I3IYH4	I3IYH4_ORENI	ACTN4	921	Oreochromis niloticus	3:Protein inferred from homology	Alpha-actinin-4	1	999	23	101	0	432	ID		ID	ID	ID	ID	ID	ID	ID		ID	ID							5	8	7	10	0	7	15	8	7	6	8	6	4	4	3	1	0	1
tr|I3J175|I3J175_ORENI	I3J175	I3J175_ORENI	LOC100709730	135	Oreochromis niloticus	4:Protein predicted	Galectin	1	999	4	92	92	92	ID		ID	ID	ID	ID	ID	ID	ID		ID	ID							3	3	8	7	0	6	1	3	2	1	13	12	4	2	12	14	0	0
tr|I3J409|I3J409_ORENI	I3J409	I3J409_ORENI	LOC100704840	553	Oreochromis niloticus	3:Protein inferred from homology	Glucose-6-phosphate isomerase	1	999	32	381	0	381	ID		ID	ID	ID	ID	ID	ID	ID	ID	ID	ID							21	24	53	44	0	27	44	32	38	46	5	5	3	2	19	15	2	1
tr|I3J7G1|I3J7G1_ORENI	I3J7G1	I3J7G1_ORENI		231	Oreochromis niloticus	4:Protein predicted	Reticulon	1	999	5	38	8	38	ID		ID	ID	ID	ID	ID	ID	ID		ID	ID							2	4	2	4	0	4	3	0	1	5	1	4	2	2	2	2	0	0
tr|I3JS34|I3JS34_ORENI	I3JS34	I3JS34_ORENI		239	Oreochromis niloticus	3:Protein inferred from homology	Nucleoside diphosphate kinase B	1	999	12	583	583	583	ID		ID	ID	ID	ID	ID	ID	ID	ID	ID	ID							34	54	66	73	6	53	55	51	39	46	4	5	5	6	40	39	2	3
tr|I3K1M4|I3K1M4_ORENI	I3K1M4	I3K1M4_ORENI		441	Oreochromis niloticus	4:Protein predicted	Hemopexin	1	999	10	42	6	42	ID		ID		ID	ID	ID		ID		ID	ID							1	0	0	0	0	3	4	1	2	6	4	4	5	4	2	3	0	0
tr|I3KGA9|I3KGA9_ORENI	I3KGA9	I3KGA9_ORENI	LOC100710204	492	Oreochromis niloticus	3:Protein inferred from homology	UTP--glucose-1-phosphate uridylyltransferase	1	999	22	253	0	253	ID		ID	ID	ID	ID	ID	ID	ID	ID	ID	ID							2	10	15	14	1	9	9	10	13	11	53	53	15	16	8	9	1	2
tr|I3KL67|I3KL67_ORENI	I3KL67	I3KL67_ORENI	pgk1	417	Oreochromis niloticus	3:Protein inferred from homology	Phosphoglycerate kinase	1	999	29	646	42	646	ID		ID	ID	ID	ID	ID	ID	ID		ID	ID							34	38	82	82	7	63	54	52	63	79	10	10	3	6	33	28	2	0
tr|I3KWI4|I3KWI4_ORENI	I3KWI4	I3KWI4_ORENI		453	Oreochromis niloticus	3:Protein inferred from homology	Tubulin beta chain	1	999	22	214	50	214	ID		ID	ID	ID	ID	ID	ID	ID		ID	ID							11	14	13	10	2	14	18	15	8	14	36	35	3	0	11	8	0	1
tr|I3KYC1|I3KYC1_ORENI	I3KYC1	I3KYC1_ORENI		505	Oreochromis niloticus	3:Protein inferred from homology	aldehyde dehydrogenase (NAD(+))	1	999	13	115	35	115	ID		ID	ID	ID	ID	ID	ID	ID	ID	ID	ID							4	4	1	2	0	3	2	2	1	5	21	18	11	12	10	8	3	4
tr|Q8UW60|Q8UW60_ORENI	Q8UW60	Q8UW60_ORENI	EF-1a	462	Oreochromis niloticus	2:Experimental evidence at transcript level	Elongation factor 1-alpha	1	999	21	121	0	273	ID		ID	ID	ID	ID	ID	ID	ID	ID	ID	ID							2	3	1	3	0	4	5	4	4	3	40	34	4	1	2	1	4	4
tr|A0A669B4U2|A0A669B4U2_ORENI	A0A669B4U2	A0A669B4U2_ORENI		583	Oreochromis niloticus	3:Protein inferred from homology	Carboxylic ester hydrolase	1	999	9	45	0	45	ID		ID	ID	ID		ID	ID			ID	ID							1	4	4	5	0	3	0	2	5	3	4	4	1	1	3	4	0	0
tr|A0A669BKK7|A0A669BKK7_ORENI	A0A669BKK7	A0A669BKK7_ORENI		464	Oreochromis niloticus	4:Protein predicted	Ubiquinol-cytochrome c reductase core protein 2a	1	999	11	44	0	44	ID		ID	ID	ID		ID				ID	ID							0	1	4	3	0	5	1	1	5	8	5	6	0	0	0	3	0	0
tr|A0A669BYD3|A0A669BYD3_ORENI	A0A669BYD3	A0A669BYD3_ORENI	gamt	235	Oreochromis niloticus	3:Protein inferred from homology	Guanidinoacetate N-methyltransferase	1	999	8	60	60	60	ID		ID	ID	ID	ID	ID	ID			ID	ID							3	5	5	5	0	6	6	8	6	5	1	2	0	0	5	3	0	0
tr|A0A669C5Y8|A0A669C5Y8_ORENI	A0A669C5Y8	A0A669C5Y8_ORENI	LOC100707584	107	Oreochromis niloticus	4:Protein predicted	peptidylprolyl isomerase	1	999	4	31	31	31	ID		ID		ID	ID	ID	ID			ID	ID							2	1	1	1	1	3	4	3	3	2	2	2	1	0	1	2	1	1
tr|A0A669E3D8|A0A669E3D8_ORENI	A0A669E3D8	A0A669E3D8_ORENI	capzb	284	Oreochromis niloticus	3:Protein inferred from homology	F-actin-capping protein subunit beta	1	999	18	175	0	175	ID		ID	ID	ID	ID	ID	ID			ID	ID							13	23	21	18	1	17	24	10	10	12	5	6	0	0	8	7	0	0
tr|A0A669EP98|A0A669EP98_ORENI	A0A669EP98	A0A669EP98_ORENI	LOC100708443	433	Oreochromis niloticus	3:Protein inferred from homology	Rab GDP dissociation inhibitor	1	999	18	69	0	69	ID		ID	ID	ID	ID	ID	ID			ID	ID							6	4	7	7	0	8	7	9	3	6	5	3	0	0	2	2	0	0
tr|I3IWZ9|I3IWZ9_ORENI	I3IWZ9	I3IWZ9_ORENI	HINT1	126	Oreochromis niloticus	3:Protein inferred from homology	Adenosine 5'-monophosphoramidase HINT1	1	999	4	30	30	30	ID		ID	ID	ID	ID	ID	ID			ID	ID							2	1	3	3	0	3	2	3	3	2	2	2	0	0	2	2	0	0
tr|I3J2D4|I3J2D4_ORENI	I3J2D4	I3J2D4_ORENI	eno1	432	Oreochromis niloticus	3:Protein inferred from homology	phosphopyruvate hydratase	1	999	30	357	43	996	ID		ID	ID	ID	ID	ID	ID			ID	ID							33	38	36	34	3	40	32	35	37	37	2	1	0	0	13	15	0	0
tr|I3JPS3|I3JPS3_ORENI	I3JPS3	I3JPS3_ORENI	LDHB	352	Oreochromis niloticus	3:Protein inferred from homology	L-lactate dehydrogenase	1	999	10	119	9	163	ID		ID	ID	ID	ID	ID	ID			ID	ID							5	7	7	6	0	9	9	5	10	9	15	14	0	0	10	8	0	0
tr|I3KJ81|I3KJ81_ORENI	I3KJ81	I3KJ81_ORENI	LOC100700843	316	Oreochromis niloticus	3:Protein inferred from homology	Aldo-keto reductase family 1 member B1	1	999	15	141	24	141	ID		ID	ID	ID	ID	ID	ID			ID	ID							12	12	12	11	5	14	15	15	14	13	2	2	0	0	5	9	0	0
tr|I3KW15|I3KW15_ORENI	I3KW15	I3KW15_ORENI	ald	363	Oreochromis niloticus	3:Protein inferred from homology	Fructose-bisphosphate aldolase	1	999	39	2072	1848	2072	ID		ID	ID	ID	ID	ID	ID			ID	ID							133	162	241	245	14	241	166	191	157	230	3	0	1	0	135	153	0	0
tr|A0A669AVL3|A0A669AVL3_ORENI	A0A669AVL3	A0A669AVL3_ORENI	SLC25A6	298	Oreochromis niloticus	3:Protein inferred from homology	ADP/ATP translocase	1	999	16	37	0	156	ID		ID	ID	ID		ID	ID	ID			ID							1	2	4	1	0	4	0	0	2	6	5	6	2	2	1	1	0	0
tr|A0A669B4W2|A0A669B4W2_ORENI	A0A669B4W2	A0A669B4W2_ORENI		901	Oreochromis niloticus	3:Protein inferred from homology	Aminopeptidase	1	999	18	52	0	52	ID		ID	ID	ID	ID	ID	ID	ID			ID							3	8	2	5	0	6	5	5	1	5	3	4	2	1	0	0	0	0
tr|A0A669B8P3|A0A669B8P3_ORENI	A0A669B8P3	A0A669B8P3_ORENI		293	Oreochromis niloticus	3:Protein inferred from homology	Enoyl-CoA hydratase, mitochondrial	1	999	4	22	0	22	ID		ID		ID		ID		ID			ID							0	0	0	2	0	4	0	0	2	4	4	3	1	2	0	0	0	0
tr|A0A669AZG5|A0A669AZG5_ORENI	A0A669AZG5	A0A669AZG5_ORENI	LOC100699966	1077	Oreochromis niloticus	3:Protein inferred from homology	proton-translocating NAD(P)(+) transhydrogenase	1	999	24	100	0	100	ID		ID	ID	ID	ID	ID	ID				ID							4	6	16	21	1	8	5	2	15	17	1	3	0	0	1	0	0	0
tr|A0A669B491|A0A669B491_ORENI	A0A669B491	A0A669B491_ORENI	cct4	532	Oreochromis niloticus	3:Protein inferred from homology	T-complex protein 1 subunit delta	1	999	7	23	0	23	ID		ID	ID	ID	ID	ID	ID				ID							1	3	1	2	0	5	2	2	1	2	2	2	0	0	0	0	0	0
tr|A0A669BU46|A0A669BU46_ORENI	A0A669BU46	A0A669BU46_ORENI	naca	1105	Oreochromis niloticus	4:Protein predicted	Nascent polypeptide associated complex subunit alpha	1	999	11	26	14	26	ID		ID	ID	ID		ID	ID				ID							3	2	1	3	0	5	2	0	0	3	4	3	0	0	0	0	0	0
tr|A0A669C608|A0A669C608_ORENI	A0A669C608	A0A669C608_ORENI	SLC25A12	681	Oreochromis niloticus	3:Protein inferred from homology	Solute carrier family 25 member 12	1	999	8	37	0	37	ID		ID	ID	ID	ID	ID	ID				ID							2	2	5	6	0	3	3	1	3	6	3	2	0	0	0	1	0	0
tr|A0A669CFU3|A0A669CFU3_ORENI	A0A669CFU3	A0A669CFU3_ORENI	hspa9	653	Oreochromis niloticus	3:Protein inferred from homology	Stress-70 protein, mitochondrial	1	999	10	33	0	33	ID		ID	ID	ID		ID					ID							0	0	0	3	0	5	1	1	1	4	8	9	0	0	0	0	0	0
tr|A0A669CU11|A0A669CU11_ORENI	A0A669CU11	A0A669CU11_ORENI	eprs1	1497	Oreochromis niloticus	3:Protein inferred from homology	Glutamyl-prolyl-tRNA synthetase 1	1	999	10	15	0	15	ID		ID	ID	ID		ID					ID							0	0	0	3	0	3	0	0	1	3	3	2	0	0	0	0	0	0
tr|A0A669CYW1|A0A669CYW1_ORENI	A0A669CYW1	A0A669CYW1_ORENI	OGDH	997	Oreochromis niloticus	3:Protein inferred from homology	2-oxoglutarate dehydrogenase complex component E1	1	999	12	33	0	33	ID		ID	ID	ID		ID	ID				ID							2	1	3	3	1	3	1	1	3	10	2	2	0	0	1	0	0	0
tr|A0A669D6B3|A0A669D6B3_ORENI	A0A669D6B3	A0A669D6B3_ORENI	LOC100700156	138	Oreochromis niloticus	3:Protein inferred from homology	Eukaryotic translation initiation factor 5A	1	999	10	52	0	52	ID		ID	ID	ID	ID	ID	ID				ID							2	4	7	6	1	5	5	5	6	5	2	3	0	0	1	0	0	0
tr|A0A669DYM4|A0A669DYM4_ORENI	A0A669DYM4	A0A669DYM4_ORENI	VDAC2	283	Oreochromis niloticus	3:Protein inferred from homology	Voltage-dependent anion-selective channel protein 2	1	999	5	23	2	23	ID		ID	ID	ID		ID					ID							1	0	2	3	0	3	1	1	1	2	3	2	0	0	2	0	0	0
tr|A0A669EG16|A0A669EG16_ORENI	A0A669EG16	A0A669EG16_ORENI	pdhb	354	Oreochromis niloticus	4:Protein predicted	Pyruvate dehydrogenase E1 component subunit beta	1	999	10	49	0	49	ID		ID	ID	ID	ID	ID	ID				ID							2	1	6	7	0	6	4	3	7	8	1	2	0	0	0	0	0	0
tr|A0A669F5Y5|A0A669F5Y5_ORENI	A0A669F5Y5	A0A669F5Y5_ORENI	LOC100698877	253	Oreochromis niloticus	4:Protein predicted	ES1 protein homolog, mitochondrial	1	999	7	39	39	39	ID		ID	ID	ID	ID	ID	ID				ID							3	3	3	4	0	3	5	5	3	6	2	1	0	0	0	1	0	0
tr|I3IX27|I3IX27_ORENI	I3IX27	I3IX27_ORENI	phb	271	Oreochromis niloticus	3:Protein inferred from homology	Prohibitin	1	999	8	26	26	26	ID		ID		ID		ID					ID							0	1	0	2	0	4	2	0	1	4	5	2	1	0	1	1	1	0
tr|I3JB44|I3JB44_ORENI	I3JB44	I3JB44_ORENI	cct8	558	Oreochromis niloticus	3:Protein inferred from homology	T-complex protein 1 subunit theta	1	999	12	33	0	33	ID		ID	ID	ID	ID	ID	ID				ID							0	7	4	4	0	5	4	1	1	3	3	1	0	0	0	0	0	0
tr|I3JHE7|I3JHE7_ORENI	I3JHE7	I3JHE7_ORENI	rad23a	365	Oreochromis niloticus	3:Protein inferred from homology	UV excision repair protein RAD23	1	999	5	26	26	26	ID		ID		ID	ID	ID	ID				ID							1	2	1	1	0	4	2	1	2	3	3	4	1	1	0	0	0	0
tr|I3K590|I3K590_ORENI	I3K590	I3K590_ORENI	atp5po	209	Oreochromis niloticus	3:Protein inferred from homology	ATP synthase subunit O, mitochondrial	1	999	8	40	40	40	ID		ID	ID	ID	ID	ID	ID				ID							4	3	4	3	0	5	3	3	4	6	3	2	0	0	0	0	0	0
tr|I3KDG7|I3KDG7_ORENI	I3KDG7	I3KDG7_ORENI		745	Oreochromis niloticus	3:Protein inferred from homology	NADH-ubiquinone oxidoreductase 75 kDa subunit, mitochondrial	1	999	13	56	50	56	ID		ID	ID	ID	ID	ID	ID				ID							1	3	9	6	0	4	5	2	5	8	4	7	0	1	1	0	0	0
tr|I3KDS6|I3KDS6_ORENI	I3KDS6	I3KDS6_ORENI	cct3	540	Oreochromis niloticus	3:Protein inferred from homology	T-complex protein 1 subunit gamma	1	999	8	22	1	22	ID		ID	ID	ID	ID	ID	ID				ID							2	1	1	3	0	3	3	1	1	3	1	2	0	0	0	0	1	0
tr|I3KTF3|I3KTF3_ORENI	I3KTF3	I3KTF3_ORENI	LOC100696071	410	Oreochromis niloticus	3:Protein inferred from homology	Keratin, type I cytoskeletal 18	1	999	17	50	47	50	ID		ID		ID	ID	ID	ID				ID							2	8	2	0	0	9	8	1	1	7	5	5	0	0	0	1	0	0
tr|I3KYC9|I3KYC9_ORENI	I3KYC9	I3KYC9_ORENI	fh	499	Oreochromis niloticus	3:Protein inferred from homology	Fumarate hydratase, mitochondrial	1	999	12	52	38	52	ID		ID	ID	ID	ID	ID					ID							0	2	8	5	0	5	4	2	4	10	4	4	0	0	0	2	0	0
tr|A0A669AXR3|A0A669AXR3_ORENI	A0A669AXR3	A0A669AXR3_ORENI	RTN4	362	Oreochromis niloticus	4:Protein predicted	Reticulon	1	999	8	48	0	48	ID		ID			ID	ID	ID	ID		ID	ID							1	5	1	1	0	1	3	1	1	3	6	7	2	7	4	2	1	1
tr|A0A669B5A8|A0A669B5A8_ORENI	A0A669B5A8	A0A669B5A8_ORENI	LOC100691978	256	Oreochromis niloticus	3:Protein inferred from homology	Proteasome subunit alpha type	1	999	5	68	0	68	ID		ID				ID	ID	ID	ID	ID	ID							1	2	0	2	0	0	1	1	1	2	8	8	12	12	6	4	2	3
tr|A0A669B5S5|A0A669B5S5_ORENI	A0A669B5S5	A0A669B5S5_ORENI		1579	Oreochromis niloticus	4:Protein predicted	Complement component c3a, duplicate 5	1	999	57	44	0	604	ID		ID			ID	ID		ID		ID	ID							0	1	0	0	0	1	4	1	1	2	13	11	4	3	1	2	0	0
tr|A0A669DLZ6|A0A669DLZ6_ORENI	A0A669DLZ6	A0A669DLZ6_ORENI	rplp1	59	Oreochromis niloticus	3:Protein inferred from homology	Ribosomal protein lateral stalk subunit P1	9306	999	1	32	0	32	ID		ID	ID			ID		ID		ID	ID							1	1	2	2	0	2	1	1	2	2	2	2	5	2	3	3	0	1
tr|A0A669E0A2|A0A669E0A2_ORENI	A0A669E0A2	A0A669E0A2_ORENI	pum2	3178	Oreochromis niloticus	4:Protein predicted	Pumilio RNA binding family member 2	9999	999	7	29	0	29	ID		ID			ID	ID		ID		ID	ID							0	1	2	0	0	1	2	1	2	2	3	5	3	2	2	3	0	0
tr|A0A669F1N8|A0A669F1N8_ORENI	A0A669F1N8	A0A669F1N8_ORENI	slc25a3	363	Oreochromis niloticus	3:Protein inferred from homology	Solute carrier family 25 member 3	9999	999	9	50	0	50	ID		ID	ID		ID	ID	ID	ID	ID	ID	ID							1	3	2	2	0	2	3	1	4	4	8	6	2	2	2	2	0	3
tr|I3IW09|I3IW09_ORENI	I3IW09	I3IW09_ORENI	LOC100699155	164	Oreochromis niloticus	3:Protein inferred from homology	Peptidyl-prolyl cis-trans isomerase	1	999	10	104	103	104	ID		ID	ID		ID	ID	ID	ID		ID	ID							3	3	1	4	0	2	2	4	2	1	26	25	9	10	6	2	0	0
tr|A0A669B4C5|A0A669B4C5_ORENI	A0A669B4C5	A0A669B4C5_ORENI	anxa1	307	Oreochromis niloticus	3:Protein inferred from homology	Annexin	1	999	3	21	0	21	ID		ID			ID	ID				ID	ID							1	1	0	1	0	0	2	1	1	2	3	3	0	0	2	1	0	0
tr|A0A669D472|A0A669D472_ORENI	A0A669D472	A0A669D472_ORENI	actb	376	Oreochromis niloticus	3:Protein inferred from homology	Actin beta	9997	999	33	64	3	2258	ID		ID	ID		ID	ID	ID			ID	ID							3	4	2	3	0	2	4	8	8	5	4	6	1	1	6	5	0	1
tr|A0A669D9R2|A0A669D9R2_ORENI	A0A669D9R2	A0A669D9R2_ORENI	sdha	643	Oreochromis niloticus	3:Protein inferred from homology	Succinate dehydrogenase [ubiquinone] flavoprotein subunit, mitochondrial	1	999	6	23	0	23	ID		ID				ID				ID	ID							0	1	1	1	0	1	0	0	1	2	2	5	2	0	1	2	1	0
tr|I3JJX0|I3JJX0_ORENI	I3JJX0	I3JJX0_ORENI	LOC100706186	697	Oreochromis niloticus	3:Protein inferred from homology	Calpain-2 catalytic subunit	1	999	4	19	4	19	ID		ID			ID	ID				ID	ID							0	1	1	1	0	1	2	1	2	1	2	2	0	1	4	0	0	0
tr|A0A669D4S2|A0A669D4S2_ORENI	A0A669D4S2	A0A669D4S2_ORENI		207	Oreochromis niloticus	3:Protein inferred from homology	40S ribosomal protein S7	9986	999	8	27	0	27	ID		ID				ID	ID	ID			ID							1	2	0	1	0	0	0	1	1	3	7	6	3	1	0	1	0	0
tr|A0A669DM46|A0A669DM46_ORENI	A0A669DM46	A0A669DM46_ORENI	atp5f1c	294	Oreochromis niloticus	3:Protein inferred from homology	ATP synthase subunit gamma	1	999	6	22	0	22	ID		ID	ID			ID		ID			ID							0	0	3	1	0	2	0	0	1	2	3	5	1	2	1	1	0	0
tr|A0A669B2T2|A0A669B2T2_ORENI	A0A669B2T2	A0A669B2T2_ORENI	RDX	546	Oreochromis niloticus	4:Protein predicted	Radixin	1	999	12	39	0	39	ID		ID	ID		ID	ID	ID				ID							3	5	0	3	0	2	8	6	0	4	4	2	0	0	0	1	0	0
tr|A0A669B6A0|A0A669B6A0_ORENI	A0A669B6A0	A0A669B6A0_ORENI	LOC100702243	469	Oreochromis niloticus	3:Protein inferred from homology	Tubulin alpha chain	4828	999	14	20	0	210	ID		ID	ID		ID	ID					ID							1	1	2	2	0	1	1	2	2	2	2	2	0	0	1	1	0	0
tr|A0A669BAZ3|A0A669BAZ3_ORENI	A0A669BAZ3	A0A669BAZ3_ORENI	ASS1	461	Oreochromis niloticus	3:Protein inferred from homology	Argininosuccinate synthase	1	999	6	17	0	17	ID		ID			ID	ID					ID							0	1	1	0	0	2	4	0	1	3	2	1	0	1	0	1	0	0
tr|A0A669BIC5|A0A669BIC5_ORENI	A0A669BIC5	A0A669BIC5_ORENI	YWHAB	244	Oreochromis niloticus	3:Protein inferred from homology	14-3-3 protein beta/alpha	1	999	8	26	0	33	ID		ID	ID		ID	ID	ID				ID							1	3	2	1	0	2	4	2	2	1	1	2	1	0	0	0	0	1
tr|A0A669BT68|A0A669BT68_ORENI	A0A669BT68	A0A669BT68_ORENI	NARS1	553	Oreochromis niloticus	3:Protein inferred from homology	Asparagine--tRNA ligase, cytoplasmic	1	999	7	14	0	14	ID		ID	ID			ID					ID							0	1	2	2	0	1	0	0	0	3	3	2	0	0	0	0	0	0
tr|A0A669C7I1|A0A669C7I1_ORENI	A0A669C7I1	A0A669C7I1_ORENI	LOC100709124	441	Oreochromis niloticus	4:Protein predicted	Cytochrome b-c1 complex subunit 2, mitochondrial	1	999	6	19	0	19	ID		ID	ID			ID					ID							1	1	2	1	0	2	1	0	1	3	3	4	0	0	0	0	0	0
tr|A0A669CF64|A0A669CF64_ORENI	A0A669CF64	A0A669CF64_ORENI	LOC100703423	719	Oreochromis niloticus	3:Protein inferred from homology	enoyl-CoA hydratase	1	999	10	27	0	27	ID		ID				ID					ID							1	1	1	1	0	2	1	1	3	7	4	4	0	0	0	1	0	0
tr|A0A669D493|A0A669D493_ORENI	A0A669D493	A0A669D493_ORENI	rps15	143	Oreochromis niloticus	3:Protein inferred from homology	40S ribosomal protein S15	1	999	3	25	0	25	ID		ID	ID			ID					ID							0	0	2	2	0	1	0	0	3	1	6	6	0	0	1	1	0	1
tr|A0A669EBY6|A0A669EBY6_ORENI	A0A669EBY6	A0A669EBY6_ORENI		225	Oreochromis niloticus	4:Protein predicted	Grancalcin	1	999	4	20	0	20	ID		ID			ID	ID					ID							0	2	1	0	0	2	4	1	0	4	2	1	1	0	0	1	0	0
tr|A0A669EHY0|A0A669EHY0_ORENI	A0A669EHY0	A0A669EHY0_ORENI	LOC100708400	155	Oreochromis niloticus	3:Protein inferred from homology	Protein CutA homolog	1	999	4	17	6	17	ID		ID			ID	ID					ID							1	0	1	0	0	2	1	2	1	2	2	1	1	1	1	1	0	0
tr|A0A669F3B8|A0A669F3B8_ORENI	A0A669F3B8	A0A669F3B8_ORENI	tgfbi	636	Oreochromis niloticus	4:Protein predicted	Transforming growth factor beta induced	1	999	8	24	0	24	ID		ID	ID		ID	ID	ID				ID							2	4	1	2	0	2	2	3	2	3	1	2	0	0	0	0	0	0
tr|I3J2J5|I3J2J5_ORENI	I3J2J5	I3J2J5_ORENI	atp5pb	292	Oreochromis niloticus	3:Protein inferred from homology	ATP synthase subunit b	1	999	7	20	20	20	ID		ID				ID					ID							0	1	1	1	0	0	1	0	2	4	5	4	0	1	0	0	0	0
tr|A0A669B7I7|A0A669B7I7_ORENI	A0A669B7I7	A0A669B7I7_ORENI	ran	260	Oreochromis niloticus	3:Protein inferred from homology	GTP-binding nuclear protein Ran	1	999	5	22	0	22	ID		ID	ID	ID			ID				ID							1	2	3	3	0	3	2	0	0	0	3	1	1	0	2	0	1	0
tr|A0A669BH28|A0A669BH28_ORENI	A0A669BH28	A0A669BH28_ORENI		1034	Oreochromis niloticus	3:Protein inferred from homology	Ubiquitin-like modifier activating enzyme 1	1	999	21	66	0	66	ID		ID	ID	ID	ID		ID				ID							5	7	5	5	0	5	10	6	0	2	11	9	0	0	0	1	0	0
tr|A0A669BT44|A0A669BT44_ORENI	A0A669BT44	A0A669BT44_ORENI		739	Oreochromis niloticus	3:Protein inferred from homology	Thimet oligopeptidase 1	1	9989	8	10	0	10	ID		ID		ID							ID							0	0	1	0	0	3	0	0	0	1	1	2	0	1	0	1	0	0
tr|A0A669CXZ2|A0A669CXZ2_ORENI	A0A669CXZ2	A0A669CXZ2_ORENI	dars1	500	Oreochromis niloticus	3:Protein inferred from homology	Aspartate--tRNA ligase, cytoplasmic	1	999	10	25	0	25	ID		ID	ID	ID							ID							0	2	3	4	0	3	1	1	0	1	4	2	1	1	0	2	0	0
tr|A0A669CYT8|A0A669CYT8_ORENI	A0A669CYT8	A0A669CYT8_ORENI	rps8	208	Oreochromis niloticus	3:Protein inferred from homology	40S ribosomal protein S8	1	999	5	16	0	16	ID		ID		ID							ID							0	1	1	1	0	3	0	0	0	1	4	3	0	1	0	0	0	0
tr|A0A669DBH9|A0A669DBH9_ORENI	A0A669DBH9	A0A669DBH9_ORENI	eef1d	281	Oreochromis niloticus	3:Protein inferred from homology	Elongation factor 1-delta	1	999	8	14	2	30	ID		ID		ID							ID							1	0	0	1	0	4	0	2	0	0	2	2	0	0	0	2	0	0
tr|A0A669DCZ1|A0A669DCZ1_ORENI	A0A669DCZ1	A0A669DCZ1_ORENI	LOC100694258	306	Oreochromis niloticus	3:Protein inferred from homology	NADH-cytochrome b5 reductase	1	999	7	23	0	23	ID		ID		ID							ID							0	0	1	1	0	3	0	1	0	0	7	6	1	1	1	1	0	0
tr|A0A669DFN6|A0A669DFN6_ORENI	A0A669DFN6	A0A669DFN6_ORENI	ALDH6A1	521	Oreochromis niloticus	4:Protein predicted	methylmalonate-semialdehyde dehydrogenase (CoA acylating)	1	999	14	23	0	54	ID		ID	ID	ID							ID							0	1	4	6	0	5	0	0	0	2	1	4	0	0	0	0	0	0
tr|A0A669DJX6|A0A669DJX6_ORENI	A0A669DJX6	A0A669DJX6_ORENI	LOC100691806	114	Oreochromis niloticus	3:Protein inferred from homology	Large ribosomal subunit protein P2	1	999	5	9	9	9	ID		ID		ID							ID							0	0	0	0	0	3	0	0	0	0	2	2	0	1	0	0	0	0
tr|I3IYE7|I3IYE7_ORENI	I3IYE7	I3IYE7_ORENI		241	Oreochromis niloticus	4:Protein predicted	Quinoid dihydropteridine reductase a	1	999	7	37	37	37	ID		ID				ID				ID	ID	ID						1	1	1	1	0	1	2	0	1	2	9	9	1	1	2	1	0	0
tr|A0A669B9N6|A0A669B9N6_ORENI	A0A669B9N6	A0A669B9N6_ORENI	LOC109198951	244	Oreochromis niloticus	3:Protein inferred from homology	Histone H1-like	1	999	4	17	0	17	ID		ID				ID					ID	ID						0	0	0	0	0	0	0	0	2	2	2	2	0	0	1	1	1	1
tr|A0A669BY28|A0A669BY28_ORENI	A0A669BY28	A0A669BY28_ORENI		156	Oreochromis niloticus	3:Protein inferred from homology	Large ribosomal subunit protein eL34	1	999	4	19	0	19	ID		ID				ID					ID	ID						0	0	1	0	0	2	1	0	1	2	3	3	0	0	1	0	0	0
tr|A0A2U8JGA6|A0A2U8JGA6_ORENI	A0A2U8JGA6	A0A2U8JGA6_ORENI		330	Oreochromis niloticus	2:Experimental evidence at transcript level	Cathepsin B	1	999	4	36	1	36	ID		ID			ID			ID	ID	ID	ID							0	0	0	0	0	0	3	2	1	1	4	3	3	1	3	2	5	6
tr|A0A669AV41|A0A669AV41_ORENI	A0A669AV41	A0A669AV41_ORENI	ACP1	157	Oreochromis niloticus	3:Protein inferred from homology	Low molecular weight phosphotyrosine protein phosphatase	1	999	5	25	8	25	ID		ID			ID			ID		ID	ID							0	0	1	0	0	2	3	0	0	1	4	4	2	3	1	4	0	0
tr|A0A669B8U4|A0A669B8U4_ORENI	A0A669B8U4	A0A669B8U4_ORENI	HBE1	208	Oreochromis niloticus	3:Protein inferred from homology	Hemoglobin subunit beta-A	0	999	13	141	0	804	ID		ID	ID					ID	ID	ID	ID							0	1	3	3	0	1	0	0	0	0	36	36	16	9	8	9	10	9
tr|A0A669BE12|A0A669BE12_ORENI	A0A669BE12	A0A669BE12_ORENI		374	Oreochromis niloticus	3:Protein inferred from homology	S-(hydroxymethyl)glutathione dehydrogenase	1	999	13	105	0	105	ID		ID	ID					ID	ID	ID	ID							0	0	3	0	0	1	1	0	0	1	17	11	14	11	12	11	11	12
tr|A0A669C805|A0A669C805_ORENI	A0A669C805	A0A669C805_ORENI	rpl14	137	Oreochromis niloticus	3:Protein inferred from homology	Large ribosomal subunit protein eL14	1	999	5	55	0	55	ID		ID	ID					ID		ID	ID							1	1	1	3	0	2	1	0	0	2	8	8	6	4	6	6	1	0
tr|A0A669CC49|A0A669CC49_ORENI	A0A669CC49	A0A669CC49_ORENI	glo1	180	Oreochromis niloticus	3:Protein inferred from homology	Lactoylglutathione lyase	1	999	8	26	1	26	ID		ID			ID		ID	ID		ID	ID							0	5	0	0	0	0	2	1	0	0	1	3	3	6	3	2	0	0
tr|A0A669CK98|A0A669CK98_ORENI	A0A669CK98	A0A669CK98_ORENI	ARHGDIA	203	Oreochromis niloticus	3:Protein inferred from homology	Rho GDP-dissociation inhibitor 1	1	999	7	33	33	38	ID		ID			ID		ID	ID		ID	ID							1	2	0	0	0	2	4	2	0	0	6	5	5	0	2	1	1	0
tr|A0A669D7N9|A0A669D7N9_ORENI	A0A669D7N9	A0A669D7N9_ORENI	RAB8B	190	Oreochromis niloticus	3:Protein inferred from homology	Ras-related protein Rab-8B	6971	999	5	59	0	59	ID		ID	ID		ID		ID	ID	ID	ID	ID							0	3	2	3	0	1	3	2	1	1	6	7	6	5	4	5	4	5
tr|A0A669DF50|A0A669DF50_ORENI	A0A669DF50	A0A669DF50_ORENI	cltc	1683	Oreochromis niloticus	3:Protein inferred from homology	Clathrin heavy chain	1	999	30	98	0	98	ID		ID			ID			ID	ID	ID	ID							0	0	0	1	0	2	2	1	0	2	31	29	6	6	3	5	4	5
tr|A0A669DI92|A0A669DI92_ORENI	A0A669DI92	A0A669DI92_ORENI	rbp4	231	Oreochromis niloticus	3:Protein inferred from homology	Retinol binding protein 4	1	999	7	47	0	47	ID		ID					ID	ID		ID	ID							0	3	1	0	0	1	1	0	0	0	3	4	9	5	6	6	2	0
tr|A0A669DIP3|A0A669DIP3_ORENI	A0A669DIP3	A0A669DIP3_ORENI	GBE1	680	Oreochromis niloticus	3:Protein inferred from homology	1,4-alpha-glucan branching enzyme	1	999	11	31	0	31	ID		ID			ID			ID		ID	ID							0	0	1	0	0	0	2	1	0	1	9	8	2	2	2	2	0	1
tr|A0A669DJP6|A0A669DJP6_ORENI	A0A669DJP6	A0A669DJP6_ORENI	rpn1	600	Oreochromis niloticus	3:Protein inferred from homology	Dolichyl-diphosphooligosaccharide--protein glycosyltransferase subunit 1	1	999	14	101	0	101	ID		ID					ID	ID		ID	ID							2	2	0	1	0	2	1	0	0	2	23	24	18	11	8	5	1	1
tr|A0A669E3M3|A0A669E3M3_ORENI	A0A669E3M3	A0A669E3M3_ORENI		1054	Oreochromis niloticus	3:Protein inferred from homology	Alpha-2-macroglobulin domain-containing protein	1	999	11	32	18	73	ID		ID			ID			ID		ID	ID							0	0	0	0	0	0	3	2	0	0	9	9	3	2	2	1	1	0
tr|A0A669EAP7|A0A669EAP7_ORENI	A0A669EAP7	A0A669EAP7_ORENI		539	Oreochromis niloticus	3:Protein inferred from homology	Glucose-6-phosphate isomerase	1	999	16	139	30	209	ID		ID			ID			ID	ID	ID	ID							1	1	0	1	0	1	3	1	0	0	28	25	23	20	10	14	4	5
tr|I3JUP2|I3JUP2_ORENI	I3JUP2	I3JUP2_ORENI		156	Oreochromis niloticus	3:Protein inferred from homology	Cofilin 1 (non-muscle), like	1	999	6	24	24	24	ID		ID			ID			ID	ID	ID	ID							0	1	0	0	0	0	2	2	0	0	2	2	1	3	2	2	1	2
tr|I3KK74|I3KK74_ORENI	I3KK74	I3KK74_ORENI		235	Oreochromis niloticus	3:Protein inferred from homology	Proteasome subunit beta	1	999	8	41	16	41	ID		ID			ID		ID	ID		ID	ID							3	3	1	1	2	0	2	1	1	1	9	8	2	1	2	1	1	1
tr|A0A669C306|A0A669C306_ORENI	A0A669C306	A0A669C306_ORENI		501	Oreochromis niloticus	3:Protein inferred from homology	Tubulin alpha chain	1	999	15	21	0	154	ID		ID	ID							ID	ID							0	0	1	2	0	2	2	0	1	1	3	3	0	2	2	2	0	0
tr|A0A669DN91|A0A669DN91_ORENI	A0A669DN91	A0A669DN91_ORENI	pgam1	254	Oreochromis niloticus	3:Protein inferred from homology	Phosphoglycerate mutase	1	999	7	25	0	60	ID		ID			ID					ID	ID							1	1	0	1	0	1	1	2	1	1	5	6	1	0	2	1	1	0
tr|A0A669DXY4|A0A669DXY4_ORENI	A0A669DXY4	A0A669DXY4_ORENI	cct7	556	Oreochromis niloticus	3:Protein inferred from homology	T-complex protein 1 subunit eta	1	999	9	19	0	19	ID		ID	ID							ID	ID							0	2	1	3	0	2	2	0	0	0	2	3	0	0	1	3	0	0
tr|I3KTF4|I3KTF4_ORENI	I3KTF4	I3KTF4_ORENI	LOC100702519	563	Oreochromis niloticus	3:Protein inferred from homology	Keratin, type II cytoskeletal 8	1	9973	10	18	18	99	ID		ID	ID							ID	ID							0	1	1	2	0	2	2	0	1	1	2	2	0	0	2	1	0	0
tr|I3JEI4|I3JEI4_ORENI	I3JEI4	I3JEI4_ORENI	PSMA4	248	Oreochromis niloticus	3:Protein inferred from homology	Proteasome subunit alpha type	1	999	7	24	24	24	ID		ID					ID			ID	ID	ID						1	2	0	0	0	1	1	0	0	1	4	3	0	0	2	3	0	0
tr|A0A669BIG3|A0A669BIG3_ORENI	A0A669BIG3	A0A669BIG3_ORENI	MYH9	1965	Oreochromis niloticus	3:Protein inferred from homology	Myosin-9	1	999	24	37	0	72	ID		ID			ID			ID			ID							1	1	0	1	0	0	2	1	0	0	9	15	2	1	0	1	0	1
tr|A0A669ES77|A0A669ES77_ORENI	A0A669ES77	A0A669ES77_ORENI		317	Oreochromis niloticus	3:Protein inferred from homology	Very-long-chain (3R)-3-hydroxyacyl-CoA dehydratase	1	999	3	20	0	20	ID		ID					ID	ID			ID							2	1	0	1	0	1	1	1	1	0	2	3	2	2	1	0	0	0
tr|A0A669B0V0|A0A669B0V0_ORENI	A0A669B0V0	A0A669B0V0_ORENI	suclg1	324	Oreochromis niloticus	3:Protein inferred from homology	Succinate--CoA ligase [ADP/GDP-forming] subunit alpha, mitochondrial	1	999	6	15	0	15	ID		ID	ID								ID							0	0	3	2	0	1	0	0	1	1	1	4	0	0	1	1	0	0
tr|A0A669B603|A0A669B603_ORENI	A0A669B603	A0A669B603_ORENI	TPP2	1219	Oreochromis niloticus	3:Protein inferred from homology	Tripeptidyl-peptidase 2	1	999	7	12	0	12	ID		ID					ID				ID							1	2	0	1	0	1	1	0	0	1	1	2	1	1	0	0	0	0
tr|A0A669BN37|A0A669BN37_ORENI	A0A669BN37	A0A669BN37_ORENI	LOC100700838	216	Oreochromis niloticus	4:Protein predicted	Calpain small subunit 1	1	999	5	10	1	10	ID		ID			ID						ID							1	0	0	0	0	2	1	2	0	0	3	1	0	0	0	0	0	0
tr|A0A669C2S7|A0A669C2S7_ORENI	A0A669C2S7	A0A669C2S7_ORENI	NAMPT	491	Oreochromis niloticus	3:Protein inferred from homology	Nicotinamide phosphoribosyltransferase	1	999	7	18	0	18	ID		ID	ID								ID							1	0	2	1	0	1	1	1	0	0	4	5	0	0	0	2	0	0
tr|A0A669CCJ0|A0A669CCJ0_ORENI	A0A669CCJ0	A0A669CCJ0_ORENI	WDR1	605	Oreochromis niloticus	3:Protein inferred from homology	WD repeat domain 1	1	999	8	18	0	18	ID		ID			ID						ID							0	2	0	1	0	2	6	1	0	2	1	2	0	0	0	1	0	0
tr|A0A669CIH6|A0A669CIH6_ORENI	A0A669CIH6	A0A669CIH6_ORENI	LOC100700535	312	Oreochromis niloticus	3:Protein inferred from homology	Annexin	1	999	8	24	0	24	ID		ID			ID						ID							0	0	0	0	0	2	1	2	0	1	7	7	0	1	0	0	0	0
tr|A0A669CWI7|A0A669CWI7_ORENI	A0A669CWI7	A0A669CWI7_ORENI		435	Oreochromis niloticus	3:Protein inferred from homology	Proteasome 26S subunit, ATPase 6	1	999	6	18	3	18	ID		ID			ID		ID				ID							1	2	1	0	0	1	3	1	1	1	3	3	0	0	0	0	0	0
tr|A0A669CZA9|A0A669CZA9_ORENI	A0A669CZA9	A0A669CZA9_ORENI	rpl11	178	Oreochromis niloticus	3:Protein inferred from homology	Large ribosomal subunit protein uL5	1	999	3	26	0	26	ID		ID	ID						ID		ID							0	1	2	2	0	2	1	1	1	1	3	2	0	1	1	1	2	2
tr|A0A669CZR7|A0A669CZR7_ORENI	A0A669CZR7	A0A669CZR7_ORENI	LOC100695437	2100	Oreochromis niloticus	4:Protein predicted	Golgin subfamily A member 4	1	999	24	49	0	49	ID		ID			ID						ID							0	0	0	0	0	1	7	3	0	0	16	20	1	0	0	1	0	0
tr|A0A669DZP3|A0A669DZP3_ORENI	A0A669DZP3	A0A669DZP3_ORENI	psmd2	888	Oreochromis niloticus	3:Protein inferred from homology	26S proteasome non-ATPase regulatory subunit 2	1	999	10	21	0	21	ID		ID			ID		ID				ID							2	1	0	1	0	2	3	1	1	1	4	5	0	0	0	0	0	0
tr|A0A669EC26|A0A669EC26_ORENI	A0A669EC26	A0A669EC26_ORENI	VAPB	247	Oreochromis niloticus	3:Protein inferred from homology	Vesicle-associated membrane protein-associated protein B/C	1	999	4	16	3	16	ID		ID			ID						ID							1	1	1	1	0	0	4	2	0	1	1	2	0	0	1	0	0	0
tr|A0A669FBM2|A0A669FBM2_ORENI	A0A669FBM2	A0A669FBM2_ORENI	aldh1a2	518	Oreochromis niloticus	3:Protein inferred from homology	Retinal dehydrogenase 2	1	999	13	26	0	32	ID		ID					ID				ID							2	1	0	0	0	1	0	1	1	1	9	7	0	0	1	0	0	0
tr|I3JJY5|I3JJY5_ORENI	I3JJY5	I3JJY5_ORENI	psma2	234	Oreochromis niloticus	3:Protein inferred from homology	Proteasome subunit alpha type	1	999	5	16	16	16	ID		ID					ID				ID							2	1	1	1	0	0	1	0	0	0	5	4	1	0	0	0	0	0
tr|I3JZ89|I3JZ89_ORENI	I3JZ89	I3JZ89_ORENI	sptan1	2471	Oreochromis niloticus	3:Protein inferred from homology	Spectrin alpha, non-erythrocytic 1	1	999	17	24	0	24	ID		ID			ID		ID				ID							2	6	1	0	0	2	5	1	0	2	0	5	0	0	0	0	0	0
tr|I3JZZ2|I3JZZ2_ORENI	I3JZZ2	I3JZZ2_ORENI	PURB	303	Oreochromis niloticus	3:Protein inferred from homology	Purine rich element binding protein B	1	999	5	17	2	17	ID		ID			ID		ID				ID							0	3	0	1	0	2	4	1	0	0	2	3	0	0	1	0	0	0
tr|I3K3F4|I3K3F4_ORENI	I3K3F4	I3K3F4_ORENI	LOC100697344	286	Oreochromis niloticus	3:Protein inferred from homology	F-actin-capping protein subunit alpha	1	999	7	21	6	32	ID		ID	ID		ID						ID							0	2	2	3	0	2	2	3	0	2	2	2	0	0	1	0	0	0
tr|I3K5G9|I3K5G9_ORENI	I3K5G9	I3K5G9_ORENI	usp5	848	Oreochromis niloticus	3:Protein inferred from homology	Ubiquitin carboxyl-terminal hydrolase	1	999	6	16	0	16	ID		ID	ID								ID							1	0	2	2	0	2	0	1	0	1	3	2	0	0	1	1	0	0
tr|I3Y505|I3Y505_ORENI	I3Y505	I3Y505_ORENI	cct2	535	Oreochromis niloticus	2:Experimental evidence at transcript level	T-complex protein 1 subunit beta	1	999	6	12	2	12	ID		ID	ID		ID						ID							1	0	1	2	0	2	2	1	0	0	1	2	0	0	0	0	0	0
tr|A0A669BQB5|A0A669BQB5_ORENI	A0A669BQB5	A0A669BQB5_ORENI	ybx1	305	Oreochromis niloticus	4:Protein predicted	Y-box binding protein 1	1	999	6	39	0	39	ID		ID	ID	ID	ID	ID	ID	ID		ID								2	2	4	3	1	3	1	2	4	5	0	0	1	2	2	3	0	0
tr|A0A669BWI2|A0A669BWI2_ORENI	A0A669BWI2	A0A669BWI2_ORENI	LOC100701798	1937	Oreochromis niloticus	3:Protein inferred from homology	Myosin heavy chain, fast skeletal muscle	1	999	194	6781	348	7068	ID		ID	ID	ID	ID	ID	ID	ID		ID								580	654	655	680	49	646	722	606	631	741	0	0	3	0	382	427	0	0
tr|I3KK23|I3KK23_ORENI	I3KK23	I3KK23_ORENI	NEB	6141	Oreochromis niloticus	4:Protein predicted	Nebulin	1	999	426	4762	89	4762	ID		ID	ID	ID	ID	ID	ID	ID	ID	ID								456	506	494	503	28	398	512	487	439	500	0	2	2	1	218	212	4	0
tr|A0A669B0H9|A0A669B0H9_ORENI	A0A669B0H9	A0A669B0H9_ORENI	LOC100707324	534	Oreochromis niloticus	3:Protein inferred from homology	calcium/calmodulin-dependent protein kinase	1	999	5	31	0	31	ID		ID	ID	ID	ID	ID	ID			ID								2	1	1	5	0	5	3	4	2	5	0	0	0	0	2	1	0	0
tr|A0A669B1V9|A0A669B1V9_ORENI	A0A669B1V9	A0A669B1V9_ORENI	ampd1	738	Oreochromis niloticus	3:Protein inferred from homology	AMP deaminase	1	999	38	310	0	310	ID		ID	ID	ID	ID	ID	ID			ID								22	26	34	37	2	33	40	34	27	30	0	0	0	0	12	13	0	0
tr|A0A669B329|A0A669B329_ORENI	A0A669B329	A0A669B329_ORENI	LOC100696318	634	Oreochromis niloticus	4:Protein predicted	LIM domain-binding protein 3	1	999	18	165	64	165	ID		ID	ID	ID	ID	ID	ID			ID								16	18	11	13	0	17	21	19	14	16	0	0	0	0	9	11	0	0
tr|A0A669B395|A0A669B395_ORENI	A0A669B395	A0A669B395_ORENI	TNNT3	271	Oreochromis niloticus	3:Protein inferred from homology	Troponin T, fast skeletal muscle isoforms-like	1	999	10	31	0	36	ID		ID	ID	ID		ID	ID			ID								1	2	1	3	0	6	1	1	7	5	0	0	0	0	1	3	0	0
tr|A0A669B4R8|A0A669B4R8_ORENI	A0A669B4R8	A0A669B4R8_ORENI		4954	Oreochromis niloticus	4:Protein predicted	Ryanodine receptor 1	1	999	103	434	0	487	ID		ID	ID	ID	ID	ID	ID			ID								47	73	48	45	1	46	55	48	22	39	0	0	0	0	4	6	0	0
tr|A0A669B680|A0A669B680_ORENI	A0A669B680	A0A669B680_ORENI		166	Oreochromis niloticus	3:Protein inferred from homology	Parvalbumin	1	999	7	49	7	49	ID		ID	ID	ID	ID	ID	ID			ID								1	3	6	4	0	8	5	6	5	8	0	0	0	0	3	0	0	0
tr|A0A669B9D5|A0A669B9D5_ORENI	A0A669B9D5	A0A669B9D5_ORENI		769	Oreochromis niloticus	3:Protein inferred from homology	Protein kinase domain-containing protein	1	999	38	415	340	415	ID		ID	ID	ID	ID	ID	ID			ID								43	46	43	42	3	41	41	42	35	43	0	0	0	0	19	17	0	0
tr|A0A669BD59|A0A669BD59_ORENI	A0A669BD59	A0A669BD59_ORENI	acat1	401	Oreochromis niloticus	3:Protein inferred from homology	acetyl-CoA C-acetyltransferase	1	999	11	43	0	43	ID		ID	ID	ID	ID	ID	ID			ID								2	3	5	5	0	7	6	1	3	7	0	0	0	0	2	2	0	0
tr|A0A669BDK9|A0A669BDK9_ORENI	A0A669BDK9	A0A669BDK9_ORENI	srl	490	Oreochromis niloticus	4:Protein predicted	Sarcalumenin	1	999	13	90	0	90	ID		ID	ID	ID	ID	ID	ID			ID								7	13	12	10	0	10	12	9	4	5	0	0	0	0	4	4	0	0
tr|A0A669BF81|A0A669BF81_ORENI	A0A669BF81	A0A669BF81_ORENI		789	Oreochromis niloticus	4:Protein predicted	Titin	1	999	35	279	83	450	ID		ID	ID	ID	ID	ID	ID			ID								25	34	32	31	2	28	29	29	19	28	0	0	0	0	11	11	0	0
tr|A0A669BFC2|A0A669BFC2_ORENI	A0A669BFC2	A0A669BFC2_ORENI		385	Oreochromis niloticus	3:Protein inferred from homology	Calsequestrin	1	999	9	155	0	155	ID		ID	ID	ID	ID	ID	ID			ID								12	13	12	17	2	14	12	18	14	15	0	0	0	0	15	11	0	0
tr|A0A669BGA2|A0A669BGA2_ORENI	A0A669BGA2	A0A669BGA2_ORENI	LOC100703707	337	Oreochromis niloticus	3:Protein inferred from homology	Fructose-1,6-bisphosphatase isozyme 2	1	999	16	173	33	173	ID		ID	ID	ID	ID	ID	ID			ID								16	15	19	26	0	17	13	14	20	19	0	0	0	0	9	5	0	0
tr|A0A669BGZ0|A0A669BGZ0_ORENI	A0A669BGZ0	A0A669BGZ0_ORENI	LOC100707241	1956	Oreochromis niloticus	3:Protein inferred from homology	Myosin-6	1	999	87	94	0	2277	ID		ID	ID	ID	ID	ID	ID			ID								7	7	11	6	3	4	9	17	17	8	0	0	0	0	2	2	0	0
tr|A0A669BI66|A0A669BI66_ORENI	A0A669BI66	A0A669BI66_ORENI	tmod4	340	Oreochromis niloticus	4:Protein predicted	Tropomodulin 4	1	999	15	189	0	189	ID		ID	ID	ID	ID	ID	ID			ID								14	13	17	17	2	20	18	19	24	23	0	0	0	0	11	11	0	0
tr|A0A669BKE5|A0A669BKE5_ORENI	A0A669BKE5	A0A669BKE5_ORENI	LOC100707253	137	Oreochromis niloticus	3:Protein inferred from homology	14 kDa phosphohistidine phosphatase	1	999	4	47	0	47	ID		ID	ID	ID	ID	ID	ID			ID								3	5	7	6	2	4	5	6	3	2	0	0	0	0	2	2	0	0
tr|A0A669BPP0|A0A669BPP0_ORENI	A0A669BPP0	A0A669BPP0_ORENI	bmpr1b	450	Oreochromis niloticus	4:Protein predicted	Bone morphogenetic protein receptor type 1B	1	999	12	75	4	116	ID		ID	ID	ID	ID	ID	ID			ID								6	6	7	4	0	13	9	6	8	7	0	0	0	0	4	5	0	0
tr|A0A669BRS3|A0A669BRS3_ORENI	A0A669BRS3	A0A669BRS3_ORENI		797	Oreochromis niloticus	4:Protein predicted	Titin	1	999	35	94	94	463	ID		ID	ID	ID	ID	ID	ID			ID								13	11	11	7	1	9	8	9	6	10	0	0	0	0	5	4	0	0
tr|A0A669BS72|A0A669BS72_ORENI	A0A669BS72	A0A669BS72_ORENI	LOC100689722	1937	Oreochromis niloticus	3:Protein inferred from homology	Myosin heavy chain, fast skeletal muscle	1	999	270	254	0	22612	ID		ID	ID	ID	ID	ID	ID			ID								35	36	33	28	2	33	17	13	17	17	0	0	0	0	11	11	0	0
tr|A0A669BSH4|A0A669BSH4_ORENI	A0A669BSH4	A0A669BSH4_ORENI	LOC100712135	1984	Oreochromis niloticus	3:Protein inferred from homology	Myosin-7	1	999	147	675	0	4230	ID		ID	ID	ID	ID	ID	ID			ID								34	38	51	57	3	57	91	74	111	133	0	0	0	0	10	16	0	0
tr|A0A669BVN6|A0A669BVN6_ORENI	A0A669BVN6	A0A669BVN6_ORENI	LOC100705823	227	Oreochromis niloticus	3:Protein inferred from homology	Troponin I, fast skeletal muscle	1	999	18	277	0	277	ID		ID	ID	ID	ID	ID	ID			ID								25	34	32	39	2	20	31	30	18	19	0	0	0	0	10	17	0	0
tr|A0A669BZJ9|A0A669BZJ9_ORENI	A0A669BZJ9	A0A669BZJ9_ORENI	LOC100704356	778	Oreochromis niloticus	4:Protein predicted	Periostin	1	999	21	142	0	142	ID		ID	ID	ID	ID	ID	ID			ID								22	16	12	11	0	11	19	12	13	18	0	0	0	0	5	3	0	0
tr|A0A669C0R7|A0A669C0R7_ORENI	A0A669C0R7	A0A669C0R7_ORENI		543	Oreochromis niloticus	3:Protein inferred from homology	Pyruvate kinase	1	999	39	911	0	911	ID		ID	ID	ID	ID	ID	ID			ID								71	61	117	129	8	89	76	88	83	104	0	1	0	0	43	40	0	0
tr|A0A669C266|A0A669C266_ORENI	A0A669C266	A0A669C266_ORENI		730	Oreochromis niloticus	4:Protein predicted	Titin	1	999	27	416	118	416	ID		ID	ID	ID	ID	ID	ID			ID								35	48	42	49	2	40	40	40	38	36	0	0	0	0	21	25	0	0
tr|A0A669C8N7|A0A669C8N7_ORENI	A0A669C8N7	A0A669C8N7_ORENI	capza2	286	Oreochromis niloticus	3:Protein inferred from homology	F-actin-capping protein subunit alpha	1	999	13	189	30	189	ID		ID	ID	ID	ID	ID	ID			ID								20	19	15	22	2	17	22	20	7	17	1	1	0	0	10	8	1	1
tr|A0A669CA75|A0A669CA75_ORENI	A0A669CA75	A0A669CA75_ORENI		263	Oreochromis niloticus	4:Protein predicted	Ig-like domain-containing protein	1	999	12	107	107	168	ID		ID	ID	ID	ID	ID	ID			ID								9	14	7	11	1	8	14	13	6	15	0	0	0	0	3	6	0	0
tr|A0A669CC23|A0A669CC23_ORENI	A0A669CC23	A0A669CC23_ORENI		355	Oreochromis niloticus	4:Protein predicted	Protein kinase domain-containing protein	1	999	13	123	123	123	ID		ID	ID	ID	ID	ID	ID			ID								12	12	13	11	1	10	14	13	12	15	0	0	0	0	5	5	0	0
tr|A0A669CER8|A0A669CER8_ORENI	A0A669CER8	A0A669CER8_ORENI	LOC100699981	1113	Oreochromis niloticus	4:Protein predicted	Myosin-binding protein C, fast-type	1	999	78	1201	0	1201	ID		ID	ID	ID	ID	ID	ID			ID								107	119	117	134	12	115	111	107	109	132	0	0	0	0	68	70	0	0
tr|A0A669CH83|A0A669CH83_ORENI	A0A669CH83	A0A669CH83_ORENI		1108	Oreochromis niloticus	4:Protein predicted	Immunoglobulin like and fibronectin type III domain containing 1, tandem duplicate 1	1	999	44	406	406	406	ID		ID	ID	ID	ID	ID	ID			ID								38	39	41	47	6	38	44	42	40	37	0	0	0	0	19	15	0	0
tr|A0A669CID3|A0A669CID3_ORENI	A0A669CID3	A0A669CID3_ORENI	TNNC2	172	Oreochromis niloticus	3:Protein inferred from homology	Troponin C, skeletal muscle	1	999	10	483	180	483	ID		ID	ID	ID	ID	ID	ID			ID								40	50	49	48	3	52	50	46	49	49	0	0	0	0	16	30	1	0
tr|A0A669CJR2|A0A669CJR2_ORENI	A0A669CJR2	A0A669CJR2_ORENI		268	Oreochromis niloticus	3:Protein inferred from homology	Protein-L-isoaspartate O-methyltransferase	1	999	14	64	0	64	ID		ID	ID	ID	ID	ID	ID			ID								5	5	7	9	0	8	9	5	5	8	0	0	0	0	1	2	0	0
tr|A0A669CJZ9|A0A669CJZ9_ORENI	A0A669CJZ9	A0A669CJZ9_ORENI	LOC100693232	215	Oreochromis niloticus	3:Protein inferred from homology	SH3 domain-binding glutamic acid-rich-like protein	1	999	5	53	0	53	ID		ID	ID	ID	ID	ID	ID			ID								1	6	5	5	0	5	7	5	4	7	0	0	0	0	4	4	0	0
tr|A0A669CLX6|A0A669CLX6_ORENI	A0A669CLX6	A0A669CLX6_ORENI		220	Oreochromis niloticus	4:Protein predicted	Ig-like domain-containing protein	1	999	8	60	14	69	ID		ID	ID	ID	ID	ID	ID			ID								5	5	5	6	2	6	7	6	6	7	0	0	0	0	3	2	0	0
tr|A0A669CMA1|A0A669CMA1_ORENI	A0A669CMA1	A0A669CMA1_ORENI	LOC100701165	1938	Oreochromis niloticus	3:Protein inferred from homology	Myosin heavy chain, fast skeletal muscle	1	999	201	280	193	8254	ID		ID	ID	ID	ID	ID	ID			ID								14	18	38	40	1	35	35	21	33	35	0	0	0	0	7	3	0	0
tr|A0A669CNT2|A0A669CNT2_ORENI	A0A669CNT2	A0A669CNT2_ORENI	LOC100691245	467	Oreochromis niloticus	4:Protein predicted	[histone H3]-lysine(4) N-trimethyltransferase	1	999	22	166	0	166	ID		ID	ID	ID	ID	ID	ID			ID								21	19	14	16	0	13	17	20	14	18	0	0	0	0	6	8	0	0
tr|A0A669CNT3|A0A669CNT3_ORENI	A0A669CNT3	A0A669CNT3_ORENI		987	Oreochromis niloticus	4:Protein predicted	Titin	1	999	47	559	559	559	ID		ID	ID	ID	ID	ID	ID			ID								46	60	60	60	5	47	63	64	46	59	0	0	0	0	25	24	0	0
tr|A0A669D2P0|A0A669D2P0_ORENI	A0A669D2P0	A0A669D2P0_ORENI	SYNPO2L	1333	Oreochromis niloticus	3:Protein inferred from homology	Synaptopodin 2-like protein	1	999	6	48	0	48	ID		ID	ID	ID	ID	ID	ID			ID								5	7	4	6	0	7	4	6	3	3	0	0	0	0	2	1	0	0
tr|A0A669D5N5|A0A669D5N5_ORENI	A0A669D5N5	A0A669D5N5_ORENI		494	Oreochromis niloticus	3:Protein inferred from homology	Desmin b	1	999	12	42	0	121	ID		ID	ID	ID	ID	ID	ID			ID								0	4	2	2	0	9	10	2	1	6	0	0	0	0	2	4	0	0
tr|A0A669D936|A0A669D936_ORENI	A0A669D936	A0A669D936_ORENI		1120	Oreochromis niloticus	4:Protein predicted	Titin	1	999	66	755	410	755	ID		ID	ID	ID	ID	ID	ID			ID								78	81	73	80	5	60	77	78	75	72	0	0	0	0	32	43	0	0
tr|A0A669DHV8|A0A669DHV8_ORENI	A0A669DHV8	A0A669DHV8_ORENI	LOC100709026	170	Oreochromis niloticus	4:Protein predicted	Myosin regulatory light chain 2, skeletal muscle isoform	1	999	21	403	0	1207	ID		ID	ID	ID	ID	ID	ID			ID								43	34	43	39	3	48	31	31	33	37	0	0	0	0	33	28	0	0
tr|A0A669DL52|A0A669DL52_ORENI	A0A669DL52	A0A669DL52_ORENI		1125	Oreochromis niloticus	4:Protein predicted	Titin	1	999	60	431	125	738	ID		ID	ID	ID	ID	ID	ID			ID								40	50	45	38	2	41	50	44	40	41	0	0	0	0	24	16	0	0
tr|A0A669DM62|A0A669DM62_ORENI	A0A669DM62	A0A669DM62_ORENI		1268	Oreochromis niloticus	4:Protein predicted	Titin	1	999	61	735	0	735	ID		ID	ID	ID	ID	ID	ID			ID								79	87	70	78	3	63	76	80	59	71	0	0	0	0	34	35	0	0
tr|A0A669DRG9|A0A669DRG9_ORENI	A0A669DRG9	A0A669DRG9_ORENI		469	Oreochromis niloticus	3:Protein inferred from homology	Desmin	1	999	50	702	0	702	ID		ID	ID	ID	ID	ID	ID			ID								78	71	50	53	2	61	96	90	59	82	1	0	0	0	28	29	0	0
tr|A0A669DZV3|A0A669DZV3_ORENI	A0A669DZV3	A0A669DZV3_ORENI	gpd1	352	Oreochromis niloticus	3:Protein inferred from homology	Glycerol-3-phosphate dehydrogenase [NAD(+)]	1	999	20	186	23	186	ID		ID	ID	ID	ID	ID	ID			ID								14	14	22	26	1	18	17	19	17	17	0	0	0	0	11	10	0	0
tr|A0A669E2P5|A0A669E2P5_ORENI	A0A669E2P5	A0A669E2P5_ORENI		1350	Oreochromis niloticus	4:Protein predicted	Myomesin 1a (skelemin)	9999	999	63	48	12	596	ID		ID	ID	ID	ID	ID	ID			ID								5	6	6	6	0	5	6	5	3	3	0	0	0	0	1	2	0	0
tr|A0A669E3G3|A0A669E3G3_ORENI	A0A669E3G3	A0A669E3G3_ORENI		762	Oreochromis niloticus	3:Protein inferred from homology	ATP-dependent 6-phosphofructokinase	1	999	27	284	0	284	ID		ID	ID	ID	ID	ID	ID			ID								16	17	37	47	0	26	28	31	28	33	0	0	0	0	10	11	0	0
tr|A0A669E641|A0A669E641_ORENI	A0A669E641	A0A669E641_ORENI	LOC100711599	1939	Oreochromis niloticus	3:Protein inferred from homology	Myosin-7	1	999	109	163	0	3035	ID		ID	ID	ID	ID	ID	ID			ID								12	16	14	11	1	11	27	21	14	20	0	0	0	0	9	7	0	0
tr|A0A669E8V6|A0A669E8V6_ORENI	A0A669E8V6	A0A669E8V6_ORENI	LOC100708395	284	Oreochromis niloticus	3:Protein inferred from homology	Tropomyosin alpha-1 chain	1	999	41	167	0	819	ID		ID	ID	ID	ID	ID	ID			ID								16	23	13	15	2	12	17	16	21	18	0	0	0	0	6	8	0	0
tr|A0A669ECY2|A0A669ECY2_ORENI	A0A669ECY2	A0A669ECY2_ORENI	LOC100709269	415	Oreochromis niloticus	3:Protein inferred from homology	creatine kinase	1	999	18	187	0	187	ID		ID	ID	ID	ID	ID	ID			ID								12	14	20	26	1	19	16	14	21	26	0	0	0	0	9	9	0	0
tr|A0A669EHR6|A0A669EHR6_ORENI	A0A669EHR6	A0A669EHR6_ORENI		1180	Oreochromis niloticus	4:Protein predicted	Titin	1	999	59	429	290	766	ID		ID	ID	ID	ID	ID	ID			ID								43	41	44	56	3	39	41	42	34	43	0	0	0	0	19	24	0	0
tr|A0A669ERH7|A0A669ERH7_ORENI	A0A669ERH7	A0A669ERH7_ORENI		941	Oreochromis niloticus	4:Protein predicted	Titin	1	999	42	66	66	474	ID		ID	ID	ID	ID	ID	ID			ID								8	9	5	5	0	4	6	8	8	5	0	0	0	0	4	4	0	0
tr|A0A669ETX1|A0A669ETX1_ORENI	A0A669ETX1	A0A669ETX1_ORENI		718	Oreochromis niloticus	4:Protein predicted	Titin	1	999	34	471	461	471	ID		ID	ID	ID	ID	ID	ID			ID								40	51	47	43	7	51	54	48	43	42	0	0	0	0	24	21	0	0
tr|A0A669EU64|A0A669EU64_ORENI	A0A669EU64	A0A669EU64_ORENI	LOC100703747	284	Oreochromis niloticus	3:Protein inferred from homology	Tropomyosin alpha-3 chain	1	999	23	35	0	461	ID		ID	ID	ID	ID	ID				ID								0	0	1	3	1	5	6	5	4	7	0	0	0	0	1	2	0	0
tr|A0A669EY09|A0A669EY09_ORENI	A0A669EY09	A0A669EY09_ORENI		880	Oreochromis niloticus	3:Protein inferred from homology	Actinin, alpha 2b	1	999	31	25	0	671	ID		ID		ID	ID	ID				ID								0	0	1	0	0	5	3	3	2	8	0	0	0	0	1	2	0	0
tr|A0A669F240|A0A669F240_ORENI	A0A669F240	A0A669F240_ORENI		1082	Oreochromis niloticus	4:Protein predicted	Titin	1	999	54	115	115	647	ID		ID	ID	ID	ID	ID	ID			ID								9	10	13	11	2	9	11	13	10	10	0	0	0	0	7	10	0	0
tr|A0A669F292|A0A669F292_ORENI	A0A669F292	A0A669F292_ORENI		277	Oreochromis niloticus	4:Protein predicted	Ig-like domain-containing protein	1	999	11	180	170	180	ID		ID	ID	ID	ID	ID	ID			ID								11	16	23	24	1	27	18	15	14	18	0	0	0	0	5	8	0	0
tr|A0A669F430|A0A669F430_ORENI	A0A669F430	A0A669F430_ORENI		555	Oreochromis niloticus	4:Protein predicted	Ig-like domain-containing protein	1	999	13	70	64	70	ID		ID	ID	ID	ID	ID	ID			ID								5	6	8	8	1	7	6	7	9	7	0	0	0	0	3	3	0	0
tr|A0A669F5B2|A0A669F5B2_ORENI	A0A669F5B2	A0A669F5B2_ORENI		926	Oreochromis niloticus	4:Protein predicted	Titin	1	999	48	584	176	584	ID		ID	ID	ID	ID	ID	ID			ID								58	60	56	57	4	43	70	52	58	59	0	0	0	0	31	36	0	0
tr|I3ITV2|I3ITV2_ORENI	I3ITV2	I3ITV2_ORENI		1046	Oreochromis niloticus	4:Protein predicted	Myosin binding protein C, slow type	1	999	29	142	15	142	ID		ID	ID	ID	ID	ID	ID			ID								5	6	19	16	2	19	22	14	13	17	0	0	0	0	6	3	0	0
tr|I3IUB3|I3IUB3_ORENI	I3IUB3	I3IUB3_ORENI	LOC100703741	1530	Oreochromis niloticus	4:Protein predicted	Myomesin-2	1	999	87	1286	148	1295	ID		ID	ID	ID	ID	ID	ID			ID								125	124	136	137	7	114	136	127	133	142	1	0	0	0	55	49	0	0
tr|I3IVI1|I3IVI1_ORENI	I3IVI1	I3IVI1_ORENI	ogn	283	Oreochromis niloticus	3:Protein inferred from homology	Mimecan	1	999	9	55	55	55	ID		ID		ID	ID	ID	ID			ID								7	5	0	2	0	5	9	9	6	8	0	0	0	0	2	2	0	0
tr|I3IX29|I3IX29_ORENI	I3IX29	I3IX29_ORENI	LOC100698302	469	Oreochromis niloticus	3:Protein inferred from homology	Synaptic vesicle membrane protein VAT-1 homolog	1	999	12	60	60	60	ID		ID	ID	ID	ID	ID	ID			ID								7	7	5	6	0	8	4	3	5	10	0	0	0	0	3	2	0	0
tr|I3IXG2|I3IXG2_ORENI	I3IXG2	I3IXG2_ORENI	MYOZ1	314	Oreochromis niloticus	3:Protein inferred from homology	Myozenin 1	1	999	18	350	350	350	ID		ID	ID	ID	ID	ID	ID			ID								30	29	32	38	4	36	30	31	32	37	0	0	0	0	25	26	0	0
tr|I3IZI3|I3IZI3_ORENI	I3IZI3	I3IZI3_ORENI	TNNC2	161	Oreochromis niloticus	3:Protein inferred from homology	Troponin C, skeletal muscle	1	999	12	103	92	406	ID		ID	ID	ID	ID	ID	ID			ID								8	9	8	7	0	9	12	15	17	12	0	0	0	0	4	2	0	0
tr|I3J820|I3J820_ORENI	I3J820	I3J820_ORENI		264	Oreochromis niloticus	3:Protein inferred from homology	Phosphoglycerate mutase	1	999	21	349	0	349	ID		ID	ID	ID	ID	ID	ID			ID								19	26	36	40	2	32	47	31	30	40	1	1	0	0	23	20	0	0
tr|I3J8X4|I3J8X4_ORENI	I3J8X4	I3J8X4_ORENI	LOC100696264	193	Oreochromis niloticus	4:Protein predicted	Myosin light chain 1, skeletal muscle isoform	1	999	24	790	790	1141	ID		ID	ID	ID	ID	ID	ID			ID								63	80	68	82	4	97	70	83	69	84	0	0	0	0	40	49	0	0
tr|I3JAD8|I3JAD8_ORENI	I3JAD8	I3JAD8_ORENI	POSTN	890	Oreochromis niloticus	4:Protein predicted	Periostin	1	999	25	95	4	104	ID		ID	ID	ID	ID	ID	ID			ID								7	13	12	10	0	11	13	7	5	12	0	0	0	0	1	4	0	0
tr|I3JBN0|I3JBN0_ORENI	I3JBN0	I3JBN0_ORENI		862	Oreochromis niloticus	3:Protein inferred from homology	Alpha-1,4 glucan phosphorylase	1	999	65	917	0	1063	ID		ID	ID	ID	ID	ID	ID			ID								71	66	90	98	5	70	99	96	82	101	0	0	0	0	70	69	0	0
tr|I3JDJ1|I3JDJ1_ORENI	I3JDJ1	I3JDJ1_ORENI	MYOM2	1414	Oreochromis niloticus	4:Protein predicted	Myomesin-2	1	999	89	1251	96	1251	ID		ID	ID	ID	ID	ID	ID			ID								118	131	126	128	6	117	133	145	100	114	0	0	0	0	73	60	0	0
tr|I3JE80|I3JE80_ORENI	I3JE80	I3JE80_ORENI	RYR3	4894	Oreochromis niloticus	4:Protein predicted	Ryanodine receptor 3	1	999	132	730	37	730	ID		ID	ID	ID	ID	ID	ID			ID								85	103	82	84	2	66	96	77	46	60	0	0	0	0	12	17	0	0
tr|I3JFQ4|I3JFQ4_ORENI	I3JFQ4	I3JFQ4_ORENI	MYOM1	1276	Oreochromis niloticus	4:Protein predicted	Myomesin 1b	1	999	67	632	17	632	ID		ID	ID	ID	ID	ID	ID			ID								66	69	54	61	5	65	70	64	60	69	0	0	0	0	27	22	0	0
tr|I3JRU6|I3JRU6_ORENI	I3JRU6	I3JRU6_ORENI		1392	Oreochromis niloticus	4:Protein predicted	Myomesin 1a (skelemin)	1	999	66	563	5	593	ID		ID	ID	ID	ID	ID	ID			ID								65	67	54	53	4	42	69	58	46	55	0	0	0	0	22	28	0	0
tr|I3JS42|I3JS42_ORENI	I3JS42	I3JS42_ORENI	LOC100711252	450	Oreochromis niloticus	3:Protein inferred from homology	Elongation factor 1-delta	1	999	9	31	0	31	ID		ID	ID	ID	ID	ID	ID			ID								2	4	2	2	0	6	4	1	2	5	0	0	0	0	2	1	0	0
tr|I3JXF9|I3JXF9_ORENI	I3JXF9	I3JXF9_ORENI	LOC100705823	171	Oreochromis niloticus	3:Protein inferred from homology	Troponin I, fast skeletal muscle	1	999	14	63	26	64	ID		ID	ID	ID	ID	ID	ID			ID								3	5	1	4	1	10	7	6	13	8	0	0	0	0	2	3	0	0
tr|I3JXH8|I3JXH8_ORENI	I3JXH8	I3JXH8_ORENI		213	Oreochromis niloticus	3:Protein inferred from homology	Troponin T type 3a (skeletal, fast)	1	999	25	314	309	314	ID		ID	ID	ID	ID	ID	ID			ID								28	30	30	32	0	29	30	29	38	27	0	0	0	0	20	21	0	0
tr|I3K056|I3K056_ORENI	I3K056	I3K056_ORENI	LOC100705144	1083	Oreochromis niloticus	3:Protein inferred from homology	Voltage-dependent calcium channel subunit alpha-2/delta-1	1	999	29	89	0	89	ID		ID	ID	ID	ID	ID	ID			ID								9	17	8	9	0	13	10	3	4	12	0	0	0	0	1	3	0	0
tr|I3K1F0|I3K1F0_ORENI	I3K1F0	I3K1F0_ORENI	LOC100695463	607	Oreochromis niloticus	4:Protein predicted	Kelch-like protein 41b	1	999	14	61	45	61	ID		ID	ID	ID	ID	ID	ID			ID								5	4	6	7	1	8	5	5	5	8	0	0	0	0	2	5	0	0
tr|I3K2G7|I3K2G7_ORENI	I3K2G7	I3K2G7_ORENI		359	Oreochromis niloticus	4:Protein predicted	Bridging integrator 1b	1	999	13	73	2	73	ID		ID	ID	ID	ID	ID	ID			ID								4	6	7	9	1	10	9	8	6	8	0	0	0	0	3	2	0	0
tr|I3K383|I3K383_ORENI	I3K383	I3K383_ORENI	LOC100705704	328	Oreochromis niloticus	3:Protein inferred from homology	Muscle-restricted coiled-coil protein	1	999	11	81	81	81	ID		ID	ID	ID	ID	ID	ID			ID								4	9	5	10	0	7	10	9	9	9	0	0	0	0	4	5	0	0
tr|I3K4I1|I3K4I1_ORENI	I3K4I1	I3K4I1_ORENI	hspb1	203	Oreochromis niloticus	2:Experimental evidence at transcript level	Heat shock protein beta-1	1	999	11	68	68	68	ID		ID	ID	ID	ID	ID	ID			ID								3	1	3	9	0	12	5	9	8	9	0	0	0	0	5	4	0	0
tr|I3KA38|I3KA38_ORENI	I3KA38	I3KA38_ORENI	JPH1	693	Oreochromis niloticus	3:Protein inferred from homology	Junctophilin	1	999	6	24	0	24	ID		ID	ID	ID	ID	ID	ID			ID								2	2	1	4	0	3	3	1	2	3	0	0	0	0	2	1	0	0
tr|I3KBP0|I3KBP0_ORENI	I3KBP0	I3KBP0_ORENI	LOC100699230	493	Oreochromis niloticus	4:Protein predicted	Myosin-binding protein H	1	999	38	593	11	593	ID		ID	ID	ID	ID	ID	ID			ID								48	65	59	73	6	57	64	66	40	46	0	0	0	0	34	34	0	0
tr|I3KBQ9|I3KBQ9_ORENI	I3KBQ9	I3KBQ9_ORENI		703	Oreochromis niloticus	4:Protein predicted	Immunoglobulin like and fibronectin type III domain containing 1, tandem duplicate 1	1	999	31	218	202	218	ID		ID	ID	ID	ID	ID	ID			ID								13	22	19	24	2	15	31	29	28	28	0	0	0	0	4	3	0	0
tr|I3KCM4|I3KCM4_ORENI	I3KCM4	I3KCM4_ORENI	AK1	195	Oreochromis niloticus	3:Protein inferred from homology	Adenylate kinase isoenzyme 1	1	999	17	363	363	363	ID		ID	ID	ID	ID	ID	ID			ID								30	26	39	40	5	36	33	31	24	37	1	1	0	0	31	29	0	0
tr|I3KFP0|I3KFP0_ORENI	I3KFP0	I3KFP0_ORENI	LOC100701380	381	Oreochromis niloticus	3:Protein inferred from homology	creatine kinase	1	999	36	1419	0	4115	ID		ID	ID	ID	ID	ID	ID			ID								114	127	132	146	7	148	132	132	128	141	0	0	0	0	103	109	0	0
tr|I3KFU1|I3KFU1_ORENI	I3KFU1	I3KFU1_ORENI	LOC100707522	289	Oreochromis niloticus	4:Protein predicted	LIM domain-binding protein 3	1	999	18	442	60	483	ID		ID	ID	ID	ID	ID	ID			ID								31	35	42	43	1	45	42	54	52	48	0	0	0	0	23	26	0	0
tr|I3KG61|I3KG61_ORENI	I3KG61	I3KG61_ORENI	LOC100690118	168	Oreochromis niloticus	4:Protein predicted	Myosin regulatory light chain 2, ventricular/cardiac muscle isoform	1	999	13	141	63	141	ID		ID	ID	ID	ID	ID	ID			ID								5	10	12	7	1	17	20	20	20	25	0	0	0	0	3	1	0	0
tr|I3KL70|I3KL70_ORENI	I3KL70	I3KL70_ORENI	LOC100709287	312	Oreochromis niloticus	3:Protein inferred from homology	Caveolae-associated protein 4a-like	1	999	15	118	118	118	ID		ID	ID	ID	ID	ID	ID			ID								11	16	11	15	0	10	11	8	12	13	0	0	0	0	4	7	0	0
tr|I3KMQ5|I3KMQ5_ORENI	I3KMQ5	I3KMQ5_ORENI		218	Oreochromis niloticus	4:Protein predicted	PDZ and LIM domain 7	1	999	15	261	21	261	ID		ID	ID	ID	ID	ID	ID			ID								26	30	25	25	1	24	29	34	16	26	0	0	0	0	14	11	0	0
tr|I3KN13|I3KN13_ORENI	I3KN13	I3KN13_ORENI	LOC100690471	1779	Oreochromis niloticus	4:Protein predicted	Laminin subunit beta-1	1	999	23	75	10	75	ID		ID	ID	ID	ID	ID	ID			ID								9	16	4	5	0	8	8	3	4	13	0	2	0	0	2	1	0	0
tr|I3KT26|I3KT26_ORENI	I3KT26	I3KT26_ORENI	PRELP	379	Oreochromis niloticus	4:Protein predicted	Proline and arginine rich end leucine rich repeat protein	1	999	10	53	53	53	ID		ID	ID	ID	ID	ID	ID			ID								8	4	6	4	0	4	8	5	5	6	0	0	0	0	1	2	0	0
tr|I3KYV3|I3KYV3_ORENI	I3KYV3	I3KYV3_ORENI	LOC100694366	202	Oreochromis niloticus	4:Protein predicted	Myosin light chain 4	1	999	9	81	62	81	ID		ID	ID	ID	ID	ID	ID			ID								3	2	7	6	0	8	13	10	8	14	0	0	0	0	5	5	0	0
tr|A0A669BG48|A0A669BG48_ORENI	A0A669BG48	A0A669BG48_ORENI	gys1	711	Oreochromis niloticus	3:Protein inferred from homology	Glycogen [starch] synthase	1	999	14	87	0	87	ID		ID	ID	ID	ID	ID	ID	ID										5	4	11	12	0	10	8	8	4	15	1	1	2	2	1	1	1	1
tr|A0A669CJT9|A0A669CJT9_ORENI	A0A669CJT9	A0A669CJT9_ORENI	fhl1	305	Oreochromis niloticus	4:Protein predicted	Four and a half LIM domains 1	1	999	3	25	0	25	ID		ID	ID		ID	ID				ID								0	1	2	2	0	2	3	2	3	2	1	1	0	0	3	3	0	0
tr|A0A669EC35|A0A669EC35_ORENI	A0A669EC35	A0A669EC35_ORENI		108	Oreochromis niloticus	4:Protein predicted	peptidylprolyl isomerase	1	999	5	33	33	33	ID		ID	ID		ID	ID	ID			ID								4	7	2	2	1	1	5	2	2	3	1	0	0	0	2	1	0	0
tr|A0A669FAJ9|A0A669FAJ9_ORENI	A0A669FAJ9	A0A669FAJ9_ORENI	efhd2	203	Oreochromis niloticus	3:Protein inferred from homology	Troponin C, slow skeletal and cardiac muscles	1	999	3	20	19	20	ID		ID			ID	ID				ID								1	1	1	1	0	0	4	2	4	2	0	0	0	0	2	2	0	0
tr|A3F5V0|A3F5V0_ORENI	A3F5V0	A3F5V0_ORENI		311	Oreochromis niloticus	2:Experimental evidence at transcript level	Alpha actin (Fragment)	1	9965	29	15	15	5099	ID		ID				ID				ID								2	0	0	0	0	0	1	0	2	1	0	0	0	0	6	2	0	0
tr|I3JL52|I3JL52_ORENI	I3JL52	I3JL52_ORENI	LOC100711584	267	Oreochromis niloticus	3:Protein inferred from homology	Myozenin-2	1	9988	3	15	15	15	ID		ID				ID	ID			ID								2	1	2	0	1	1	1	0	3	1	0	0	0	0	2	1	0	0
tr|I3K478|I3K478_ORENI	I3K478	I3K478_ORENI	tmem38a	292	Oreochromis niloticus	3:Protein inferred from homology	Trimeric intracellular cation channel type A	1	999	4	35	35	35	ID		ID	ID		ID	ID	ID			ID								2	2	4	8	0	2	4	2	2	4	1	1	0	0	2	1	0	0
tr|I3KKE0|I3KKE0_ORENI	I3KKE0	I3KKE0_ORENI	sccpdh	453	Oreochromis niloticus	3:Protein inferred from homology	Saccharopine dehydrogenase-like oxidoreductase	1	999	3	13	13	13	ID		ID				ID				ID								0	0	0	2	0	2	0	1	1	2	1	1	0	0	2	1	0	0
tr|A0A669DBF2|A0A669DBF2_ORENI	A0A669DBF2	A0A669DBF2_ORENI	mpz	213	Oreochromis niloticus	4:Protein predicted	Myelin protein zero	1	999	5	22	1	22	ID		ID	ID			ID			ID									2	0	3	2	0	2	2	0	2	4	0	0	0	0	0	1	1	2
sp|P02663|CASA2_BOVIN	P02663	CASA2_BOVIN	CSN1S2	222	Bos taurus	1:Experimental evidence at protein level	Alpha-S2-casein	1	999	3	7	7	7	ID		ID		ID						ID								0	0	0	0	1	3	0	0	0	0	0	0	0	0	2	1	0	0
tr|A0A669B201|A0A669B201_ORENI	A0A669B201	A0A669B201_ORENI		456	Oreochromis niloticus	4:Protein predicted	Myosin binding protein Ha	1	999	13	39	4	47	ID		ID	ID	ID	ID		ID			ID								2	10	3	1	0	12	3	1	0	2	0	0	0	0	2	3	0	0
tr|I3KMZ3|I3KMZ3_ORENI	I3KMZ3	I3KMZ3_ORENI		193	Oreochromis niloticus	3:Protein inferred from homology	Small ribosomal subunit protein uS11	1	999	6	22	9	22	ID		ID				ID						ID						0	0	1	0	0	2	2	0	1	2	1	0	0	0	0	1	0	0
tr|A0A669B474|A0A669B474_ORENI	A0A669B474	A0A669B474_ORENI	col4a2	1654	Oreochromis niloticus	4:Protein predicted	Collagen type IV alpha 2 chain	1	999	7	21	0	21	ID		ID					ID			ID								1	6	0	2	0	0	1	0	0	0	0	1	1	0	1	2	0	0
tr|I3IYC6|I3IYC6_ORENI	I3IYC6	I3IYC6_ORENI	aamdc	122	Oreochromis niloticus	4:Protein predicted	Adipogenesis associated Mth938 domain containing	1	999	3	23	23	23	ID		ID	ID		ID		ID			ID								2	1	3	3	0	2	2	4	1	1	0	0	0	0	1	3	0	0
tr|A0A669DIH2|A0A669DIH2_ORENI	A0A669DIH2	A0A669DIH2_ORENI	atp5f1d	160	Oreochromis niloticus	3:Protein inferred from homology	ATP synthase F1 subunit delta	9306	999	1	15	0	15	ID		ID					ID					ID						1	2	1	1	0	1	1	1	1	1	0	0	0	0	1	0	0	0
tr|A0A669E8Y5|A0A669E8Y5_ORENI	A0A669E8Y5	A0A669E8Y5_ORENI	psmb2	166	Oreochromis niloticus	3:Protein inferred from homology	Proteasome subunit beta	1	9976	3	9	0	9	ID		ID			ID			ID										0	0	0	1	0	1	1	2	0	0	1	0	1	2	0	0	0	0
sp|P00883|ALDOA_RABIT	P00883	ALDOA_RABIT	ALDOA	364	Oryctolagus cuniculus	1:Experimental evidence at protein level	Fructose-bisphosphate aldolase A	1	999	10	14	14	34			ID		ID		ID												0	1	0	1	0	4	1	1	2	2	0	0	0	0	1	1	0	0
tr|A0A669AVX1|A0A669AVX1_ORENI	A0A669AVX1	A0A669AVX1_ORENI		4498	Oreochromis niloticus	4:Protein predicted	Plectin b	1	999	42	81	0	81			ID	ID	ID	ID	ID	ID											3	14	7	7	0	9	14	7	3	17	0	0	0	0	0	0	0	0
tr|A0A669AX94|A0A669AX94_ORENI	A0A669AX94	A0A669AX94_ORENI	LOC100698516	1017	Oreochromis niloticus	3:Protein inferred from homology	Calcium-transporting ATPase	1	999	30	23	0	715			ID	ID	ID		ID	ID											1	3	3	2	0	3	2	0	3	4	0	0	0	0	1	1	0	0
tr|A0A669AXF3|A0A669AXF3_ORENI	A0A669AXF3	A0A669AXF3_ORENI	lama4	1873	Oreochromis niloticus	4:Protein predicted	Laminin subunit alpha 4	1	999	19	54	0	54			ID	ID	ID	ID	ID	ID											6	9	4	6	1	6	7	3	2	10	0	0	0	0	0	0	0	0
tr|A0A669AY17|A0A669AY17_ORENI	A0A669AY17	A0A669AY17_ORENI		1177	Oreochromis niloticus	3:Protein inferred from homology	Cullin-associated and neddylation-dissociated 2 (putative)	1	999	10	23	0	23			ID	ID	ID	ID	ID	ID											1	3	2	5	0	3	4	1	0	4	0	0	0	0	0	0	0	0
tr|A0A669AYJ1|A0A669AYJ1_ORENI	A0A669AYJ1	A0A669AYJ1_ORENI	cct5	541	Oreochromis niloticus	3:Protein inferred from homology	T-complex protein 1 subunit epsilon	1	999	9	20	0	20			ID	ID	ID	ID	ID	ID											1	2	3	2	0	3	1	2	1	2	1	1	0	0	1	0	0	0
tr|A0A669B587|A0A669B587_ORENI	A0A669B587	A0A669B587_ORENI	hspa4	829	Oreochromis niloticus	3:Protein inferred from homology	Heat shock protein family A (Hsp70) member 4	99	999	8	18	0	18			ID	ID	ID		ID												2	0	3	2	0	4	1	1	2	1	1	1	0	0	0	0	0	0
tr|A0A669B5S7|A0A669B5S7_ORENI	A0A669B5S7	A0A669B5S7_ORENI	bpgm	258	Oreochromis niloticus	3:Protein inferred from homology	Phosphoglycerate mutase	1	999	8	35	35	35			ID	ID	ID	ID	ID	ID											2	2	5	6	0	3	4	3	4	6	0	0	0	0	0	0	0	0
tr|A0A669B5V7|A0A669B5V7_ORENI	A0A669B5V7	A0A669B5V7_ORENI		486	Oreochromis niloticus	3:Protein inferred from homology	Adenylosuccinate lyase	1	999	8	22	0	22			ID		ID	ID	ID	ID											2	2	1	1	0	4	2	2	2	4	0	0	0	0	0	2	0	0
tr|A0A669B880|A0A669B880_ORENI	A0A669B880	A0A669B880_ORENI	LOC106098811	1936	Oreochromis niloticus	3:Protein inferred from homology	Myosin-7	1	999	100	46	0	3416			ID	ID	ID	ID	ID	ID											2	3	4	3	0	6	7	7	4	10	0	0	0	0	0	0	0	0
tr|A0A669BGR2|A0A669BGR2_ORENI	A0A669BGR2	A0A669BGR2_ORENI	LOC100711978	328	Oreochromis niloticus	3:Protein inferred from homology	Malate dehydrogenase	1	999	12	50	0	117			ID	ID	ID	ID	ID	ID											4	4	7	7	1	6	5	4	6	6	0	0	0	0	0	0	0	0
tr|A0A669BHQ8|A0A669BHQ8_ORENI	A0A669BHQ8	A0A669BHQ8_ORENI	RSU1	277	Oreochromis niloticus	4:Protein predicted	Ras suppressor protein 1	1	999	5	22	0	22			ID	ID	ID	ID	ID	ID											2	2	3	2	0	3	3	2	2	3	0	0	0	0	0	0	0	0
tr|A0A669BJ14|A0A669BJ14_ORENI	A0A669BJ14	A0A669BJ14_ORENI		880	Oreochromis niloticus	4:Protein predicted	Myotilin	1	999	10	21	0	21			ID	ID	ID		ID	ID											0	3	3	5	0	4	0	0	1	4	1	0	0	0	0	0	0	0
tr|A0A669BLQ9|A0A669BLQ9_ORENI	A0A669BLQ9	A0A669BLQ9_ORENI	SYNPO2L	1168	Oreochromis niloticus	3:Protein inferred from homology	Synaptopodin 2-like a	1	999	20	62	62	62			ID	ID	ID	ID	ID	ID											3	2	9	7	0	14	4	3	4	15	0	0	0	0	0	1	0	0
tr|A0A669BM52|A0A669BM52_ORENI	A0A669BM52	A0A669BM52_ORENI		1541	Oreochromis niloticus	4:Protein predicted	AHNAK nucleoprotein	1	999	22	80	0	80			ID	ID	ID	ID	ID	ID											13	15	3	4	0	6	12	9	6	12	0	0	0	0	0	0	0	0
tr|A0A669BQ61|A0A669BQ61_ORENI	A0A669BQ61	A0A669BQ61_ORENI	lmna	644	Oreochromis niloticus	3:Protein inferred from homology	Lamin A/C	1	999	15	26	0	26			ID		ID	ID	ID	ID											2	5	0	1	0	6	5	2	1	3	1	0	0	0	0	0	0	0
tr|A0A669BRP5|A0A669BRP5_ORENI	A0A669BRP5	A0A669BRP5_ORENI	LOC100711659	569	Oreochromis niloticus	3:Protein inferred from homology	Dihydropyrimidinase-related protein 3	1	999	5	14	0	14			ID	ID	ID		ID												0	1	1	3	0	3	2	0	0	4	0	0	0	0	0	0	0	0
tr|A0A669BXU4|A0A669BXU4_ORENI	A0A669BXU4	A0A669BXU4_ORENI	LOC100698339	322	Oreochromis niloticus	3:Protein inferred from homology	Voltage-dependent anion-selective channel protein 3	1	999	10	32	4	70			ID	ID	ID	ID	ID	ID											0	3	5	5	2	6	3	1	2	5	0	0	0	0	0	0	0	0
tr|A0A669C7B8|A0A669C7B8_ORENI	A0A669C7B8	A0A669C7B8_ORENI	PHKB	1059	Oreochromis niloticus	3:Protein inferred from homology	Phosphorylase b kinase regulatory subunit	1	999	9	39	0	39			ID	ID	ID	ID	ID	ID											4	2	3	7	0	6	5	6	2	4	0	0	0	0	0	0	0	0
tr|A0A669C9W4|A0A669C9W4_ORENI	A0A669C9W4	A0A669C9W4_ORENI	LOC102082462	1050	Oreochromis niloticus	4:Protein predicted	Mucin-2	1	999	15	41	41	41			ID	ID	ID	ID	ID	ID											7	6	3	6	0	6	5	2	1	4	0	0	0	0	1	0	0	0
tr|A0A669CB48|A0A669CB48_ORENI	A0A669CB48	A0A669CB48_ORENI	adss1	453	Oreochromis niloticus	3:Protein inferred from homology	Adenylosuccinate synthetase isozyme 1	1	999	11	40	0	40			ID	ID	ID	ID	ID	ID											3	2	5	5	0	4	3	5	6	5	0	0	0	0	0	2	0	0
tr|A0A669CE72|A0A669CE72_ORENI	A0A669CE72	A0A669CE72_ORENI	etfb	254	Oreochromis niloticus	3:Protein inferred from homology	Electron transfer flavoprotein subunit beta	1	999	9	34	0	34			ID	ID	ID	ID	ID												0	2	5	7	0	6	2	1	2	5	1	1	0	0	0	1	0	0
tr|A0A669CF56|A0A669CF56_ORENI	A0A669CF56	A0A669CF56_ORENI	hadhb	473	Oreochromis niloticus	3:Protein inferred from homology	Trifunctional enzyme subunit beta, mitochondrial	1	999	9	27	0	27			ID	ID	ID	ID	ID												0	2	5	3	0	4	5	2	0	5	0	1	0	0	0	0	0	0
tr|A0A669CGQ0|A0A669CGQ0_ORENI	A0A669CGQ0	A0A669CGQ0_ORENI	LOC100689869	271	Oreochromis niloticus	3:Protein inferred from homology	14-3-3 protein epsilon	1	999	9	27	0	42			ID	ID	ID	ID	ID	ID											2	2	3	2	1	2	4	2	2	5	0	0	0	0	1	1	0	0
tr|A0A669CID7|A0A669CID7_ORENI	A0A669CID7	A0A669CID7_ORENI		933	Oreochromis niloticus	4:Protein predicted	Unc-45 myosin chaperone B	1	999	8	22	0	22			ID	ID	ID	ID	ID												0	1	3	5	0	4	2	2	2	3	0	0	0	0	0	0	0	0
tr|A0A669CPL2|A0A669CPL2_ORENI	A0A669CPL2	A0A669CPL2_ORENI		534	Oreochromis niloticus	3:Protein inferred from homology	Hedgehog acyltransferase like, a	1	999	8	36	0	36			ID	ID	ID	ID	ID	ID											4	6	2	3	0	5	6	3	2	4	0	0	0	0	1	0	0	0
tr|A0A669CR77|A0A669CR77_ORENI	A0A669CR77	A0A669CR77_ORENI	LOC100702424	327	Oreochromis niloticus	3:Protein inferred from homology	glycogenin glucosyltransferase	1	999	13	63	10	63			ID	ID	ID	ID	ID	ID											4	6	6	8	1	8	4	7	6	11	0	0	0	0	1	1	0	0
tr|A0A669CRB5|A0A669CRB5_ORENI	A0A669CRB5	A0A669CRB5_ORENI	ACTB	328	Oreochromis niloticus	3:Protein inferred from homology	Actin, cytoplasmic 1	1	999	15	22	10	1321			ID	ID	ID		ID	ID											4	3	2	2	0	3	1	1	5	1	0	0	0	0	0	0	0	0
tr|A0A669CU13|A0A669CU13_ORENI	A0A669CU13	A0A669CU13_ORENI	PHKA1	1240	Oreochromis niloticus	3:Protein inferred from homology	Phosphorylase b kinase regulatory subunit	1	999	20	76	0	76			ID	ID	ID	ID	ID	ID											3	3	13	14	0	9	7	5	9	12	0	0	0	0	0	1	0	0
tr|A0A669CWS9|A0A669CWS9_ORENI	A0A669CWS9	A0A669CWS9_ORENI	micos13	113	Oreochromis niloticus	3:Protein inferred from homology	MICOS complex subunit MIC13	1	999	4	11	11	11			ID		ID		ID												1	0	1	1	0	3	0	0	0	3	1	1	0	0	0	0	0	0
tr|A0A669CXL8|A0A669CXL8_ORENI	A0A669CXL8	A0A669CXL8_ORENI	LOC100695760	86	Oreochromis niloticus	3:Protein inferred from homology	Cytochrome c oxidase subunit	1	999	4	14	12	14			ID	ID	ID		ID												0	0	3	3	0	3	0	0	1	4	0	0	0	0	0	0	0	0
tr|A0A669E2N6|A0A669E2N6_ORENI	A0A669E2N6	A0A669E2N6_ORENI	etfa	333	Oreochromis niloticus	3:Protein inferred from homology	Electron transfer flavoprotein subunit alpha	1	999	7	32	1	32			ID	ID	ID	ID	ID	ID											1	3	5	5	0	3	2	2	3	4	1	1	0	0	1	1	0	0
tr|A0A669E4C0|A0A669E4C0_ORENI	A0A669E4C0	A0A669E4C0_ORENI	sars1	536	Oreochromis niloticus	3:Protein inferred from homology	serine--tRNA ligase	1	999	8	19	0	19			ID	ID	ID	ID	ID												0	1	1	2	0	4	3	2	0	3	1	1	0	0	0	0	0	0
tr|A0A669E4T6|A0A669E4T6_ORENI	A0A669E4T6	A0A669E4T6_ORENI		205	Oreochromis niloticus	3:Protein inferred from homology	Tumor protein, translationally-controlled 1	1	999	7	57	0	57			ID	ID	ID	ID	ID	ID											3	4	6	9	0	7	8	6	6	5	0	0	0	0	1	0	0	0
tr|A0A669E4Z2|A0A669E4Z2_ORENI	A0A669E4Z2	A0A669E4Z2_ORENI	lrrc20	174	Oreochromis niloticus	4:Protein predicted	Leucine rich repeat containing 20	1	999	6	13	13	13			ID		ID	ID	ID												0	1	0	2	0	3	2	2	1	2	0	0	0	0	0	0	0	0
tr|A0A669EAI3|A0A669EAI3_ORENI	A0A669EAI3	A0A669EAI3_ORENI	YWHAG	247	Oreochromis niloticus	3:Protein inferred from homology	14-3-3 protein gamma-B	1	999	10	27	0	49			ID	ID	ID	ID	ID	ID											0	4	4	4	0	3	4	2	2	4	0	0	0	0	0	0	0	0
tr|A0A669EF53|A0A669EF53_ORENI	A0A669EF53	A0A669EF53_ORENI		309	Oreochromis niloticus	4:Protein predicted	Ig-like domain-containing protein	1	999	7	36	36	36			ID	ID	ID	ID	ID	ID											3	6	3	3	0	3	6	5	3	3	0	0	0	0	1	0	0	0
tr|A0A669ERQ8|A0A669ERQ8_ORENI	A0A669ERQ8	A0A669ERQ8_ORENI	MYOM1	1442	Oreochromis niloticus	4:Protein predicted	Myomesin 1b	1	999	67	38	2	596			ID	ID	ID	ID	ID	ID											3	2	3	3	0	3	5	6	3	8	0	0	0	0	1	1	0	0
tr|A0A669ERW5|A0A669ERW5_ORENI	A0A669ERW5	A0A669ERW5_ORENI	SYNPO2	1558	Oreochromis niloticus	3:Protein inferred from homology	Synaptopodin 2	1	999	14	36	0	36			ID	ID	ID	ID	ID	ID											1	4	3	5	0	8	6	1	0	8	0	0	0	0	0	0	0	0
tr|A0A669EYZ9|A0A669EYZ9_ORENI	A0A669EYZ9	A0A669EYZ9_ORENI	psmc3	424	Oreochromis niloticus	3:Protein inferred from homology	Proteasome 26S subunit, ATPase 3	1	999	7	12	0	12			ID	ID	ID		ID												1	0	1	2	1	3	1	0	1	2	0	0	0	0	0	0	0	0
tr|A0A669F1T7|A0A669F1T7_ORENI	A0A669F1T7	A0A669F1T7_ORENI	SYNPO2	1084	Oreochromis niloticus	3:Protein inferred from homology	Synaptopodin-2	1	999	6	21	21	21			ID	ID	ID	ID	ID	ID											2	5	2	2	0	3	3	1	1	2	0	0	0	0	0	0	0	0
tr|I3IY94|I3IY94_ORENI	I3IY94	I3IY94_ORENI	ppid	370	Oreochromis niloticus	4:Protein predicted	peptidylprolyl isomerase	1	999	4	18	7	18			ID	ID	ID		ID												0	1	1	3	0	4	1	0	1	3	0	0	1	0	1	1	1	0
tr|I3J103|I3J103_ORENI	I3J103	I3J103_ORENI	COL6A6	1529	Oreochromis niloticus	4:Protein predicted	Collagen type VI alpha 6 chain	1	999	15	20	17	40			ID	ID	ID		ID	ID											3	4	2	2	0	3	1	1	2	1	0	1	0	0	0	0	0	0
tr|I3J4B3|I3J4B3_ORENI	I3J4B3	I3J4B3_ORENI	LOC100691671	329	Oreochromis niloticus	3:Protein inferred from homology	3-hydroxyisobutyrate dehydrogenase	1	999	8	26	20	26			ID	ID	ID		ID												0	1	2	3	0	6	1	1	3	6	1	1	0	0	1	0	0	0
tr|I3JEL5|I3JEL5_ORENI	I3JEL5	I3JEL5_ORENI	LAMA2	3002	Oreochromis niloticus	4:Protein predicted	Laminin subunit alpha 2	1	999	16	52	0	52			ID	ID	ID	ID	ID	ID											4	10	4	3	0	6	9	7	1	8	0	0	0	0	0	0	0	0
tr|I3JSP5|I3JSP5_ORENI	I3JSP5	I3JSP5_ORENI	LOC100693213	188	Oreochromis niloticus	4:Protein predicted	Myosin light chain 3	1	999	8	45	45	236			ID	ID	ID	ID	ID	ID											2	2	1	4	0	3	7	6	8	12	0	0	0	0	0	0	0	0
tr|I3JWN9|I3JWN9_ORENI	I3JWN9	I3JWN9_ORENI	pebp1	187	Oreochromis niloticus	4:Protein predicted	Phosphatidylethanolamine binding protein 1	1	999	9	33	33	33			ID	ID	ID	ID	ID	ID											3	3	3	3	0	3	4	4	2	2	1	0	0	0	1	1	0	1
tr|I3JXG7|I3JXG7_ORENI	I3JXG7	I3JXG7_ORENI	LOC100705823	171	Oreochromis niloticus	3:Protein inferred from homology	Troponin I, fast skeletal muscle	1	999	19	119	83	147			ID	ID	ID	ID	ID	ID											3	2	10	14	0	7	20	19	21	22	0	0	0	0	0	1	0	0
tr|I3JYT9|I3JYT9_ORENI	I3JYT9	I3JYT9_ORENI	LOC100698998	1934	Oreochromis niloticus	3:Protein inferred from homology	Myosin heavy chain, fast skeletal muscle	1	999	168	76	75	9128			ID	ID	ID	ID	ID	ID											16	20	7	11	0	4	6	4	3	4	0	0	0	0	1	0	0	0
tr|I3K0E5|I3K0E5_ORENI	I3K0E5	I3K0E5_ORENI	LOC100710292	284	Oreochromis niloticus	3:Protein inferred from homology	Tropomyosin beta chain	1	999	25	34	10	305			ID	ID	ID	ID	ID												0	0	3	3	0	5	6	1	4	8	0	0	0	0	2	0	0	0
tr|I3K1N7|I3K1N7_ORENI	I3K1N7	I3K1N7_ORENI	NID2	1538	Oreochromis niloticus	4:Protein predicted	Nidogen 2a (osteonidogen)	1	999	11	21	0	21			ID		ID	ID	ID	ID											0	5	0	2	0	3	4	1	0	4	0	0	0	0	2	0	0	0
tr|I3K6A8|I3K6A8_ORENI	I3K6A8	I3K6A8_ORENI	tcp1	558	Oreochromis niloticus	3:Protein inferred from homology	T-complex protein 1 subunit alpha	1	999	8	31	1	31			ID	ID	ID	ID	ID	ID											2	4	4	5	0	4	4	2	2	2	0	1	0	0	1	0	0	0
tr|I3KG12|I3KG12_ORENI	I3KG12	I3KG12_ORENI	LOC100706323	337	Oreochromis niloticus	3:Protein inferred from homology	Hyaluronan and proteoglycan link protein 1	1	999	5	14	14	14			ID		ID		ID	ID											3	2	0	0	1	3	0	0	0	3	0	0	0	0	1	1	0	0
tr|I3KI59|I3KI59_ORENI	I3KI59	I3KI59_ORENI	jph2	780	Oreochromis niloticus	3:Protein inferred from homology	Junctophilin	1	999	9	29	29	29			ID	ID	ID	ID	ID	ID											3	8	2	5	0	3	2	1	1	4	0	0	0	0	0	0	0	0
tr|I3KQ73|I3KQ73_ORENI	I3KQ73	I3KQ73_ORENI	vapa	245	Oreochromis niloticus	3:Protein inferred from homology	Vesicle-associated membrane protein-associated protein A	1	999	6	15	4	15			ID		ID	ID	ID	ID											0	3	0	1	0	3	2	1	0	3	0	0	0	0	0	2	0	0
tr|I3KU42|I3KU42_ORENI	I3KU42	I3KU42_ORENI	dhrs7c	313	Oreochromis niloticus	3:Protein inferred from homology	Dehydrogenase/reductase 7C	1	999	8	36	36	36			ID	ID	ID	ID	ID	ID											3	4	5	4	0	3	6	4	1	6	0	0	0	0	0	0	0	0
tr|I3KVH5|I3KVH5_ORENI	I3KVH5	I3KVH5_ORENI	LOC100694300	387	Oreochromis niloticus	4:Protein predicted	Protein kinase C and casein kinase substrate in neurons protein 2	1	999	11	41	41	41			ID	ID	ID	ID	ID	ID											4	6	4	4	0	3	7	4	1	6	0	0	0	0	0	2	0	0
tr|A0A669AV51|A0A669AV51_ORENI	A0A669AV51	A0A669AV51_ORENI		1665	Oreochromis niloticus	4:Protein predicted	Nebulin-related anchoring protein	1	999	9	12	0	12			ID				ID												0	2	1	1	0	0	1	0	2	5	0	0	0	0	0	0	0	0
tr|A0A669AVJ4|A0A669AVJ4_ORENI	A0A669AVJ4	A0A669AVJ4_ORENI		683	Oreochromis niloticus	3:Protein inferred from homology	Arachidonate--CoA ligase	1	999	6	8	0	11			ID				ID												0	0	1	1	0	1	0	0	1	4	0	0	0	0	0	0	0	0
tr|A0A669AXX3|A0A669AXX3_ORENI	A0A669AXX3	A0A669AXX3_ORENI	ndufv1	449	Oreochromis niloticus	3:Protein inferred from homology	NADH dehydrogenase [ubiquinone] flavoprotein 1, mitochondrial	1	999	4	13	0	13			ID	ID			ID												1	0	2	3	0	1	0	0	2	2	1	1	0	0	0	0	0	0
tr|A0A669AY81|A0A669AY81_ORENI	A0A669AY81	A0A669AY81_ORENI		521	Oreochromis niloticus	3:Protein inferred from homology	ATP synthase subunit beta	1	999	27	10	0	462			ID				ID												1	1	0	2	0	2	0	1	1	2	0	0	0	0	0	0	0	0
tr|A0A669AYC4|A0A669AYC4_ORENI	A0A669AYC4	A0A669AYC4_ORENI	LOC100710883	571	Oreochromis niloticus	4:Protein predicted	Moesin	1	9987	10	5	0	32			ID				ID												0	1	0	0	0	0	0	0	0	3	1	0	0	0	0	0	0	0
tr|A0A669B2G3|A0A669B2G3_ORENI	A0A669B2G3	A0A669B2G3_ORENI		1105	Oreochromis niloticus	3:Protein inferred from homology	Metavinculin	1	999	7	13	0	13			ID	ID			ID												0	1	2	3	0	1	1	0	1	3	0	0	0	0	0	0	0	0
tr|A0A669B425|A0A669B425_ORENI	A0A669B425	A0A669B425_ORENI		1133	Oreochromis niloticus	4:Protein predicted	Myosin binding protein C, fast type a	1	999	16	12	0	107			ID			ID	ID												0	1	0	0	0	0	3	4	1	3	0	0	0	0	0	0	0	0
tr|A0A669B4D1|A0A669B4D1_ORENI	A0A669B4D1	A0A669B4D1_ORENI	FLNC	2688	Oreochromis niloticus	3:Protein inferred from homology	Filamin C, gamma b (actin binding protein 280)	1	999	22	8	0	81			ID				ID												0	0	1	0	0	2	0	0	0	4	0	0	0	0	0	0	0	0
tr|A0A669B4V6|A0A669B4V6_ORENI	A0A669B4V6	A0A669B4V6_ORENI	LOC106096953	1181	Oreochromis niloticus	4:Protein predicted	Triadin	1	999	6	26	0	26			ID	ID		ID	ID	ID											3	5	3	2	0	2	4	3	3	1	0	0	0	0	0	0	0	0
tr|A0A669B509|A0A669B509_ORENI	A0A669B509	A0A669B509_ORENI	ube2v2	148	Oreochromis niloticus	4:Protein predicted	Ubiquitin-conjugating enzyme E2 variant 2	1	999	6	21	0	21			ID	ID		ID	ID	ID											2	1	2	3	0	1	3	2	3	1	0	0	0	0	1	1	0	0
tr|A0A669B7A2|A0A669B7A2_ORENI	A0A669B7A2	A0A669B7A2_ORENI	prps1	313	Oreochromis niloticus	3:Protein inferred from homology	Ribose-phosphate pyrophosphokinase 1	1	999	6	17	0	17			ID	ID		ID	ID												0	2	1	2	0	2	3	1	1	3	0	1	0	0	1	0	0	0
tr|A0A669B7L6|A0A669B7L6_ORENI	A0A669B7L6	A0A669B7L6_ORENI		472	Oreochromis niloticus	4:Protein predicted	Ubiquinol-cytochrome c reductase core protein 1	1	999	7	11	0	11			ID	ID			ID												1	1	1	2	0	1	1	0	1	2	1	0	0	0	0	0	0	0
tr|A0A669B9D7|A0A669B9D7_ORENI	A0A669B9D7	A0A669B9D7_ORENI	LOC100711322	243	Oreochromis niloticus	3:Protein inferred from homology	Myozenin-2	1	999	6	14	1	14			ID			ID	ID												0	0	2	0	0	2	2	2	2	4	0	0	0	0	0	0	0	0
tr|A0A669BC51|A0A669BC51_ORENI	A0A669BC51	A0A669BC51_ORENI	elob	119	Oreochromis niloticus	4:Protein predicted	Elongin B	1	999	4	9	0	9			ID				ID												0	0	0	2	0	1	2	0	1	2	0	0	0	0	0	1	0	0
tr|A0A669BHE7|A0A669BHE7_ORENI	A0A669BHE7	A0A669BHE7_ORENI		215	Oreochromis niloticus	3:Protein inferred from homology	Troponin T2d, cardiac	1	999	4	12	0	12			ID			ID	ID												0	0	1	0	0	0	2	2	3	4	0	0	0	0	0	0	0	0
tr|A0A669BPZ9|A0A669BPZ9_ORENI	A0A669BPZ9	A0A669BPZ9_ORENI	phkg1	394	Oreochromis niloticus	3:Protein inferred from homology	phosphorylase kinase	1	999	6	7	0	7			ID	ID			ID												0	0	2	2	0	0	0	0	1	2	0	0	0	0	0	0	0	0
tr|A0A669BSL3|A0A669BSL3_ORENI	A0A669BSL3	A0A669BSL3_ORENI	prdx5	178	Oreochromis niloticus	3:Protein inferred from homology	Peroxiredoxin-5	1	999	8	22	0	22			ID	ID		ID	ID	ID											2	2	1	2	0	2	2	3	2	6	0	0	0	0	0	0	0	0
tr|A0A669BYQ8|A0A669BYQ8_ORENI	A0A669BYQ8	A0A669BYQ8_ORENI	atp5f1a	557	Oreochromis niloticus	3:Protein inferred from homology	ATP synthase subunit alpha	1	999	23	18	0	276			ID	ID		ID	ID												0	1	2	2	0	2	2	1	2	2	1	1	0	0	0	1	0	0
tr|A0A669C245|A0A669C245_ORENI	A0A669C245	A0A669C245_ORENI	gmpr	357	Oreochromis niloticus	3:Protein inferred from homology	GMP reductase	1	999	6	19	0	19			ID	ID			ID												0	1	3	2	0	1	0	1	0	3	0	0	1	0	1	1	0	0
tr|A0A669C4R9|A0A669C4R9_ORENI	A0A669C4R9	A0A669C4R9_ORENI		96	Oreochromis niloticus	3:Protein inferred from homology	10 kDa heat shock protein, mitochondrial	1	999	4	15	4	15			ID	ID			ID												0	1	2	2	0	2	0	0	1	2	1	1	0	0	0	0	1	1
tr|A0A669C6T9|A0A669C6T9_ORENI	A0A669C6T9	A0A669C6T9_ORENI	LOC100706889	842	Oreochromis niloticus	3:Protein inferred from homology	Alpha-1,4 glucan phosphorylase	1	999	17	7	0	213			ID				ID												0	1	0	0	0	1	0	1	1	2	0	0	0	0	0	1	0	0
tr|A0A669C7E5|A0A669C7E5_ORENI	A0A669C7E5	A0A669C7E5_ORENI		264	Oreochromis niloticus	4:Protein predicted	Ig-like domain-containing protein	1	999	5	10	10	12			ID			ID	ID												0	0	1	0	0	1	3	0	3	2	0	0	0	0	0	0	0	0
tr|A0A669CFH9|A0A669CFH9_ORENI	A0A669CFH9	A0A669CFH9_ORENI	LOC100705697	505	Oreochromis niloticus	4:Protein predicted	Reticulon	1	999	2	17	0	17			ID	ID		ID	ID	ID											2	2	2	4	0	0	2	2	1	2	0	0	0	0	0	0	0	0
tr|A0A669CGB3|A0A669CGB3_ORENI	A0A669CGB3	A0A669CGB3_ORENI	LOC100690677	469	Oreochromis niloticus	3:Protein inferred from homology	Caveolae-associated protein 1	1	999	5	14	14	15			ID	ID			ID												0	2	2	3	0	2	1	0	0	3	0	0	0	0	1	0	0	0
tr|A0A669CI57|A0A669CI57_ORENI	A0A669CI57	A0A669CI57_ORENI	lg15h6orf58	356	Oreochromis niloticus	3:Protein inferred from homology	Linkage group 15 C6orf58 homolog	1	999	3	18	0	18			ID	ID		ID	ID												0	0	2	2	0	2	3	2	0	3	1	1	0	0	0	0	0	0
tr|A0A669CJI8|A0A669CJI8_ORENI	A0A669CJI8	A0A669CJI8_ORENI	macrod1	369	Oreochromis niloticus	4:Protein predicted	Mono-ADP ribosylhydrolase 1	1	999	3	8	0	8			ID			ID	ID												0	0	0	0	0	1	3	0	1	3	0	0	0	0	0	0	0	0
tr|A0A669CS30|A0A669CS30_ORENI	A0A669CS30	A0A669CS30_ORENI	LOC100693701	4574	Oreochromis niloticus	4:Protein predicted	Plectin	1	999	21	17	0	31			ID				ID	ID											0	6	0	1	0	1	2	0	0	6	0	0	0	0	0	0	0	0
tr|A0A669CY14|A0A669CY14_ORENI	A0A669CY14	A0A669CY14_ORENI	sucla2	466	Oreochromis niloticus	3:Protein inferred from homology	Succinate--CoA ligase [ADP-forming] subunit beta, mitochondrial	1	999	7	11	0	11			ID	ID			ID												0	2	2	1	0	0	0	0	1	5	0	0	0	0	0	0	0	0
tr|A0A669CY23|A0A669CY23_ORENI	A0A669CY23	A0A669CY23_ORENI	immt	721	Oreochromis niloticus	3:Protein inferred from homology	MICOS complex subunit MIC60	1	999	4	9	0	9			ID			ID	ID												0	0	1	0	0	2	1	2	1	2	0	0	0	0	0	0	0	0
tr|A0A669D1B5|A0A669D1B5_ORENI	A0A669D1B5	A0A669D1B5_ORENI	LOC100707652	1233	Oreochromis niloticus	4:Protein predicted	Immunoglobulin-like and fibronectin type III domain-containing protein 1	1	999	46	196	9	212			ID			ID	ID	ID											19	19	0	0	0	0	30	29	45	54	0	0	0	0	0	0	0	0
tr|A0A669D3P8|A0A669D3P8_ORENI	A0A669D3P8	A0A669D3P8_ORENI	LOC100704829	255	Oreochromis niloticus	3:Protein inferred from homology	14-3-3 protein epsilon	1	999	11	10	0	42			ID			ID	ID												0	0	0	2	0	1	1	2	0	3	0	1	0	0	0	0	0	0
tr|A0A669D3U5|A0A669D3U5_ORENI	A0A669D3U5	A0A669D3U5_ORENI		236	Oreochromis niloticus	3:Protein inferred from homology	NADH dehydrogenase [ubiquinone] flavoprotein 2, mitochondrial	1	999	4	13	0	13			ID	ID			ID												1	0	2	2	0	2	1	0	1	2	1	1	0	0	0	0	0	0
tr|A0A669D4Y1|A0A669D4Y1_ORENI	A0A669D4Y1	A0A669D4Y1_ORENI	TPM1	284	Oreochromis niloticus	3:Protein inferred from homology	Tropomyosin 1	9033	999	44	17	0	806			ID	ID		ID	ID	ID											3	1	2	1	0	0	2	2	2	4	0	0	0	0	0	0	0	0
tr|A0A669D768|A0A669D768_ORENI	A0A669D768	A0A669D768_ORENI	LOC100700376	471	Oreochromis niloticus	3:Protein inferred from homology	Obg-like ATPase 1	1	999	5	14	0	14			ID	ID		ID	ID												0	1	2	1	0	2	3	0	2	3	0	0	0	0	0	0	0	0
tr|A0A669DC06|A0A669DC06_ORENI	A0A669DC06	A0A669DC06_ORENI	LOC100706013	1166	Oreochromis niloticus	3:Protein inferred from homology	phosphatidylinositol-3,4,5-trisphosphate 5-phosphatase	9979	9973	1	18	0	18			ID	ID			ID	ID											3	3	2	1	0	0	0	2	3	4	0	0	0	0	0	0	0	0
tr|A0A669DC94|A0A669DC94_ORENI	A0A669DC94	A0A669DC94_ORENI		195	Oreochromis niloticus	3:Protein inferred from homology	ATP synthase subunit d, mitochondrial	1	999	4	17	13	17			ID	ID			ID												0	1	3	3	0	2	1	0	2	4	1	0	0	0	0	0	0	0
tr|A0A669DCA0|A0A669DCA0_ORENI	A0A669DCA0	A0A669DCA0_ORENI	LOC102079351	147	Oreochromis niloticus	4:Protein predicted	Cocaine- and amphetamine-regulated transcript protein	9993	9963	1	3	3	3			ID				ID												0	0	0	0	0	0	0	0	1	2	0	0	0	0	0	0	0	0
tr|A0A669DQP1|A0A669DQP1_ORENI	A0A669DQP1	A0A669DQP1_ORENI	LOC100694607	307	Oreochromis niloticus	3:Protein inferred from homology	Cytochrome c1, heme protein, mitochondrial	1	999	3	10	0	10			ID				ID												0	0	0	0	0	1	1	0	2	4	1	1	0	0	0	0	0	0
tr|A0A669DRX1|A0A669DRX1_ORENI	A0A669DRX1	A0A669DRX1_ORENI	LOC100704961	201	Oreochromis niloticus	3:Protein inferred from homology	MARCKS-related protein	1	999	3	5	5	5			ID				ID												0	0	0	1	0	0	0	0	2	2	0	0	0	0	0	0	0	0
tr|A0A669DXN9|A0A669DXN9_ORENI	A0A669DXN9	A0A669DXN9_ORENI	LOC100705823	172	Oreochromis niloticus	3:Protein inferred from homology	Troponin I, fast skeletal muscle	1	999	11	8	0	52			ID				ID												0	0	1	1	1	1	0	1	1	2	0	0	0	0	0	0	0	0
tr|A0A669DY53|A0A669DY53_ORENI	A0A669DY53	A0A669DY53_ORENI	CAVIN1	398	Oreochromis niloticus	3:Protein inferred from homology	Caveolae associated protein 1a	1	999	6	27	26	27			ID	ID		ID	ID	ID											2	6	1	2	0	2	4	2	1	5	0	0	0	0	1	1	0	0
tr|A0A669DYS1|A0A669DYS1_ORENI	A0A669DYS1	A0A669DYS1_ORENI	LOC100700847	76	Oreochromis niloticus	3:Protein inferred from homology	Cytochrome c oxidase subunit 7B, mitochondrial	9999	9986	1	8	8	8			ID	ID			ID												0	0	2	1	0	0	0	0	2	2	0	0	0	0	1	0	0	0
tr|A0A669E0S9|A0A669E0S9_ORENI	A0A669E0S9	A0A669E0S9_ORENI	LOC106098463	246	Oreochromis niloticus	3:Protein inferred from homology	C->U-editing enzyme APOBEC-2	1	999	4	16	0	16			ID				ID	ID											2	2	1	1	0	1	1	1	4	2	0	0	0	0	0	1	0	0
tr|A0A669EBY8|A0A669EBY8_ORENI	A0A669EBY8	A0A669EBY8_ORENI	LOC100707522	355	Oreochromis niloticus	4:Protein predicted	LIM domain-binding protein 3	1	999	16	16	16	434			ID			ID	ID	ID											3	2	0	2	0	1	1	3	1	2	0	0	0	0	1	0	0	0
tr|A0A669EHM6|A0A669EHM6_ORENI	A0A669EHM6	A0A669EHM6_ORENI		103	Oreochromis niloticus	3:Protein inferred from homology	Tubulin/FtsZ GTPase domain-containing protein	9999	999	4	18	0	30			ID	ID		ID	ID	ID											2	2	2	2	0	1	1	3	1	2	0	0	0	0	0	1	0	0
tr|A0A669EIS8|A0A669EIS8_ORENI	A0A669EIS8	A0A669EIS8_ORENI	LOC100701309	441	Oreochromis niloticus	3:Protein inferred from homology	Calsequestrin	1	999	6	42	0	42			ID	ID		ID	ID	ID											2	5	3	4	0	2	7	7	5	7	0	0	0	0	0	0	0	0
tr|A0A669EYQ3|A0A669EYQ3_ORENI	A0A669EYQ3	A0A669EYQ3_ORENI	ndufs3	234	Oreochromis niloticus	3:Protein inferred from homology	NADH dehydrogenase [ubiquinone] iron-sulfur protein 3, mitochondrial	1	999	4	7	0	7			ID				ID												0	0	0	0	0	2	0	0	1	2	0	0	0	0	0	0	0	0
tr|A0A669EYV1|A0A669EYV1_ORENI	A0A669EYV1	A0A669EYV1_ORENI	GAPDH	334	Oreochromis niloticus	3:Protein inferred from homology	Glyceraldehyde-3-phosphate dehydrogenase	1	9989	12	9	5	1094			ID				ID												0	0	0	2	0	0	0	0	1	2	1	1	1	0	0	1	0	0
tr|A0A669F036|A0A669F036_ORENI	A0A669F036	A0A669F036_ORENI	COL6A3	2595	Oreochromis niloticus	3:Protein inferred from homology	Collagen type VI alpha 3 chain	1	999	75	36	31	650			ID	ID		ID	ID	ID											6	5	2	1	0	2	4	4	5	5	0	0	0	0	1	1	0	0
tr|A0A669F3H6|A0A669F3H6_ORENI	A0A669F3H6	A0A669F3H6_ORENI	LOC100691670	400	Oreochromis niloticus	3:Protein inferred from homology	Beta-centractin	1	999	3	23	0	23			ID	ID		ID	ID												0	1	2	5	0	1	2	1	7	2	0	0	0	0	1	0	0	1
tr|A3F5U6|A3F5U6_ORENI	A3F5U6	A3F5U6_ORENI		353	Oreochromis niloticus	2:Experimental evidence at transcript level	Alpha actin (Fragment)	1	999	34	19	19	4789			ID			ID	ID	ID											4	2	2	0	0	2	2	2	3	2	0	0	0	0	0	0	0	0
tr|I3JEL0|I3JEL0_ORENI	I3JEL0	I3JEL0_ORENI	klhl40	615	Oreochromis niloticus	3:Protein inferred from homology	Kelch like family member 40	1	999	4	18	18	18			ID			ID	ID	ID											1	2	1	1	0	2	3	3	2	3	0	0	0	0	0	0	0	0
tr|I3JFK8|I3JFK8_ORENI	I3JFK8	I3JFK8_ORENI	LOC100699569	770	Oreochromis niloticus	3:Protein inferred from homology	Calpain-3	1	999	9	16	0	16			ID			ID	ID	ID											2	2	0	0	0	1	2	4	1	4	0	0	0	0	0	0	0	0
tr|I3JH55|I3JH55_ORENI	I3JH55	I3JH55_ORENI		249	Oreochromis niloticus	3:Protein inferred from homology	Troponin T type 1 (skeletal, slow)	1	999	3	6	5	6			ID				ID												0	0	0	0	0	1	0	1	0	4	0	0	0	0	0	0	0	0
tr|I3JNT9|I3JNT9_ORENI	I3JNT9	I3JNT9_ORENI	LOC100705815	368	Oreochromis niloticus	4:Protein predicted	Kininogen-1	1	999	4	13	13	13			ID	ID			ID												1	1	2	2	0	2	0	0	1	2	0	0	0	1	0	0	1	0
tr|I3JPU9|I3JPU9_ORENI	I3JPU9	I3JPU9_ORENI	LOC100704512	180	Oreochromis niloticus	3:Protein inferred from homology	Troponin I, slow skeletal muscle	1	999	4	9	4	9			ID			ID	ID												0	0	0	2	0	0	2	1	3	1	0	0	0	0	0	0	0	0
tr|I3JVL8|I3JVL8_ORENI	I3JVL8	I3JVL8_ORENI	LOC100700806	127	Oreochromis niloticus	4:Protein predicted	Cytochrome c oxidase subunit 5B, mitochondrial	1	999	5	16	16	16			ID	ID			ID												0	0	4	2	0	2	1	0	4	3	0	0	0	0	0	0	0	0
tr|I3K320|I3K320_ORENI	I3K320	I3K320_ORENI		861	Oreochromis niloticus	4:Protein predicted	Thrombospondin-like N-terminal domain-containing protein	1	999	3	13	7	13			ID	ID			ID	ID											1	3	1	2	0	2	1	0	0	3	0	0	0	0	0	0	0	0
tr|I3KBQ2|I3KBQ2_ORENI	I3KBQ2	I3KBQ2_ORENI		1057	Oreochromis niloticus	4:Protein predicted	Immunoglobulin like and fibronectin type III domain containing 1, tandem duplicate 2	1	999	18	32	32	32			ID			ID	ID												1	1	1	1	0	1	1	2	11	13	0	0	0	0	0	0	0	0
tr|I3KJ20|I3KJ20_ORENI	I3KJ20	I3KJ20_ORENI		210	Oreochromis niloticus	3:Protein inferred from homology	Troponin T2e, cardiac	1	999	2	4	4	4			ID				ID												0	0	0	0	0	0	1	0	1	2	0	0	0	0	0	0	0	0
tr|I3KJU9|I3KJU9_ORENI	I3KJU9	I3KJU9_ORENI		1018	Oreochromis niloticus	4:Protein predicted	Immunoglobulin like and fibronectin type III domain containing 1, tandem duplicate 2	8752	9981	1	10	10	10			ID				ID												0	1	1	1	0	2	0	2	2	1	0	0	0	0	0	0	0	0
tr|I3KL46|I3KL46_ORENI	I3KL46	I3KL46_ORENI	LOC100698114	269	Oreochromis niloticus	3:Protein inferred from homology	Mimecan	1	999	5	17	17	17			ID			ID	ID												0	2	2	0	0	2	4	1	3	2	0	0	0	0	1	0	0	0
tr|I3KZL6|I3KZL6_ORENI	I3KZL6	I3KZL6_ORENI		1904	Oreochromis niloticus	3:Protein inferred from homology	Myosin, heavy chain 6, cardiac muscle, alpha	1	999	63	22	21	1993			ID	ID		ID	ID	ID											2	1	2	2	0	2	3	2	3	4	0	0	0	0	0	1	0	0
sp|P02662|CASA1_BOVIN	P02662	CASA1_BOVIN	CSN1S1	214	Bos taurus	1:Experimental evidence at protein level	Alpha-S1-casein	1	999	2	5	5	5			ID		ID														0	0	0	0	1	2	0	0	0	0	0	0	0	0	1	1	0	0
sp|P02666|CASB_BOVIN	P02666	CASB_BOVIN	CSN2	224	Bos taurus	1:Experimental evidence at protein level	Beta-casein	1	999	2	5	5	5			ID		ID														0	0	0	0	0	3	0	0	0	0	0	0	0	0	1	1	0	0
sp|P06732|KCRM_HUMAN	P06732	KCRM_HUMAN	CKM	381	Homo sapiens	1:Experimental evidence at protein level	Creatine kinase M-type	1	9987	22	12	12	1507			ID	ID	ID			ID											0	3	0	3	1	2	2	0	1	0	0	0	0	0	0	0	0	0
tr|A0A669AWN0|A0A669AWN0_ORENI	A0A669AWN0	A0A669AWN0_ORENI	cast	1094	Oreochromis niloticus	3:Protein inferred from homology	Calpastatin	1	999	6	9	0	9			ID		ID														0	1	0	0	0	5	0	1	2	0	0	0	0	0	0	0	0	0
tr|A0A669AY98|A0A669AY98_ORENI	A0A669AY98	A0A669AY98_ORENI	LOC100694151	1012	Oreochromis niloticus	3:Protein inferred from homology	Sodium/potassium-transporting ATPase subunit alpha	1	999	10	15	0	34			ID	ID	ID	ID		ID											0	3	3	2	0	3	2	1	0	1	0	0	0	0	0	0	0	0
tr|A0A669AZA0|A0A669AZA0_ORENI	A0A669AZA0	A0A669AZA0_ORENI	LOC100708554	363	Oreochromis niloticus	3:Protein inferred from homology	Protein NDRG2	1	999	5	15	0	15			ID	ID	ID	ID													0	0	2	1	0	3	4	1	0	2	0	0	0	0	1	1	0	0
tr|A0A669B6M7|A0A669B6M7_ORENI	A0A669B6M7	A0A669B6M7_ORENI		254	Oreochromis niloticus	3:Protein inferred from homology	E2 ubiquitin-conjugating enzyme	9988	999	2	11	0	11			ID		ID														2	0	0	1	1	2	1	1	0	1	1	1	0	0	0	0	0	0
tr|A0A669B6W1|A0A669B6W1_ORENI	A0A669B6W1	A0A669B6W1_ORENI		476	Oreochromis niloticus	3:Protein inferred from homology	Adenylyl cyclase-associated protein	1	999	6	12	0	12			ID	ID	ID														0	2	1	3	0	3	2	0	0	0	0	0	0	0	1	0	0	0
tr|A0A669BAT6|A0A669BAT6_ORENI	A0A669BAT6	A0A669BAT6_ORENI	nsfl1c	346	Oreochromis niloticus	4:Protein predicted	NSFL1 cofactor	1	999	4	8	0	8			ID	ID	ID														0	0	2	1	0	3	0	0	0	1	0	0	0	0	0	1	0	0
tr|A0A669BSE1|A0A669BSE1_ORENI	A0A669BSE1	A0A669BSE1_ORENI	cacnb1	466	Oreochromis niloticus	3:Protein inferred from homology	Voltage-dependent L-type calcium channel subunit beta-1	1	999	8	21	0	21			ID	ID	ID	ID		ID											3	3	2	2	1	3	4	1	0	2	0	0	0	0	0	0	0	0
tr|A0A669C963|A0A669C963_ORENI	A0A669C963	A0A669C963_ORENI		717	Oreochromis niloticus	4:Protein predicted	Scinderin like a	1	999	7	15	0	16			ID		ID	ID													1	1	1	0	0	4	3	2	0	2	1	0	0	0	0	0	0	0
tr|A0A669CFT3|A0A669CFT3_ORENI	A0A669CFT3	A0A669CFT3_ORENI	LOC100701355	1938	Oreochromis niloticus	3:Protein inferred from homology	Myosin-7	1	999	41	9	0	1427			ID		ID														1	1	0	0	0	4	1	1	1	0	0	0	0	0	0	0	0	0
tr|A0A669CNB3|A0A669CNB3_ORENI	A0A669CNB3	A0A669CNB3_ORENI		261	Oreochromis niloticus	3:Protein inferred from homology	Large ribosomal subunit protein uL22	1	999	3	11	0	11			ID		ID														0	1	0	2	1	3	0	0	0	2	0	1	0	1	0	0	0	0
tr|A0A669CSG5|A0A669CSG5_ORENI	A0A669CSG5	A0A669CSG5_ORENI	LOC100702196	806	Oreochromis niloticus	3:Protein inferred from homology	vesicle-fusing ATPase	1	999	14	24	0	49			ID	ID	ID	ID		ID											1	4	2	1	1	7	5	1	0	2	0	0	0	0	0	0	0	0
tr|A0A669CWR5|A0A669CWR5_ORENI	A0A669CWR5	A0A669CWR5_ORENI	eloc	112	Oreochromis niloticus	3:Protein inferred from homology	Elongin-C	1	999	3	11	11	11			ID		ID	ID													0	1	0	1	0	3	2	2	0	2	0	0	0	0	0	0	0	0
tr|A0A669D601|A0A669D601_ORENI	A0A669D601	A0A669D601_ORENI	adprh	358	Oreochromis niloticus	3:Protein inferred from homology	ADP-ribosylarginine hydrolase	1	999	8	29	8	29			ID	ID	ID	ID		ID											2	7	3	4	1	4	5	1	0	2	0	0	0	0	0	0	0	0
tr|A0A669DDJ2|A0A669DDJ2_ORENI	A0A669DDJ2	A0A669DDJ2_ORENI	SRL	817	Oreochromis niloticus	4:Protein predicted	Sarcalumenin	1	999	7	13	0	13			ID	ID	ID														0	0	2	4	0	4	0	1	1	1	0	0	0	0	0	0	0	0
tr|A0A669DI28|A0A669DI28_ORENI	A0A669DI28	A0A669DI28_ORENI	LOC100700117	142	Oreochromis niloticus	3:Protein inferred from homology	Profilin	1	999	3	12	12	12			ID		ID	ID													0	1	0	2	0	5	3	0	0	0	1	0	0	0	0	0	0	0
tr|A0A669ERA9|A0A669ERA9_ORENI	A0A669ERA9	A0A669ERA9_ORENI		1659	Oreochromis niloticus	4:Protein predicted	AHNAK nucleoprotein	1	999	25	13	0	73			ID		ID			ID											2	6	0	0	1	4	0	0	0	0	0	0	0	0	0	0	0	0
tr|A0A669ESD7|A0A669ESD7_ORENI	A0A669ESD7	A0A669ESD7_ORENI	ptpa	322	Oreochromis niloticus	3:Protein inferred from homology	Serine/threonine-protein phosphatase 2A activator	1	999	3	8	0	8			ID		ID	ID													0	0	0	1	0	3	2	2	0	0	0	0	0	0	0	0	0	0
tr|A0A669F0V1|A0A669F0V1_ORENI	A0A669F0V1	A0A669F0V1_ORENI		471	Oreochromis niloticus	3:Protein inferred from homology	UV excision repair protein RAD23	1	999	5	10	2	10			ID		ID			ID											2	2	0	0	0	3	1	1	1	0	0	0	0	0	0	0	0	0
tr|I3JRU8|I3JRU8_ORENI	I3JRU8	I3JRU8_ORENI		1403	Oreochromis niloticus	4:Protein predicted	Myomesin 1a (skelemin)	1	999	66	11	0	603			ID	ID	ID														0	1	2	2	0	3	0	0	0	2	0	0	0	0	0	1	0	0
tr|I3JS45|I3JS45_ORENI	I3JS45	I3JS45_ORENI	LOC100698206	502	Oreochromis niloticus	4:Protein predicted	Keratin, type I cytoskeletal 50 kDa	1	999	9	15	3	128			ID		ID	ID													0	2	1	1	0	3	4	1	0	2	0	0	0	0	0	1	0	0
tr|I3JTJ5|I3JTJ5_ORENI	I3JTJ5	I3JTJ5_ORENI	klhl31	635	Oreochromis niloticus	4:Protein predicted	Kelch like family member 31	1	999	4	6	6	6			ID		ID														0	0	2	0	0	3	0	0	0	1	0	0	0	0	0	0	0	0
tr|I3KRD3|I3KRD3_ORENI	I3KRD3	I3KRD3_ORENI		446	Oreochromis niloticus	4:Protein predicted	Keratin 15	1	999	8	5	5	36			ID		ID														0	0	0	0	0	3	1	0	0	0	0	0	0	0	0	1	0	0
tr|I3KYF2|I3KYF2_ORENI	I3KYF2	I3KYF2_ORENI	glrx3	325	Oreochromis niloticus	4:Protein predicted	Glutaredoxin 3	1	999	5	16	16	16			ID		ID	ID													0	2	1	1	0	4	4	0	0	2	1	1	0	0	0	0	0	0
tr|A0A4Z1BZ46|A0A4Z1BZ46_9FLAO	A0A4Z1BZ46	A0A4Z1BZ46_9FLAO	pnp	728	Empedobacter tilapiae	3:Protein inferred from homology	Polyribonucleotide nucleotidyltransferase	9162	9988	1	16	16	16			ID	ID		ID		ID											1	3	1	2	1	1	2	1	1	1	0	0	0	0	1	1	0	0
tr|A0A669AVD6|A0A669AVD6_ORENI	A0A669AVD6	A0A669AVD6_ORENI	DMD	2736	Oreochromis niloticus	4:Protein predicted	Dystrophin	1	999	12	27	0	27			ID			ID		ID											3	11	1	1	0	2	5	2	2	0	0	0	0	0	0	0	0	0
tr|A0A669AVH8|A0A669AVH8_ORENI	A0A669AVH8	A0A669AVH8_ORENI		87	Oreochromis niloticus	3:Protein inferred from homology	40S ribosomal protein S27	1	999	2	9	0	9			ID					ID											1	2	0	0	0	0	1	1	0	1	1	1	0	0	1	0	0	0
tr|A0A669AWQ1|A0A669AWQ1_ORENI	A0A669AWQ1	A0A669AWQ1_ORENI	usp14	491	Oreochromis niloticus	3:Protein inferred from homology	Ubiquitin carboxyl-terminal hydrolase	1	999	9	21	0	21			ID	ID		ID		ID											2	5	2	1	0	2	4	3	0	2	0	0	0	0	0	0	0	0
tr|A0A669AX83|A0A669AX83_ORENI	A0A669AX83	A0A669AX83_ORENI	twf2	352	Oreochromis niloticus	3:Protein inferred from homology	Twinfilin actin binding protein 2	1	999	4	7	0	7			ID			ID													0	2	1	0	0	0	2	1	0	1	0	0	0	0	0	0	0	0
tr|A0A669AYC9|A0A669AYC9_ORENI	A0A669AYC9	A0A669AYC9_ORENI		698	Oreochromis niloticus	4:Protein predicted	Dystrophin	1	999	3	3	0	3			ID					ID											1	2	0	0	0	0	0	0	0	0	0	0	0	0	0	0	0	0
tr|A0A669AZ19|A0A669AZ19_ORENI	A0A669AZ19	A0A669AZ19_ORENI	UBE2D3	147	Oreochromis niloticus	3:Protein inferred from homology	Ubiquitin-conjugating enzyme E2 2	1	999	3	17	0	17			ID			ID													1	1	1	1	0	2	1	2	1	1	1	1	1	1	1	1	0	0
tr|A0A669AZM3|A0A669AZM3_ORENI	A0A669AZM3	A0A669AZM3_ORENI	LOC100693277	974	Oreochromis niloticus	3:Protein inferred from homology	Thrombospondin-4-B	1	999	4	9	0	9			ID			ID													0	1	0	1	0	1	3	1	0	1	0	0	0	0	0	1	0	0
tr|A0A669B2V3|A0A669B2V3_ORENI	A0A669B2V3	A0A669B2V3_ORENI	PEBP4	223	Oreochromis niloticus	3:Protein inferred from homology	Phosphatidylethanolamine binding protein 4	1	999	3	8	8	8			ID	ID															0	1	0	3	0	2	1	0	0	1	0	0	0	0	0	0	0	0
tr|A0A669B372|A0A669B372_ORENI	A0A669B372	A0A669B372_ORENI	LOC100708189	434	Oreochromis niloticus	3:Protein inferred from homology	Programmed cell death protein 4	1	999	3	7	0	7			ID			ID													0	0	0	0	0	1	2	2	0	0	1	1	0	0	0	0	0	0
tr|A0A669B5N4|A0A669B5N4_ORENI	A0A669B5N4	A0A669B5N4_ORENI		602	Oreochromis niloticus	3:Protein inferred from homology	Versican core protein	1	999	5	8	0	8			ID					ID											1	5	0	0	0	0	0	0	1	1	0	0	0	0	0	0	0	0
tr|A0A669B7S5|A0A669B7S5_ORENI	A0A669B7S5	A0A669B7S5_ORENI		272	Oreochromis niloticus	4:Protein predicted	Thioredoxin-like 1	1	999	7	15	0	15			ID	ID		ID		ID											0	3	2	2	0	2	2	1	0	1	0	0	0	0	0	0	1	0
tr|A0A669BA07|A0A669BA07_ORENI	A0A669BA07	A0A669BA07_ORENI	ACYP2	103	Oreochromis niloticus	3:Protein inferred from homology	Acylphosphatase	1	999	3	11	11	11			ID					ID											2	3	1	1	0	1	2	0	0	1	0	0	0	0	0	0	0	0
tr|A0A669BDI4|A0A669BDI4_ORENI	A0A669BDI4	A0A669BDI4_ORENI	LOC100710639	1925	Oreochromis niloticus	3:Protein inferred from homology	Myosin heavy chain, fast skeletal muscle	1	999	64	11	0	2362			ID	ID				ID											2	3	1	2	0	0	1	0	0	1	0	0	0	0	0	1	0	0
tr|A0A669BIW6|A0A669BIW6_ORENI	A0A669BIW6	A0A669BIW6_ORENI	LOC100705460	206	Oreochromis niloticus	4:Protein predicted	Complement C1q-like protein 4	1	999	1	4	4	4			ID			ID													0	1	0	0	0	0	2	1	0	0	0	0	0	0	0	0	0	0
tr|A0A669BJT6|A0A669BJT6_ORENI	A0A669BJT6	A0A669BJT6_ORENI	psmc5	409	Oreochromis niloticus	3:Protein inferred from homology	26S proteasome regulatory subunit 8	1	999	6	8	0	8			ID			ID													1	1	0	1	0	1	2	1	0	0	0	0	0	0	0	0	0	1
tr|A0A669BKT5|A0A669BKT5_ORENI	A0A669BKT5	A0A669BKT5_ORENI		168	Oreochromis niloticus	3:Protein inferred from homology	H1.0 linker histone	1	999	3	12	12	12			ID					ID											2	3	0	0	0	0	1	0	0	2	1	1	0	0	0	2	0	0
tr|A0A669BL80|A0A669BL80_ORENI	A0A669BL80	A0A669BL80_ORENI	RPL3L	429	Oreochromis niloticus	3:Protein inferred from homology	Ribosomal protein L3 like	1	9989	4	6	0	6			ID	ID															0	0	2	2	0	1	1	0	0	0	0	0	0	0	0	0	0	0
tr|A0A669BLA4|A0A669BLA4_ORENI	A0A669BLA4	A0A669BLA4_ORENI		921	Oreochromis niloticus	4:Protein predicted	Sorbin and SH3 domain containing 1	9999	999	4	7	0	7			ID			ID													0	1	0	0	0	0	2	2	0	2	0	0	0	0	0	0	0	0
tr|A0A669BMA0|A0A669BMA0_ORENI	A0A669BMA0	A0A669BMA0_ORENI	LOC100702313	658	Oreochromis niloticus	3:Protein inferred from homology	Prothrombin	1	999	5	9	0	9			ID			ID													0	1	0	0	0	1	4	1	0	0	1	1	0	0	0	0	0	0
tr|A0A669BNK5|A0A669BNK5_ORENI	A0A669BNK5	A0A669BNK5_ORENI		253	Oreochromis niloticus	4:Protein predicted	Proteasome 26S subunit, non-ATPase 8	1	999	2	8	0	8			ID					ID											1	3	0	1	0	2	0	1	0	0	0	0	0	0	0	0	0	0
tr|A0A669BSC5|A0A669BSC5_ORENI	A0A669BSC5	A0A669BSC5_ORENI	LOC100701093	397	Oreochromis niloticus	3:Protein inferred from homology	Proteasomal ubiquitin receptor ADRM1	1	999	2	5	0	5			ID					ID											1	2	0	0	0	0	1	0	0	0	0	0	0	0	1	0	0	0
tr|A0A669BSM7|A0A669BSM7_ORENI	A0A669BSM7	A0A669BSM7_ORENI	COL4A1	1590	Oreochromis niloticus	4:Protein predicted	Collagen type IV alpha 1 chain	1	999	3	11	0	11			ID					ID											4	3	0	0	0	0	0	2	0	0	0	1	0	0	1	0	0	0
tr|A0A669BUY7|A0A669BUY7_ORENI	A0A669BUY7	A0A669BUY7_ORENI	LOC100694535	285	Oreochromis niloticus	3:Protein inferred from homology	F-actin-capping protein subunit alpha	1	999	4	7	1	18			ID			ID													0	1	0	1	0	1	2	1	0	1	0	0	0	0	0	0	0	0
tr|A0A669C0I8|A0A669C0I8_ORENI	A0A669C0I8	A0A669C0I8_ORENI	bcam	608	Oreochromis niloticus	4:Protein predicted	Basal cell adhesion molecule (Lutheran blood group)	1	999	6	14	0	14			ID			ID		ID											0	3	1	1	0	2	4	0	0	2	0	0	0	0	0	0	0	0
tr|A0A669C0M1|A0A669C0M1_ORENI	A0A669C0M1	A0A669C0M1_ORENI	LOC100708379	490	Oreochromis niloticus	4:Protein predicted	Fetuin-B	1	999	8	22	0	69			ID			ID		ID											4	4	0	0	0	1	5	6	0	1	0	1	0	0	0	0	0	0
tr|A0A669C0R3|A0A669C0R3_ORENI	A0A669C0R3	A0A669C0R3_ORENI	itih2	949	Oreochromis niloticus	3:Protein inferred from homology	Inter-alpha-trypsin inhibitor heavy chain 2	1	999	5	12	0	12			ID			ID		ID											3	3	0	0	0	0	2	4	0	0	0	0	0	0	0	0	0	0
tr|A0A669C4N1|A0A669C4N1_ORENI	A0A669C4N1	A0A669C4N1_ORENI	pkm	550	Oreochromis niloticus	3:Protein inferred from homology	Pyruvate kinase	1	999	13	10	0	99			ID			ID													0	1	0	0	0	2	2	1	1	1	2	0	0	0	0	0	0	0
tr|A0A669C591|A0A669C591_ORENI	A0A669C591	A0A669C591_ORENI	kpna3	474	Oreochromis niloticus	3:Protein inferred from homology	Importin subunit alpha	1	999	2	4	0	4			ID			ID													0	0	1	0	0	0	1	2	0	0	0	0	0	0	0	0	0	0
tr|A0A669C6U0|A0A669C6U0_ORENI	A0A669C6U0	A0A669C6U0_ORENI	LOC100708275	243	Oreochromis niloticus	3:Protein inferred from homology	Alpha-aspartyl dipeptidase	1	999	4	7	0	7			ID			ID													0	2	0	1	0	0	2	1	0	1	0	0	0	0	0	0	0	0
tr|A0A669C9G7|A0A669C9G7_ORENI	A0A669C9G7	A0A669C9G7_ORENI	fubp1	615	Oreochromis niloticus	4:Protein predicted	Far upstream element binding protein 1	1	999	4	8	0	8			ID			ID													0	1	0	0	0	0	3	0	0	1	1	1	0	0	0	0	0	1
tr|A0A669CD41|A0A669CD41_ORENI	A0A669CD41	A0A669CD41_ORENI	ABLIM2	571	Oreochromis niloticus	4:Protein predicted	Actin binding LIM protein family, member 2	1	999	2	4	0	4			ID			ID													1	0	0	0	0	0	2	1	0	0	0	0	0	0	0	0	0	0
tr|A0A669CDV4|A0A669CDV4_ORENI	A0A669CDV4	A0A669CDV4_ORENI		391	Oreochromis niloticus	3:Protein inferred from homology	Nucleosome assembly protein 1-like 4a	1	999	5	7	0	7			ID					ID											1	2	1	0	0	0	2	0	0	0	1	0	0	0	0	0	0	0
tr|A0A669CEA8|A0A669CEA8_ORENI	A0A669CEA8	A0A669CEA8_ORENI		425	Oreochromis niloticus	3:Protein inferred from homology	Glutathione S-transferase LANCL1	1	999	3	5	5	5			ID			ID													0	1	0	0	0	0	3	1	0	0	0	0	0	0	0	0	0	0
tr|A0A669CWQ5|A0A669CWQ5_ORENI	A0A669CWQ5	A0A669CWQ5_ORENI	rpl30	113	Oreochromis niloticus	3:Protein inferred from homology	Large ribosomal subunit protein eL30	1	999	5	12	0	12			ID			ID		ID											1	2	1	1	0	1	2	1	0	1	0	1	0	0	0	0	0	0
tr|A0A669CWW5|A0A669CWW5_ORENI	A0A669CWW5	A0A669CWW5_ORENI		770	Oreochromis niloticus	4:Protein predicted	OBSCN	1	999	7	20	20	20			ID	ID		ID		ID											4	4	1	3	0	1	4	1	0	2	0	0	0	0	0	0	0	0
tr|A0A669CZ48|A0A669CZ48_ORENI	A0A669CZ48	A0A669CZ48_ORENI	LOC100703741	1484	Oreochromis niloticus	4:Protein predicted	Myomesin-2	1	9987	83	5	0	1110			ID	ID															0	1	1	2	0	0	0	0	0	0	0	0	0	0	1	0	0	0
tr|A0A669D3C9|A0A669D3C9_ORENI	A0A669D3C9	A0A669D3C9_ORENI		326	Oreochromis niloticus	3:Protein inferred from homology	Glyoxylate reductase/hydroxypyruvate reductase a	1	999	4	8	0	8			ID	ID															0	0	2	1	0	2	0	0	1	1	0	1	0	0	0	0	0	0
tr|A0A669D8N9|A0A669D8N9_ORENI	A0A669D8N9	A0A669D8N9_ORENI	LOC100696125	633	Oreochromis niloticus	4:Protein predicted	Smoothelin-like protein 2	1	999	3	5	0	5			ID	ID															0	0	2	1	0	1	0	0	1	0	0	0	0	0	0	0	0	0
tr|A0A669DCN4|A0A669DCN4_ORENI	A0A669DCN4	A0A669DCN4_ORENI	cacna1s	1751	Oreochromis niloticus	3:Protein inferred from homology	Voltage-dependent L-type calcium channel subunit alpha	1	999	10	19	0	19			ID	ID		ID		ID											2	5	2	2	0	2	4	1	0	1	0	0	0	0	0	0	0	0
tr|A0A669DP76|A0A669DP76_ORENI	A0A669DP76	A0A669DP76_ORENI	uchl3	232	Oreochromis niloticus	3:Protein inferred from homology	Ubiquitin carboxyl-terminal hydrolase	1	999	3	13	4	13			ID	ID		ID		ID											1	2	2	1	0	1	3	1	0	1	0	0	0	0	1	0	0	0
tr|A0A669DSU8|A0A669DSU8_ORENI	A0A669DSU8	A0A669DSU8_ORENI	LOC100698172	160	Oreochromis niloticus	4:Protein predicted	Beta-2-microglobulin	9306	999	1	5	5	5			ID			ID													1	0	1	0	0	0	2	1	0	0	0	0	0	0	0	0	0	0
tr|A0A669DTU7|A0A669DTU7_ORENI	A0A669DTU7	A0A669DTU7_ORENI	LOC100691320	443	Oreochromis niloticus	3:Protein inferred from homology	Adenylosuccinate synthetase	1	999	7	11	0	11			ID			ID													1	1	0	0	0	0	6	1	0	2	0	0	0	0	0	0	0	0
tr|A0A669DVH1|A0A669DVH1_ORENI	A0A669DVH1	A0A669DVH1_ORENI	psmd13	308	Oreochromis niloticus	4:Protein predicted	26S proteasome non-ATPase regulatory subunit 13	1	999	3	9	0	9			ID			ID		ID											1	4	0	0	0	0	3	1	0	0	0	0	0	0	0	0	0	0
tr|A0A669E172|A0A669E172_ORENI	A0A669E172	A0A669E172_ORENI	MID2	714	Oreochromis niloticus	4:Protein predicted	RING-type E3 ubiquitin transferase	9997	9969	1	8	8	8			ID	ID															0	2	2	2	0	0	1	0	0	1	0	0	0	0	0	0	0	0
tr|A0A669E1J4|A0A669E1J4_ORENI	A0A669E1J4	A0A669E1J4_ORENI	TNNC2	184	Oreochromis niloticus	3:Protein inferred from homology	Troponin C, skeletal muscle	1	999	5	8	2	146			ID	ID															0	0	2	1	0	1	2	0	1	1	0	0	0	0	0	0	0	0
tr|A0A669E7Z3|A0A669E7Z3_ORENI	A0A669E7Z3	A0A669E7Z3_ORENI		119	Oreochromis niloticus	4:Protein predicted	peptidylprolyl isomerase	1	999	2	15	15	15			ID			ID		ID											1	2	1	1	0	1	2	3	1	1	0	0	0	0	1	1	0	0
tr|A0A669E9R3|A0A669E9R3_ORENI	A0A669E9R3	A0A669E9R3_ORENI	cacng1	230	Oreochromis niloticus	3:Protein inferred from homology	Voltage-dependent calcium channel gamma-1 subunit	1	999	1	7	7	7			ID	ID															1	1	2	2	0	0	1	0	0	0	0	0	0	0	0	0	0	0
tr|A0A669EEI8|A0A669EEI8_ORENI	A0A669EEI8	A0A669EEI8_ORENI	PTX3	506	Oreochromis niloticus	4:Protein predicted	Pentraxin 3	1	999	4	6	6	6			ID					ID											0	4	0	0	0	0	2	0	0	0	0	0	0	0	0	0	0	0
tr|A0A669EHQ9|A0A669EHQ9_ORENI	A0A669EHQ9	A0A669EHQ9_ORENI	psmc1	429	Oreochromis niloticus	3:Protein inferred from homology	Proteasome 26S subunit, ATPase 1	1	999	4	6	0	6			ID					ID											1	2	1	1	0	1	0	0	0	0	0	0	0	0	0	0	0	0
tr|A0A669EJP0|A0A669EJP0_ORENI	A0A669EJP0	A0A669EJP0_ORENI		1093	Oreochromis niloticus	4:Protein predicted	Tight junction protein 2a (zona occludens 2)	998	9972	2	7	0	7			ID	ID															1	0	2	1	0	0	1	0	1	1	0	0	0	0	0	0	0	0
tr|A0A669EVK2|A0A669EVK2_ORENI	A0A669EVK2	A0A669EVK2_ORENI		487	Oreochromis niloticus	3:Protein inferred from homology	26S proteasome regulatory subunit 7	1	999	6	13	4	13			ID	ID		ID		ID											0	4	2	1	0	0	2	2	0	0	0	0	0	0	0	0	0	0
tr|A0A669EVR6|A0A669EVR6_ORENI	A0A669EVR6	A0A669EVR6_ORENI	LOC100695100	594	Oreochromis niloticus	3:Protein inferred from homology	calcium/calmodulin-dependent protein kinase	1	999	7	11	6	31			ID	ID		ID		ID											0	3	1	2	0	1	2	1	0	1	0	0	0	0	0	0	0	0
tr|A0A669F260|A0A669F260_ORENI	A0A669F260	A0A669F260_ORENI		114	Oreochromis niloticus	3:Protein inferred from homology	SH3 domain-binding glutamic acid-rich-like protein 1	9987	999	1	9	9	9			ID			ID													0	1	1	1	0	1	1	2	0	0	1	1	0	0	0	0	0	0
tr|A3F5U7|A3F5U7_ORENI	A3F5U7	A3F5U7_ORENI		353	Oreochromis niloticus	2:Experimental evidence at transcript level	Alpha actin (Fragment)	1	9988	28	6	6	5491			ID	ID															0	0	3	0	0	0	0	2	0	1	0	0	0	0	0	0	0	0
tr|A3F5V6|A3F5V6_ORENI	A3F5V6	A3F5V6_ORENI		345	Oreochromis niloticus	2:Experimental evidence at transcript level	Beta actin (Fragment)	1	999	26	13	9	1641			ID	ID				ID											0	5	2	2	0	1	2	0	0	1	0	0	0	0	0	0	0	0
tr|I3ITV1|I3ITV1_ORENI	I3ITV1	I3ITV1_ORENI		1098	Oreochromis niloticus	4:Protein predicted	Myosin binding protein C, slow type	1	999	29	10	10	137			ID			ID													0	1	1	1	0	1	1	2	1	0	0	0	0	0	1	1	0	0
tr|I3J2X3|I3J2X3_ORENI	I3J2X3	I3J2X3_ORENI	mcts1	181	Oreochromis niloticus	3:Protein inferred from homology	Malignant T-cell-amplified sequence	1	999	3	8	0	8			ID					ID											2	1	0	1	0	0	1	0	0	2	0	0	0	0	1	0	0	0
tr|I3J6Q6|I3J6Q6_ORENI	I3J6Q6	I3J6Q6_ORENI		186	Oreochromis niloticus	4:Protein predicted	SUEL-type lectin domain-containing protein	1	999	5	15	0	15			ID			ID													0	0	0	0	0	1	7	7	0	0	0	0	0	0	0	0	0	0
tr|I3JGH4|I3JGH4_ORENI	I3JGH4	I3JGH4_ORENI	LOC100706964	684	Oreochromis niloticus	3:Protein inferred from homology	Junctophilin	1	999	5	6	6	6			ID					ID											0	3	0	1	0	1	0	0	0	1	0	0	0	0	0	0	0	0
tr|I3JGQ0|I3JGQ0_ORENI	I3JGQ0	I3JGQ0_ORENI	sirt5	301	Oreochromis niloticus	3:Protein inferred from homology	NAD-dependent protein deacylase sirtuin-5, mitochondrial	1	999	2	8	8	8			ID	ID															0	1	2	2	0	1	0	0	0	2	0	0	0	0	0	0	0	0
tr|I3JTN7|I3JTN7_ORENI	I3JTN7	I3JTN7_ORENI	rpl27	136	Oreochromis niloticus	3:Protein inferred from homology	60S ribosomal protein L27	1	999	3	6	1	6			ID	ID															0	0	2	1	0	0	1	0	0	1	1	0	0	0	0	0	0	0
tr|I3KD37|I3KD37_ORENI	I3KD37	I3KD37_ORENI	LOC100712528	1024	Oreochromis niloticus	3:Protein inferred from homology	Synemin	1	999	7	9	9	9			ID					ID											1	3	0	1	0	1	1	1	0	1	0	0	0	0	0	0	0	0
tr|I3KDE8|I3KDE8_ORENI	I3KDE8	I3KDE8_ORENI		1459	Oreochromis niloticus	3:Protein inferred from homology	Alpha-protein kinase 3	1	999	4	4	2	4			ID					ID											0	3	0	0	0	0	1	0	0	0	0	0	0	0	0	0	0	0
tr|I3KDG8|I3KDG8_ORENI	I3KDG8	I3KDG8_ORENI		479	Oreochromis niloticus	4:Protein predicted	[histone H3]-lysine(4) N-trimethyltransferase	1	999	5	6	0	6			ID			ID		ID											0	3	0	0	0	0	1	2	0	0	0	0	0	0	0	0	0	0
tr|I3KM89|I3KM89_ORENI	I3KM89	I3KM89_ORENI	eef1b2	227	Oreochromis niloticus	3:Protein inferred from homology	Elongation factor 1-beta	1	999	7	10	10	27			ID					ID											2	2	1	0	0	1	1	1	0	0	2	0	0	0	0	0	0	0
tr|I3KNB1|I3KNB1_ORENI	I3KNB1	I3KNB1_ORENI		589	Oreochromis niloticus	3:Protein inferred from homology	Glutamate receptor	1	999	2	7	7	7			ID	ID															0	2	2	1	0	1	0	0	0	1	0	0	0	0	0	0	0	0
tr|I3KRS7|I3KRS7_ORENI	I3KRS7	I3KRS7_ORENI	get3	341	Oreochromis niloticus	3:Protein inferred from homology	Guided entry of tail-anchored proteins factor 3, ATPase	1	999	2	12	11	12			ID			ID													1	1	1	1	0	1	1	2	1	1	1	1	0	0	0	0	0	0
tr|I3KRY6|I3KRY6_ORENI	I3KRY6	I3KRY6_ORENI	capg	344	Oreochromis niloticus	4:Protein predicted	Capping actin protein, gelsolin like	1	999	3	9	6	9			ID			ID													1	1	0	0	0	2	2	1	0	0	1	1	0	0	0	0	0	0
tr|I3KV11|I3KV11_ORENI	I3KV11	I3KV11_ORENI	LOC100707505	155	Oreochromis niloticus	3:Protein inferred from homology	Parvalbumin	9999	999	19	10	10	1695			ID			ID													1	1	1	1	0	2	2	1	0	0	0	0	0	0	1	0	0	0
tr|I3KWJ9|I3KWJ9_ORENI	I3KWJ9	I3KWJ9_ORENI		181	Oreochromis niloticus	3:Protein inferred from homology	Phenazine biosynthesis like protein domain containing	1	999	5	4	4	14			ID			ID													0	0	0	0	0	0	2	1	0	0	1	0	0	0	0	0	0	0
tr|I3KXA2|I3KXA2_ORENI	I3KXA2	I3KXA2_ORENI		1352	Oreochromis niloticus	4:Protein predicted	Titin	1	999	10	14	14	43			ID	ID		ID		ID											1	2	4	1	0	2	2	1	1	0	0	0	0	0	0	0	0	0
tr|I3KZI3|I3KZI3_ORENI	I3KZI3	I3KZI3_ORENI		203	Oreochromis niloticus	4:Protein predicted	Uncharacterized protein	1	999	3	7	7	7			ID					ID											0	3	0	0	0	1	1	0	0	2	0	0	0	0	0	0	0	0
tr|A0A0S3QQY0|A0A0S3QQY0_ORENI	A0A0S3QQY0	A0A0S3QQY0_ORENI	neu1b	405	Oreochromis niloticus	2:Experimental evidence at transcript level	Sialidase-1	1	999	4	52	0	52	ID	ID							ID		ID	ID			ID	ID	ID	ID	0	0	0	0	0	0	0	0	0	0	3	2	5	5	3	3	0	2
tr|A0A3S5GZF2|A0A3S5GZF2_ORENI	A0A3S5GZF2	A0A3S5GZF2_ORENI	Orni-DAA	240	Oreochromis niloticus	2:Experimental evidence at transcript level	MHC class II antigen alpha chain	1	999	4	28	7	30	ID	ID							ID		ID	ID			ID		ID		0	0	0	0	0	0	0	0	0	0	2	1	1	2	2	2	1	0
tr|A0A3S5GZG2|A0A3S5GZG2_ORENI	A0A3S5GZG2	A0A3S5GZG2_ORENI	Orni-DAA	239	Oreochromis niloticus	2:Experimental evidence at transcript level	MHC class II antigen alpha chain	1	999	5	54	20	54	ID	ID							ID		ID	ID			ID	ID	ID	ID	0	0	0	0	0	0	0	0	0	0	3	3	3	1	4	2	1	1
tr|A0A669AX54|A0A669AX54_ORENI	A0A669AX54	A0A669AX54_ORENI	LOC100696337	674	Oreochromis niloticus	3:Protein inferred from homology	Protein-glutamine gamma-glutamyltransferase 2	1	999	12	57	0	57	ID	ID							ID		ID	ID				ID	ID	ID	0	0	0	0	0	0	0	0	0	0	9	7	3	2	6	6	1	1
tr|A0A669B0N9|A0A669B0N9_ORENI	A0A669B0N9	A0A669B0N9_ORENI		511	Oreochromis niloticus	3:Protein inferred from homology	Alpha-amylase	1	999	24	194	0	2058	ID	ID							ID	ID	ID	ID			ID	ID	ID	ID	0	0	0	0	0	0	0	0	0	0	5	7	12	9	14	11	15	14
tr|A0A669B0P0|A0A669B0P0_ORENI	A0A669B0P0	A0A669B0P0_ORENI	LOC100694365	302	Oreochromis niloticus	3:Protein inferred from homology	Sodium/potassium-transporting ATPase subunit beta	1	999	9	234	234	234	ID	ID							ID	ID	ID	ID			ID	ID	ID	ID	0	0	0	0	0	0	0	0	0	0	6	4	3	2	4	4	2	4
tr|A0A669B1M9|A0A669B1M9_ORENI	A0A669B1M9	A0A669B1M9_ORENI		317	Oreochromis niloticus	3:Protein inferred from homology	Pyridoxal kinase	1	999	10	98	0	98	ID	ID							ID	ID	ID	ID			ID	ID	ID		0	0	0	0	0	0	0	0	0	0	8	8	11	9	11	8	1	2
tr|A0A669B268|A0A669B268_ORENI	A0A669B268	A0A669B268_ORENI	FBN1	2831	Oreochromis niloticus	3:Protein inferred from homology	Fibrillin 1	1	999	8	73	0	73	ID	ID							ID	ID	ID	ID				ID	ID	ID	0	2	0	1	0	1	2	0	0	1	5	7	6	6	6	5	4	3
tr|A0A669B2P3|A0A669B2P3_ORENI	A0A669B2P3	A0A669B2P3_ORENI	itgb1	781	Oreochromis niloticus	3:Protein inferred from homology	Integrin beta	1	999	9	59	0	94	ID	ID							ID		ID	ID			ID	ID	ID	ID	0	0	0	0	0	0	0	0	0	0	2	2	5	5	2	2	0	0
tr|A0A669B579|A0A669B579_ORENI	A0A669B579	A0A669B579_ORENI	LOC100698040	536	Oreochromis niloticus	3:Protein inferred from homology	Phospholipase B-like	1	999	14	37	0	337	ID	ID							ID		ID	ID			ID	ID	ID	ID	0	0	0	0	0	0	0	0	0	0	2	1	3	3	4	4	1	0
tr|A0A669B592|A0A669B592_ORENI	A0A669B592	A0A669B592_ORENI		799	Oreochromis niloticus	3:Protein inferred from homology	Integrin beta	1	999	11	111	0	111	ID	ID							ID	ID	ID	ID			ID	ID	ID	ID	0	0	0	0	0	0	0	0	0	0	1	5	4	2	5	6	2	1
tr|A0A669BB36|A0A669BB36_ORENI	A0A669BB36	A0A669BB36_ORENI	LOC109196230	358	Oreochromis niloticus	4:Protein predicted	Vitelline membrane outer layer protein 1	1	999	5	41	2	41	ID	ID							ID	ID	ID	ID					ID		0	0	0	0	0	0	0	0	0	0	7	4	6	3	2	2	4	4
tr|A0A669BBN4|A0A669BBN4_ORENI	A0A669BBN4	A0A669BBN4_ORENI	LOC100699612	1509	Oreochromis niloticus	3:Protein inferred from homology	Alpha-2-macroglobulin	1	999	16	67	0	67	ID	ID							ID		ID	ID					ID		0	0	0	0	0	0	0	0	0	0	12	9	12	9	10	8	1	0
tr|A0A669BHU4|A0A669BHU4_ORENI	A0A669BHU4	A0A669BHU4_ORENI	LOC100708354	616	Oreochromis niloticus	3:Protein inferred from homology	Beta-galactosidase	1	999	11	133	0	133	ID	ID							ID	ID	ID	ID			ID	ID	ID	ID	0	0	0	0	0	0	0	0	0	0	14	12	16	14	7	12	11	8
tr|A0A669BIH8|A0A669BIH8_ORENI	A0A669BIH8	A0A669BIH8_ORENI	GBA1	509	Oreochromis niloticus	3:Protein inferred from homology	Glucosylceramidase	1	999	7	54	0	54	ID	ID							ID	ID	ID	ID			ID	ID	ID	ID	0	0	0	0	0	0	0	0	0	0	2	3	7	5	4	4	5	6
tr|A0A669BL63|A0A669BL63_ORENI	A0A669BL63	A0A669BL63_ORENI	myh11	1924	Oreochromis niloticus	3:Protein inferred from homology	Myosin-11	1	999	22	73	0	93	ID	ID							ID		ID	ID					ID	ID	0	0	0	1	0	1	0	0	0	2	11	10	3	2	13	13	1	1
tr|A0A669BPP4|A0A669BPP4_ORENI	A0A669BPP4	A0A669BPP4_ORENI		975	Oreochromis niloticus	3:Protein inferred from homology	Ig-like domain-containing protein	9982	9984	4	34	5	34	ID	ID							ID		ID	ID			ID	ID	ID	ID	0	0	0	0	0	0	0	0	0	0	1	2	3	1	2	1	1	0
tr|A0A669BQ45|A0A669BQ45_ORENI	A0A669BQ45	A0A669BQ45_ORENI	apmap	384	Oreochromis niloticus	3:Protein inferred from homology	Adipocyte plasma membrane-associated protein	1	999	13	217	0	217	ID	ID							ID	ID	ID	ID			ID	ID	ID	ID	0	0	0	0	0	0	0	0	0	0	25	27	38	34	29	30	8	8
tr|A0A669BSI5|A0A669BSI5_ORENI	A0A669BSI5	A0A669BSI5_ORENI	LOC100702095	229	Oreochromis niloticus	3:Protein inferred from homology	Tetraspanin	1	999	2	58	0	58	ID	ID							ID	ID	ID	ID			ID	ID	ID	ID	0	0	0	0	0	0	0	0	0	0	3	2	6	6	4	5	4	4
tr|A0A669BVN0|A0A669BVN0_ORENI	A0A669BVN0	A0A669BVN0_ORENI	ITGA1	1123	Oreochromis niloticus	3:Protein inferred from homology	Integrin subunit alpha 1	1	999	13	144	0	144	ID	ID							ID	ID	ID	ID			ID	ID	ID	ID	0	0	0	0	0	0	0	0	0	0	3	0	2	1	1	4	2	2
tr|A0A669C052|A0A669C052_ORENI	A0A669C052	A0A669C052_ORENI	LOC100694176	303	Oreochromis niloticus	4:Protein predicted	Chymotrypsin-like elastase family member 2A	1	999	5	103	0	115	ID	ID							ID	ID	ID	ID			ID	ID	ID	ID	0	0	0	0	0	0	0	0	0	0	3	4	7	6	6	8	8	7
tr|A0A669C1K7|A0A669C1K7_ORENI	A0A669C1K7	A0A669C1K7_ORENI		573	Oreochromis niloticus	3:Protein inferred from homology	thioredoxin-disulfide reductase	1	999	20	165	0	165	ID	ID							ID	ID	ID	ID			ID	ID	ID	ID	0	0	0	0	0	0	0	0	0	0	10	11	16	12	15	15	1	3
tr|A0A669C6S2|A0A669C6S2_ORENI	A0A669C6S2	A0A669C6S2_ORENI	LOC100698040	544	Oreochromis niloticus	3:Protein inferred from homology	Phospholipase B-like	1	999	17	523	0	523	ID	ID							ID	ID	ID	ID			ID	ID	ID	ID	0	0	0	0	0	0	0	0	0	0	30	27	56	44	39	31	23	19
tr|A0A669CBQ5|A0A669CBQ5_ORENI	A0A669CBQ5	A0A669CBQ5_ORENI	LOC109202849	235	Oreochromis niloticus	3:Protein inferred from homology	lysozyme	1	999	3	182	0	182	ID	ID							ID	ID	ID	ID			ID	ID	ID	ID	0	0	0	0	0	0	0	0	0	0	6	4	20	14	13	21	4	6
tr|A0A669CDR4|A0A669CDR4_ORENI	A0A669CDR4	A0A669CDR4_ORENI		209	Oreochromis niloticus	3:Protein inferred from homology	Ependymin-like 1	1	999	5	70	0	566	ID	ID							ID	ID	ID	ID			ID	ID	ID	ID	0	0	0	0	0	0	0	0	0	0	6	3	5	5	5	6	7	6
tr|A0A669CG89|A0A669CG89_ORENI	A0A669CG89	A0A669CG89_ORENI	SERPINB1	396	Oreochromis niloticus	3:Protein inferred from homology	Leukocyte elastase inhibitor	1	999	24	607	17	607	ID	ID							ID	ID	ID	ID			ID	ID	ID	ID	0	0	0	0	0	1	1	1	0	0	19	20	39	37	36	31	13	13
tr|A0A669CI66|A0A669CI66_ORENI	A0A669CI66	A0A669CI66_ORENI	FTH1	177	Oreochromis niloticus	3:Protein inferred from homology	Ferritin	1	999	7	57	57	57	ID	ID							ID	ID	ID	ID			ID	ID	ID	ID	0	0	0	0	0	0	1	0	0	1	4	4	8	6	4	3	2	3
tr|A0A669CIZ2|A0A669CIZ2_ORENI	A0A669CIZ2	A0A669CIZ2_ORENI	enpp6	439	Oreochromis niloticus	3:Protein inferred from homology	glycerophosphocholine cholinephosphodiesterase	1	999	7	34	0	34	ID	ID							ID		ID	ID			ID	ID	ID	ID	0	0	0	0	0	0	0	0	0	0	2	1	4	2	2	1	0	0
tr|A0A669CRK3|A0A669CRK3_ORENI	A0A669CRK3	A0A669CRK3_ORENI		435	Oreochromis niloticus	3:Protein inferred from homology	Serpin domain-containing protein	1	999	18	477	2	906	ID	ID							ID	ID	ID	ID			ID	ID	ID	ID	0	0	0	0	0	0	0	0	0	0	9	10	20	18	18	11	4	3
tr|A0A669CSM4|A0A669CSM4_ORENI	A0A669CSM4	A0A669CSM4_ORENI	acad11	772	Oreochromis niloticus	3:Protein inferred from homology	Acyl-CoA dehydrogenase family member 11	1	999	14	97	0	97	ID	ID							ID	ID	ID	ID			ID	ID	ID	ID	0	0	0	0	0	0	0	0	0	0	15	14	10	9	7	7	5	6
tr|A0A669D1D2|A0A669D1D2_ORENI	A0A669D1D2	A0A669D1D2_ORENI		356	Oreochromis niloticus	3:Protein inferred from homology	Cathepsin B	1	999	4	97	0	97	ID	ID							ID	ID	ID	ID			ID	ID	ID	ID	0	0	0	0	0	0	0	0	0	0	5	3	2	2	2	2	2	2
tr|A0A669D3X6|A0A669D3X6_ORENI	A0A669D3X6	A0A669D3X6_ORENI	LOC100692083	275	Oreochromis niloticus	4:Protein predicted	Complement factor D	1	999	4	33	33	33	ID	ID							ID	ID	ID	ID					ID		0	0	0	0	0	1	1	0	0	0	5	2	3	3	3	3	5	3
tr|A0A669D5A9|A0A669D5A9_ORENI	A0A669D5A9	A0A669D5A9_ORENI	naaladl1	746	Oreochromis niloticus	3:Protein inferred from homology	N-acetylated alpha-linked acidic dipeptidase like 1	1	999	29	502	0	502	ID	ID							ID	ID	ID	ID			ID	ID	ID	ID	0	0	0	0	0	0	0	0	0	0	16	16	19	24	14	15	6	5
tr|A0A669D9V4|A0A669D9V4_ORENI	A0A669D9V4	A0A669D9V4_ORENI	cpb1	380	Oreochromis niloticus	3:Protein inferred from homology	Carboxypeptidase B	1	999	7	560	0	560	ID	ID							ID	ID	ID	ID			ID	ID	ID	ID	0	0	0	0	0	0	0	0	0	0	19	17	52	33	41	48	32	24
tr|A0A669DBX4|A0A669DBX4_ORENI	A0A669DBX4	A0A669DBX4_ORENI	ctsh	279	Oreochromis niloticus	3:Protein inferred from homology	Pro-cathepsin H	1	999	4	113	0	113	ID	ID							ID	ID	ID	ID			ID	ID	ID	ID	0	0	0	0	0	1	1	0	0	0	5	5	11	7	8	8	7	7
tr|A0A669DE61|A0A669DE61_ORENI	A0A669DE61	A0A669DE61_ORENI	ctsz	303	Oreochromis niloticus	3:Protein inferred from homology	cathepsin X	1	999	3	66	0	66	ID	ID							ID	ID	ID	ID			ID	ID	ID		0	0	0	0	0	0	0	0	0	0	5	4	6	8	5	7	5	4
tr|A0A669DGX2|A0A669DGX2_ORENI	A0A669DGX2	A0A669DGX2_ORENI	NCSTN	691	Oreochromis niloticus	3:Protein inferred from homology	Nicastrin	1	999	5	48	0	48	ID	ID							ID		ID	ID			ID	ID	ID	ID	0	0	0	0	0	0	0	0	0	0	3	3	3	4	3	5	2	0
tr|A0A669DNI8|A0A669DNI8_ORENI	A0A669DNI8	A0A669DNI8_ORENI		297	Oreochromis niloticus	4:Protein predicted	pancreatic elastase II	1	999	5	163	0	163	ID	ID							ID	ID	ID	ID			ID	ID	ID	ID	0	0	1	0	0	1	0	0	0	0	14	14	36	26	21	25	1	2
tr|A0A669DRH2|A0A669DRH2_ORENI	A0A669DRH2	A0A669DRH2_ORENI		689	Oreochromis niloticus	4:Protein predicted	Uncharacterized protein	1	999	19	315	0	315	ID	ID							ID	ID	ID	ID			ID	ID	ID	ID	0	0	0	0	0	0	0	0	0	0	6	11	15	11	13	7	1	2
tr|A0A669DX68|A0A669DX68_ORENI	A0A669DX68	A0A669DX68_ORENI	LOC102078829	262	Oreochromis niloticus	4:Protein predicted	Metalloendopeptidase	1	999	3	63	0	63	ID	ID							ID	ID	ID	ID			ID	ID	ID	ID	0	0	0	0	0	0	0	0	0	0	2	2	8	6	3	1	3	3
tr|A0A669DZ18|A0A669DZ18_ORENI	A0A669DZ18	A0A669DZ18_ORENI	npepl1	523	Oreochromis niloticus	3:Protein inferred from homology	Aminopeptidase like 1	1	999	15	203	0	203	ID	ID							ID	ID	ID	ID			ID	ID	ID	ID	0	0	1	0	0	0	1	0	0	0	16	17	25	24	20	13	3	5
tr|A0A669E5L1|A0A669E5L1_ORENI	A0A669E5L1	A0A669E5L1_ORENI		127	Oreochromis niloticus	4:Protein predicted	C-type lectin domain-containing protein	1	999	4	65	65	65	ID	ID							ID		ID	ID			ID	ID	ID	ID	0	0	0	0	0	0	0	0	0	0	2	2	1	2	3	2	1	0
tr|A0A669E870|A0A669E870_ORENI	A0A669E870	A0A669E870_ORENI	galns	525	Oreochromis niloticus	3:Protein inferred from homology	N-acetylgalactosamine-6-sulfatase	1	999	13	70	0	70	ID	ID							ID	ID	ID	ID			ID		ID	ID	0	0	0	0	0	0	0	0	0	0	10	10	7	7	4	4	7	4
tr|A0A669E9V0|A0A669E9V0_ORENI	A0A669E9V0	A0A669E9V0_ORENI		153	Oreochromis niloticus	4:Protein predicted	Ig-like domain-containing protein	9998	999	4	71	2	71	ID	ID							ID	ID	ID	ID			ID	ID	ID	ID	0	0	0	0	0	0	0	0	0	0	4	4	5	5	3	3	2	3
tr|A0A669EDG5|A0A669EDG5_ORENI	A0A669EDG5	A0A669EDG5_ORENI		724	Oreochromis niloticus	4:Protein predicted	VIT domain-containing protein	1	999	11	124	0	124	ID	ID							ID	ID	ID	ID			ID	ID	ID	ID	0	1	0	0	0	0	1	0	0	0	8	12	17	15	16	14	4	6
tr|A0A669EIA6|A0A669EIA6_ORENI	A0A669EIA6	A0A669EIA6_ORENI		815	Oreochromis niloticus	3:Protein inferred from homology	Prolylcarboxypeptidase (angiotensinase C)	1	999	9	80	0	80	ID	ID							ID	ID	ID	ID				ID	ID		0	0	0	0	0	0	0	0	0	0	15	10	10	12	10	7	3	2
tr|A0A669EVM7|A0A669EVM7_ORENI	A0A669EVM7	A0A669EVM7_ORENI		138	Oreochromis niloticus	4:Protein predicted	DUF4430 domain-containing protein	1	999	2	46	46	46	ID	ID							ID	ID	ID	ID			ID	ID	ID	ID	0	0	0	0	0	0	0	0	0	0	2	1	3	0	2	2	2	2
tr|A0A6M3REK3|A0A6M3REK3_ORENI	A0A6M3REK3	A0A6M3REK3_ORENI	Orni-DAA	238	Oreochromis niloticus niloticus	2:Experimental evidence at transcript level	MHC class II antigen alpha chain (Fragment)	1	999	4	96	53	96	ID	ID							ID	ID	ID	ID			ID	ID	ID	ID	0	0	0	0	0	0	0	0	0	0	3	2	4	4	4	4	7	7
tr|A0A6M3RQF5|A0A6M3RQF5_ORENI	A0A6M3RQF5	A0A6M3RQF5_ORENI	Orni-DAA	239	Oreochromis niloticus niloticus	2:Experimental evidence at transcript level	MHC class II antigen alpha chain (Fragment)	1	999	6	108	0	130	ID	ID							ID		ID	ID			ID	ID	ID	ID	0	0	0	0	0	0	0	0	0	0	8	8	8	6	4	2	0	1
tr|B6GV84|B6GV84_ORENI	B6GV84	B6GV84_ORENI	mspc1	48	Oreochromis niloticus	4:Protein predicted	Male specific protein c1 (Fragment)	1	999	1	52	52	52	ID	ID							ID	ID	ID	ID				ID	ID	ID	0	0	0	0	0	0	0	0	0	0	7	5	3	5	5	2	4	3
tr|F6MDM1|F6MDM1_ORENI	F6MDM1	F6MDM1_ORENI	C1INH	596	Oreochromis niloticus	2:Experimental evidence at transcript level	C1 inhibitor	1	999	14	96	3	96	ID	ID							ID	ID	ID	ID			ID		ID	ID	0	0	0	0	0	0	0	0	0	0	16	13	16	12	9	10	5	1
tr|I3J8N1|I3J8N1_ORENI	I3J8N1	I3J8N1_ORENI	LOC100697028	435	Oreochromis niloticus	3:Protein inferred from homology	Alpha-2-antiplasmin	1	999	8	67	67	67	ID	ID							ID	ID	ID	ID			ID	ID	ID		0	0	0	0	0	0	2	0	0	0	5	3	12	9	5	7	3	4
tr|I3JAR3|I3JAR3_ORENI	I3JAR3	I3JAR3_ORENI		371	Oreochromis niloticus	4:Protein predicted	Apple domain-containing protein	1	999	11	95	53	95	ID	ID							ID	ID	ID	ID			ID	ID	ID		0	0	0	0	0	0	0	0	0	0	10	10	13	12	10	16	3	2
tr|I3JJS5|I3JJS5_ORENI	I3JJS5	I3JJS5_ORENI	nhlrc3	363	Oreochromis niloticus	4:Protein predicted	NHL repeat containing 3	1	999	6	113	113	113	ID	ID							ID	ID	ID	ID			ID	ID	ID	ID	0	0	0	0	0	0	0	0	0	0	9	7	17	14	14	15	6	3
tr|I3JR82|I3JR82_ORENI	I3JR82	I3JR82_ORENI	COL6A2	853	Oreochromis niloticus	4:Protein predicted	Collagen type VI alpha 2 chain	1	999	16	118	118	140	ID	ID							ID	ID	ID	ID		ID	ID	ID	ID	ID	0	1	0	0	0	0	0	0	0	0	5	4	4	4	14	10	1	2
tr|I3KA95|I3KA95_ORENI	I3KA95	I3KA95_ORENI	serpind1	504	Oreochromis niloticus	3:Protein inferred from homology	Serpin family D member 1	1	999	6	55	5	55	ID	ID							ID	ID	ID	ID				ID	ID	ID	0	0	0	0	0	1	1	1	0	1	3	5	4	3	2	1	3	3
tr|I3KAK5|I3KAK5_ORENI	I3KAK5	I3KAK5_ORENI	LOC100693807	516	Oreochromis niloticus	3:Protein inferred from homology	Putative aminopeptidase W07G4.4	1	999	24	725	49	725	ID	ID							ID	ID	ID	ID			ID	ID	ID	ID	0	0	0	0	0	0	0	0	0	0	28	27	43	45	32	31	12	18
tr|A0A669EBW2|A0A669EBW2_ORENI	A0A669EBW2	A0A669EBW2_ORENI	LOC100699500	241	Oreochromis niloticus	4:Protein predicted	Uncharacterized LOC100699500	1	999	6	20	20	20	ID	ID									ID	ID					ID		1	0	0	0	0	0	0	0	0	0	4	5	0	0	2	2	0	0
tr|A0A669BPM8|A0A669BPM8_ORENI	A0A669BPM8	A0A669BPM8_ORENI		153	Oreochromis niloticus	4:Protein predicted	Ig-like domain-containing protein	1	999	4	39	13	82	ID	ID							ID	ID		ID				ID	ID		0	0	0	0	0	0	0	0	0	0	5	4	1	3	2	0	0	3
tr|A0A669C6R0|A0A669C6R0_ORENI	A0A669C6R0	A0A669C6R0_ORENI		393	Oreochromis niloticus	3:Protein inferred from homology	Cathepsin L.1	1	999	6	117	37	117	ID	ID							ID	ID		ID			ID	ID	ID	ID	0	0	0	0	0	0	0	0	0	0	1	2	2	1	0	0	3	3
tr|A0A669CIP9|A0A669CIP9_ORENI	A0A669CIP9	A0A669CIP9_ORENI	GBA2	856	Oreochromis niloticus	3:Protein inferred from homology	Non-lysosomal glucosylceramidase	1	999	16	52	0	52	ID	ID							ID			ID			ID	ID	ID		0	0	0	0	0	0	0	0	0	0	1	2	1	4	1	0	0	0
tr|A0A669EX56|A0A669EX56_ORENI	A0A669EX56	A0A669EX56_ORENI		396	Oreochromis niloticus	3:Protein inferred from homology	Branched-chain-amino-acid aminotransferase	1	999	6	49	0	49	ID	ID							ID			ID			ID	ID	ID	ID	0	1	0	0	0	0	0	0	0	0	2	2	2	2	1	1	1	1
tr|A0A6M3REQ8|A0A6M3REQ8_ORENI	A0A6M3REQ8	A0A6M3REQ8_ORENI	Orni-DAB	249	Oreochromis niloticus	2:Experimental evidence at transcript level	MHC class II antigen beta chain (Fragment)	1	999	5	34	7	34	ID	ID							ID			ID			ID	ID	ID		0	0	0	0	0	0	0	0	0	0	3	1	2	3	1	0	0	1
tr|G3FHC8|G3FHC8_ORENI	G3FHC8	G3FHC8_ORENI	Orni-DBA	239	Oreochromis niloticus	2:Experimental evidence at transcript level	MHC class II antigen alpha chain	1	999	4	37	0	59	ID	ID							ID	ID		ID			ID		ID	ID	0	0	0	0	0	0	0	0	0	0	3	2	2	1	2	0	1	2
tr|A0A669BYV1|A0A669BYV1_ORENI	A0A669BYV1	A0A669BYV1_ORENI	gnb1	334	Oreochromis niloticus	3:Protein inferred from homology	Guanine nucleotide-binding protein G(I)/G(S)/G(T) subunit beta-1	1	999	5	25	0	25	ID	ID										ID					ID	ID	0	1	0	0	0	0	1	1	1	0	6	5	1	0	0	0	1	1
tr|A0A669C2E0|A0A669C2E0_ORENI	A0A669C2E0	A0A669C2E0_ORENI		241	Oreochromis niloticus	4:Protein predicted	C1q domain-containing protein	9306	999	1	42	0	42	ID	ID										ID			ID	ID	ID	ID	0	0	0	0	0	0	0	0	0	0	3	2	0	0	0	0	0	0
tr|A0A669F0N1|A0A669F0N1_ORENI	A0A669F0N1	A0A669F0N1_ORENI	LOC100706772	63	Oreochromis niloticus	3:Protein inferred from homology	Complex III subunit 9	9306	999	1	11	11	11	ID	ID										ID					ID		0	0	0	0	0	0	0	0	0	0	2	1	1	1	0	0	0	1
tr|I3K1T8|I3K1T8_ORENI	I3K1T8	I3K1T8_ORENI	LOC100705398	351	Oreochromis niloticus	3:Protein inferred from homology	Carboxypeptidase O	1	9989	5	53	1	53	ID	ID										ID			ID	ID	ID	ID	0	0	0	0	0	0	0	0	0	0	2	2	0	1	1	1	0	0
tr|I3K3E8|I3K3E8_ORENI	I3K3E8	I3K3E8_ORENI	ckb	381	Oreochromis niloticus	3:Protein inferred from homology	creatine kinase	1	9989	13	34	1	134	ID	ID										ID				ID	ID	ID	0	0	0	0	0	0	1	0	0	0	1	3	1	0	0	1	0	0
tr|I3K3G3|I3K3G3_ORENI	I3K3G3	I3K3G3_ORENI	ATP1A1	1023	Oreochromis niloticus	3:Protein inferred from homology	Sodium/potassium-transporting ATPase subunit alpha	1	999	11	29	0	50	ID	ID										ID				ID	ID	ID	1	1	0	0	0	0	0	0	0	0	2	3	0	1	1	0	0	1
tr|A0A0A0US30|A0A0A0US30_9CICH	A0A0A0US30	A0A0A0US30_9CICH	CYTB	380	Oreochromis niloticus x	3:Protein inferred from homology	Cytochrome b	9292	999	1	36	0	36	ID	ID							ID	ID	ID					ID	ID	ID	0	0	0	0	0	0	0	0	0	0	1	0	5	4	2	4	2	2
tr|A0A669B5X8|A0A669B5X8_ORENI	A0A669B5X8	A0A669B5X8_ORENI	MYLK	1408	Oreochromis niloticus	3:Protein inferred from homology	Myosin light chain kinase, smooth muscle	1	999	5	48	0	48	ID	ID							ID		ID				ID	ID	ID	ID	0	0	0	0	0	0	0	0	0	0	0	1	1	3	3	3	0	0
tr|A0A669B9M3|A0A669B9M3_ORENI	A0A669B9M3	A0A669B9M3_ORENI	csf1r	915	Oreochromis niloticus	3:Protein inferred from homology	receptor protein-tyrosine kinase	8498	9976	1	54	54	54	ID	ID							ID	ID	ID				ID	ID	ID	ID	0	0	0	0	0	0	0	0	0	0	0	0	4	4	2	2	3	4
tr|A0A669BVT5|A0A669BVT5_ORENI	A0A669BVT5	A0A669BVT5_ORENI	cd82	291	Oreochromis niloticus	3:Protein inferred from homology	Tetraspanin	1	9989	2	24	0	24	ID	ID							ID		ID					ID	ID		0	0	0	0	0	0	0	0	0	0	1	1	4	3	3	3	0	0
tr|A0A669C9R1|A0A669C9R1_ORENI	A0A669C9R1	A0A669C9R1_ORENI		372	Oreochromis niloticus	3:Protein inferred from homology	Phospholipid scramblase	1	999	5	32	0	32	ID	ID							ID		ID				ID	ID	ID		0	0	0	0	0	0	0	0	0	0	1	1	3	2	3	2	0	0
tr|A0A669DYM3|A0A669DYM3_ORENI	A0A669DYM3	A0A669DYM3_ORENI	itgav	985	Oreochromis niloticus	3:Protein inferred from homology	Integrin subunit alpha V	1	999	7	22	0	22	ID	ID							ID		ID					ID	ID		0	0	0	0	0	0	0	0	0	0	1	0	3	0	7	0	0	0
tr|A0A669EIR7|A0A669EIR7_ORENI	A0A669EIR7	A0A669EIR7_ORENI		285	Oreochromis niloticus	3:Protein inferred from homology	Nucleophosmin 1a	1	999	2	78	0	78	ID	ID							ID	ID	ID				ID	ID	ID	ID	0	0	0	0	0	0	0	0	0	0	0	0	7	7	6	6	2	3
tr|I3JG45|I3JG45_ORENI	I3JG45	I3JG45_ORENI	mcam	702	Oreochromis niloticus	4:Protein predicted	Melanoma cell adhesion molecule	1	999	5	27	0	27	ID	ID							ID		ID				ID	ID	ID	ID	0	0	0	0	0	0	0	0	0	0	2	0	2	1	4	0	1	1
tr|A0A669CMS0|A0A669CMS0_ORENI	A0A669CMS0	A0A669CMS0_ORENI	FCGBP	2756	Oreochromis niloticus	4:Protein predicted	Fc fragment of IgG binding protein	1	999	12	91	14	91	ID	ID									ID					ID	ID	ID	0	0	0	0	0	0	0	0	0	0	0	0	0	0	10	9	0	0
tr|I3IZ82|I3IZ82_ORENI	I3IZ82	I3IZ82_ORENI	LOC100705545	92	Oreochromis niloticus	3:Protein inferred from homology	Protein S100	1	999	3	43	43	43	ID	ID									ID					ID	ID	ID	0	0	0	0	0	0	0	0	0	0	1	1	0	0	5	6	0	0
tr|I3JR85|I3JR85_ORENI	I3JR85	I3JR85_ORENI	LOC100691752	171	Oreochromis niloticus	3:Protein inferred from homology	Gastrotropin	1	999	4	104	104	104	ID	ID									ID				ID	ID	ID	ID	0	0	0	0	0	0	0	0	0	0	0	0	1	1	3	3	0	0
tr|A0A3S7VHS5|A0A3S7VHS5_ORENI	A0A3S7VHS5	A0A3S7VHS5_ORENI	Orni-DAA	238	Oreochromis niloticus	2:Experimental evidence at transcript level	MHC class II antigen alpha chain	1	9989	2	24	24	24	ID	ID							ID						ID	ID	ID		0	0	0	0	0	0	0	0	0	0	2	0	4	2	1	1	0	0
tr|A0A669C4Y7|A0A669C4Y7_ORENI	A0A669C4Y7	A0A669C4Y7_ORENI	itga3	1074	Oreochromis niloticus	3:Protein inferred from homology	Integrin subunit alpha 3	1	999	7	30	0	30	ID	ID							ID						ID	ID	ID		0	0	0	0	0	0	0	0	0	0	0	0	4	1	1	0	0	1
tr|A0A669DG84|A0A669DG84_ORENI	A0A669DG84	A0A669DG84_ORENI	LOC100698726	283	Oreochromis niloticus	4:Protein predicted	Uncharacterized LOC100698726	9966	9977	1	16	0	16	ID	ID							ID						ID		ID		0	0	0	0	0	0	0	0	0	0	1	0	2	3	0	0	0	0
tr|A0A669B8D7|A0A669B8D7_ORENI	A0A669B8D7	A0A669B8D7_ORENI	lsr	613	Oreochromis niloticus	3:Protein inferred from homology	Lipolysis stimulated lipoprotein receptor	9306	999	1	33	0	33	ID	ID								ID					ID	ID	ID	ID	0	0	0	0	0	0	0	0	0	0	1	1	1	1	1	1	2	2
tr|I3K5P8|I3K5P8_ORENI	I3K5P8	I3K5P8_ORENI	wdr5	333	Oreochromis niloticus	4:Protein predicted	WD repeat domain 5	1	999	3	20	20	20	ID	ID								ID						ID	ID		0	0	0	0	0	0	0	0	0	0	0	0	1	1	1	0	3	3
tr|A0A669B068|A0A669B068_ORENI	A0A669B068	A0A669B068_ORENI		872	Oreochromis niloticus	3:Protein inferred from homology	Si:ch73-12o23.1	1	999	23	366	0	370	ID	ID							ID	ID	ID	ID	ID		ID	ID	ID	ID	0	0	0	0	0	0	0	0	0	0	30	28	57	42	47	40	25	27
tr|A0A669B5F2|A0A669B5F2_ORENI	A0A669B5F2	A0A669B5F2_ORENI	LOC106098344	151	Oreochromis niloticus	4:Protein predicted	Bifunctional protein GlmU	1	999	3	77	77	77	ID	ID							ID	ID	ID	ID	ID		ID		ID		0	0	0	0	0	0	0	0	0	0	14	16	13	7	5	5	2	2
tr|A0A669BAK9|A0A669BAK9_ORENI	A0A669BAK9	A0A669BAK9_ORENI		473	Oreochromis niloticus	3:Protein inferred from homology	N-acetylglucosamine-6-sulfatase	1	999	15	156	0	156	ID	ID							ID	ID	ID	ID	ID		ID	ID	ID	ID	0	0	0	0	0	0	0	0	0	0	9	9	25	16	13	9	6	7
tr|A0A669BBM1|A0A669BBM1_ORENI	A0A669BBM1	A0A669BBM1_ORENI	tpp1	561	Oreochromis niloticus	4:Protein predicted	Tripeptidyl-peptidase 1	1	999	6	72	0	72	ID	ID							ID	ID	ID	ID	ID		ID		ID	ID	1	0	0	0	0	1	1	0	0	0	11	11	2	5	4	4	4	5
tr|A0A669BD45|A0A669BD45_ORENI	A0A669BD45	A0A669BD45_ORENI	LOC102082008	371	Oreochromis niloticus	3:Protein inferred from homology	Uridylate-specific endoribonuclease	1	999	9	47	0	47	ID	ID							ID		ID	ID	ID		ID		ID	ID	0	0	0	0	0	0	0	0	0	0	6	5	5	5	4	1	0	1
tr|A0A669BD73|A0A669BD73_ORENI	A0A669BD73	A0A669BD73_ORENI	dnpep	436	Oreochromis niloticus	3:Protein inferred from homology	Aspartyl aminopeptidase	1	999	13	218	0	218	ID	ID							ID	ID	ID	ID	ID		ID	ID	ID	ID	1	0	0	1	0	1	1	0	0	1	16	14	23	19	20	17	7	5
tr|A0A669BII3|A0A669BII3_ORENI	A0A669BII3	A0A669BII3_ORENI	LOC100711853	502	Oreochromis niloticus	4:Protein predicted	Nectin-2	1	999	6	95	0	95	ID	ID							ID	ID	ID	ID	ID		ID	ID	ID	ID	0	0	0	0	0	0	0	0	0	0	3	6	4	6	5	6	4	5
tr|A0A669BQZ1|A0A669BQZ1_ORENI	A0A669BQZ1	A0A669BQZ1_ORENI	LOC100709606	261	Oreochromis niloticus	3:Protein inferred from homology	thioredoxin-dependent peroxiredoxin	1	999	11	455	0	455	ID	ID							ID	ID	ID	ID	ID		ID	ID	ID	ID	0	0	0	0	0	0	0	1	0	0	33	37	56	46	40	43	33	27
tr|A0A669BSB8|A0A669BSB8_ORENI	A0A669BSB8	A0A669BSB8_ORENI	LOC100694448	257	Oreochromis niloticus	4:Protein predicted	pancreatic elastase	1	999	2	403	0	403	ID	ID							ID	ID	ID	ID	ID		ID	ID	ID	ID	0	0	0	0	0	0	1	0	0	0	13	15	15	6	8	9	32	28
tr|A0A669BTI9|A0A669BTI9_ORENI	A0A669BTI9	A0A669BTI9_ORENI	LOC100708633	455	Oreochromis niloticus	3:Protein inferred from homology	Carboxypeptidase A1	1	999	16	473	0	473	ID	ID							ID	ID	ID	ID	ID		ID	ID	ID	ID	0	0	0	0	0	0	0	0	0	0	15	19	60	46	41	37	9	16
tr|A0A669BYX8|A0A669BYX8_ORENI	A0A669BYX8	A0A669BYX8_ORENI		271	Oreochromis niloticus	4:Protein predicted	Metalloendopeptidase	1	999	9	105	0	105	ID	ID							ID	ID	ID	ID	ID		ID	ID	ID	ID	0	0	0	0	0	1	0	0	0	0	8	8	10	12	7	4	9	7
tr|A0A669BZ70|A0A669BZ70_ORENI	A0A669BZ70	A0A669BZ70_ORENI	LOC100693001	213	Oreochromis niloticus	3:Protein inferred from homology	Ependymin	1	999	6	1494	0	1494	ID	ID							ID	ID	ID	ID	ID	ID	ID	ID	ID	ID	0	0	0	0	0	0	1	0	0	1	56	55	134	126	113	117	96	93
tr|A0A669BZN9|A0A669BZN9_ORENI	A0A669BZN9	A0A669BZN9_ORENI	hexa	533	Oreochromis niloticus	3:Protein inferred from homology	Beta-hexosaminidase	1	999	13	86	0	86	ID	ID							ID	ID	ID	ID	ID		ID		ID		0	0	0	0	0	0	0	0	0	0	10	12	8	7	6	1	6	4
tr|A0A669C830|A0A669C830_ORENI	A0A669C830	A0A669C830_ORENI	hyi	251	Oreochromis niloticus	3:Protein inferred from homology	Putative hydroxypyruvate isomerase	1	999	10	82	0	82	ID	ID							ID		ID	ID	ID		ID	ID	ID		0	0	0	0	0	0	0	0	0	0	8	8	15	12	9	12	2	0
tr|A0A669CHI4|A0A669CHI4_ORENI	A0A669CHI4	A0A669CHI4_ORENI	LOC100534520	232	Oreochromis niloticus	4:Protein predicted	Trypsin-1	1	999	5	1420	0	1420	ID	ID							ID	ID	ID	ID	ID	ID	ID	ID	ID	ID	0	0	0	0	0	0	0	0	0	0	14	13	105	79	96	85	94	94
tr|A0A669CJB7|A0A669CJB7_ORENI	A0A669CJB7	A0A669CJB7_ORENI		511	Oreochromis niloticus	3:Protein inferred from homology	Alpha-amylase	1	999	27	1117	313	2508	ID	ID							ID	ID	ID	ID	ID	ID	ID	ID	ID	ID	0	0	0	0	0	0	0	0	0	0	33	28	121	114	143	145	37	33
tr|A0A669CL51|A0A669CL51_ORENI	A0A669CL51	A0A669CL51_ORENI	anxa4	297	Oreochromis niloticus	3:Protein inferred from homology	Annexin	1	999	9	58	0	58	ID	ID							ID	ID	ID	ID	ID		ID	ID	ID	ID	1	0	0	0	0	0	1	0	0	0	6	7	2	1	2	1	2	2
tr|A0A669CPM5|A0A669CPM5_ORENI	A0A669CPM5	A0A669CPM5_ORENI	LOC100694448	263	Oreochromis niloticus	4:Protein predicted	pancreatic elastase	1	999	5	282	4	282	ID	ID							ID	ID	ID	ID	ID		ID	ID	ID	ID	0	0	0	0	0	0	0	0	0	0	6	6	4	6	7	7	15	18
tr|A0A669CTB8|A0A669CTB8_ORENI	A0A669CTB8	A0A669CTB8_ORENI	ppib	216	Oreochromis niloticus	3:Protein inferred from homology	Peptidyl-prolyl cis-trans isomerase	1	999	7	68	1	68	ID	ID							ID	ID	ID	ID	ID			ID	ID	ID	0	0	1	0	0	2	2	0	0	0	10	10	4	6	2	6	4	5
tr|A0A669CWB8|A0A669CWB8_ORENI	A0A669CWB8	A0A669CWB8_ORENI		419	Oreochromis niloticus	3:Protein inferred from homology	Fructose-bisphosphate aldolase	1	999	22	337	0	341	ID	ID							ID	ID	ID	ID	ID			ID	ID	ID	0	0	2	0	0	2	1	0	0	1	71	73	29	21	18	15	27	26
tr|A0A669CZX4|A0A669CZX4_ORENI	A0A669CZX4	A0A669CZX4_ORENI	CEL	557	Oreochromis niloticus	3:Protein inferred from homology	Carboxylic ester hydrolase	1	9986	8	79	0	79	ID	ID							ID	ID	ID	ID	ID		ID	ID	ID	ID	0	0	0	0	0	0	0	0	0	0	2	3	2	2	4	3	6	8
tr|A0A669DCL8|A0A669DCL8_ORENI	A0A669DCL8	A0A669DCL8_ORENI	LOC100691584	254	Oreochromis niloticus	4:Protein predicted	Chymotrypsinogen A	1	999	11	717	0	717	ID	ID							ID	ID	ID	ID	ID	ID	ID	ID	ID	ID	0	2	1	1	0	2	2	0	1	0	19	23	41	32	32	30	34	34
tr|A0A669DJ32|A0A669DJ32_ORENI	A0A669DJ32	A0A669DJ32_ORENI	acadvl	653	Oreochromis niloticus	3:Protein inferred from homology	Very long-chain specific acyl-CoA dehydrogenase, mitochondrial	1	999	17	90	0	90	ID	ID							ID	ID	ID	ID	ID				ID	ID	0	0	0	0	0	0	0	0	0	1	14	12	13	10	7	10	4	4
tr|A0A669DNW1|A0A669DNW1_ORENI	A0A669DNW1	A0A669DNW1_ORENI		1764	Oreochromis niloticus	3:Protein inferred from homology	P-type domain-containing protein	1	999	75	3387	0	3865	ID	ID							ID	ID	ID	ID	ID	ID	ID	ID	ID	ID	0	0	0	0	0	0	0	0	1	0	63	49	328	262	289	304	162	147
tr|A0A669E1K1|A0A669E1K1_ORENI	A0A669E1K1	A0A669E1K1_ORENI	man2b1	806	Oreochromis niloticus	3:Protein inferred from homology	Alpha-mannosidase	1	999	8	45	0	45	ID	ID							ID	ID	ID	ID	ID		ID	ID	ID	ID	0	0	0	0	0	0	0	0	0	0	2	3	5	3	3	1	0	3
tr|A0A669EHE0|A0A669EHE0_ORENI	A0A669EHE0	A0A669EHE0_ORENI	LOC100706435	453	Oreochromis niloticus	3:Protein inferred from homology	chitinase	1	999	7	243	0	243	ID	ID							ID	ID	ID	ID	ID		ID	ID	ID	ID	0	0	0	0	0	0	0	0	0	0	3	1	2	2	1	2	4	0
tr|A0A669EKU9|A0A669EKU9_ORENI	A0A669EKU9	A0A669EKU9_ORENI	FAHD2A	364	Oreochromis niloticus	3:Protein inferred from homology	Fumarylacetoacetate hydrolase domain containing 2A	1	999	7	122	122	122	ID	ID							ID	ID	ID	ID	ID			ID	ID	ID	0	0	0	0	0	1	0	0	0	1	10	9	13	11	10	10	14	12
tr|A0A669EQ22|A0A669EQ22_ORENI	A0A669EQ22	A0A669EQ22_ORENI	naga	435	Oreochromis niloticus	3:Protein inferred from homology	Alpha-galactosidase	1	999	9	199	0	199	ID	ID							ID	ID	ID	ID	ID		ID	ID	ID	ID	0	0	0	0	0	0	0	0	0	0	13	15	8	6	4	2	9	9
tr|A0A669EV85|A0A669EV85_ORENI	A0A669EV85	A0A669EV85_ORENI	rgn	297	Oreochromis niloticus	3:Protein inferred from homology	Regucalcin	1	999	25	2419	40	2419	ID	ID							ID	ID	ID	ID	ID	ID	ID	ID	ID	ID	0	1	0	0	0	1	0	0	1	1	140	145	350	269	249	240	125	124
tr|A0A669EY11|A0A669EY11_ORENI	A0A669EY11	A0A669EY11_ORENI	LOC102078829	278	Oreochromis niloticus	4:Protein predicted	Metalloendopeptidase	1	999	8	276	0	276	ID	ID							ID	ID	ID	ID	ID		ID	ID	ID	ID	0	0	0	0	0	0	0	0	0	0	10	7	27	26	16	20	8	9
tr|A0A669F645|A0A669F645_ORENI	A0A669F645	A0A669F645_ORENI	RIDA	135	Oreochromis niloticus	3:Protein inferred from homology	2-iminobutanoate/2-iminopropanoate deaminase	1	999	9	292	23	320	ID	ID							ID	ID	ID	ID	ID		ID	ID	ID	ID	0	0	0	0	0	0	0	0	0	0	25	28	44	41	32	33	6	9
tr|A0A669FC26|A0A669FC26_ORENI	A0A669FC26	A0A669FC26_ORENI	LOC100691066	560	Oreochromis niloticus	3:Protein inferred from homology	Carboxylic ester hydrolase	1	999	17	240	30	240	ID	ID							ID	ID	ID	ID	ID		ID	ID	ID	ID	0	0	1	0	0	0	0	0	0	0	27	33	21	14	10	14	12	16
tr|I3J1C8|I3J1C8_ORENI	I3J1C8	I3J1C8_ORENI	LOC100696175	266	Oreochromis niloticus	4:Protein predicted	pancreatic elastase II	9977	999	3	134	122	154	ID	ID							ID	ID	ID	ID	ID		ID	ID	ID	ID	0	0	0	0	0	0	0	0	0	0	2	3	11	9	10	11	8	7
tr|I3J430|I3J430_ORENI	I3J430	I3J430_ORENI	pepd	490	Oreochromis niloticus	3:Protein inferred from homology	Xaa-Pro dipeptidase	1	999	12	180	10	180	ID	ID							ID	ID	ID	ID	ID		ID	ID	ID	ID	0	0	0	0	0	0	0	0	0	0	17	16	16	14	12	9	5	4
tr|I3JC51|I3JC51_ORENI	I3JC51	I3JC51_ORENI		457	Oreochromis niloticus	3:Protein inferred from homology	Dipeptidyl peptidase 1	1	999	5	220	220	220	ID	ID							ID	ID	ID	ID	ID		ID	ID	ID	ID	0	0	0	0	0	1	0	0	0	0	16	18	14	10	9	6	15	13
tr|I3JCR3|I3JCR3_ORENI	I3JCR3	I3JCR3_ORENI	siae	500	Oreochromis niloticus	4:Protein predicted	Sialic acid acetylesterase	1	999	8	92	92	92	ID	ID							ID	ID	ID	ID	ID		ID	ID	ID	ID	0	0	0	0	0	0	0	0	0	0	10	14	5	7	5	4	9	7
tr|I3JDQ1|I3JDQ1_ORENI	I3JDQ1	I3JDQ1_ORENI		1738	Oreochromis niloticus	3:Protein inferred from homology	P-type domain-containing protein	1	999	42	888	0	888	ID	ID							ID	ID	ID	ID	ID	ID	ID	ID	ID	ID	0	0	0	0	0	0	0	0	0	0	16	14	35	30	24	32	20	17
tr|I3JLQ7|I3JLQ7_ORENI	I3JLQ7	I3JLQ7_ORENI	serpinc1	488	Oreochromis niloticus	3:Protein inferred from homology	Serpin family C member 1	1	999	21	465	48	465	ID	ID							ID	ID	ID	ID	ID		ID	ID	ID	ID	0	0	0	0	0	0	0	0	1	0	47	48	54	46	40	39	19	14
tr|I3JW33|I3JW33_ORENI	I3JW33	I3JW33_ORENI		657	Oreochromis niloticus	3:Protein inferred from homology	Galactocerebrosidase	1	999	12	277	0	277	ID	ID							ID	ID	ID	ID	ID		ID	ID	ID	ID	0	0	0	0	0	0	0	0	0	0	17	14	25	20	22	18	21	18
tr|I3K4T9|I3K4T9_ORENI	I3K4T9	I3K4T9_ORENI	GUSB	648	Oreochromis niloticus	3:Protein inferred from homology	Glucuronidase, beta	1	999	14	205	0	205	ID	ID							ID	ID	ID	ID	ID		ID	ID	ID	ID	0	0	0	0	0	0	0	0	0	0	17	19	39	37	31	25	2	4
tr|I3KAN0|I3KAN0_ORENI	I3KAN0	I3KAN0_ORENI	acy1	419	Oreochromis niloticus	3:Protein inferred from homology	N-acyl-aliphatic-L-amino acid amidohydrolase	1	999	24	583	4	583	ID	ID							ID	ID	ID	ID	ID		ID	ID	ID	ID	0	0	0	0	0	0	0	0	0	0	34	34	66	53	42	48	32	28
tr|I3KHW6|I3KHW6_ORENI	I3KHW6	I3KHW6_ORENI	rida	136	Oreochromis niloticus	3:Protein inferred from homology	Reactive intermediate imine deaminase A homolog	1	999	6	160	132	160	ID	ID							ID	ID	ID	ID	ID		ID	ID	ID	ID	0	0	1	1	0	1	0	0	0	0	19	17	20	19	12	17	8	4
tr|I3KNE1|I3KNE1_ORENI	I3KNE1	I3KNE1_ORENI	LOC100695799	384	Oreochromis niloticus	3:Protein inferred from homology	Serpin B6	1	999	20	603	0	603	ID	ID							ID	ID	ID	ID	ID		ID	ID	ID	ID	0	2	0	0	0	1	1	1	0	1	21	19	40	33	29	29	12	9
tr|I3KPN7|I3KPN7_ORENI	I3KPN7	I3KPN7_ORENI	LOC100693001	229	Oreochromis niloticus	3:Protein inferred from homology	Ependymin	1	999	5	862	862	862	ID	ID							ID	ID	ID	ID	ID		ID	ID	ID	ID	0	0	0	0	0	1	0	0	0	2	49	56	114	104	78	86	63	56
tr|I3KQC9|I3KQC9_ORENI	I3KQC9	I3KQC9_ORENI	LOC100534494	512	Oreochromis niloticus	3:Protein inferred from homology	Alpha-amylase	1	999	15	1853	0	1853	ID	ID							ID	ID	ID	ID	ID	ID	ID	ID	ID	ID	0	1	0	1	0	1	1	0	0	1	44	45	173	134	141	145	98	85
tr|M1ZML5|M1ZML5_ORENI	M1ZML5	M1ZML5_ORENI		1342	Oreochromis niloticus	2:Experimental evidence at transcript level	xanthine dehydrogenase	1	999	42	403	42	403	ID	ID							ID	ID	ID	ID	ID			ID	ID	ID	0	0	0	0	0	0	0	0	0	0	61	62	73	61	35	33	18	18
tr|A0A669C2I5|A0A669C2I5_ORENI	A0A669C2I5	A0A669C2I5_ORENI	cap1	472	Oreochromis niloticus	3:Protein inferred from homology	Adenylyl cyclase-associated protein	1	999	5	30	0	30	ID	ID									ID	ID	ID			ID	ID		0	1	0	0	0	2	2	0	0	0	2	3	1	1	1	2	1	0
tr|I3IVT2|I3IVT2_ORENI	I3IVT2	I3IVT2_ORENI	fuca2	454	Oreochromis niloticus	3:Protein inferred from homology	Alpha-L-fucosidase	1	999	11	75	75	75	ID	ID							ID			ID	ID		ID	ID	ID	ID	0	0	0	0	0	0	0	0	0	0	7	4	1	2	1	1	2	0
tr|A0A0F7R2W6|A0A0F7R2W6_ORENI	A0A0F7R2W6	A0A0F7R2W6_ORENI	ctsa	473	Oreochromis niloticus	2:Experimental evidence at transcript level	Carboxypeptidase	1	999	5	66	0	66	ID	ID								ID		ID	ID		ID	ID	ID	ID	0	0	0	0	0	0	0	0	0	0	7	9	0	0	0	0	3	2
tr|A0A669AVC9|A0A669AVC9_ORENI	A0A669AVC9	A0A669AVC9_ORENI	LOC100701839	534	Oreochromis niloticus	3:Protein inferred from homology	Copine-3	1	9989	5	38	0	38	ID	ID										ID	ID		ID	ID	ID	ID	0	0	0	0	0	0	0	0	0	0	5	7	1	1	1	1	1	1
tr|A0A669EAB7|A0A669EAB7_ORENI	A0A669EAB7	A0A669EAB7_ORENI	LOC100692265	329	Oreochromis niloticus	3:Protein inferred from homology	Prostaglandin reductase 1	1	999	10	113	0	113	ID	ID										ID	ID		ID	ID	ID	ID	0	0	0	0	0	0	0	0	0	0	7	7	0	0	0	1	0	0
tr|I3JDQ0|I3JDQ0_ORENI	I3JDQ0	I3JDQ0_ORENI		1655	Oreochromis niloticus	3:Protein inferred from homology	P-type domain-containing protein	1	999	71	145	7	3789	ID	ID							ID	ID	ID		ID		ID	ID	ID	ID	0	0	0	0	0	0	0	0	0	0	1	1	20	6	14	15	4	5
tr|A0A669BV50|A0A669BV50_ORENI	A0A669BV50	A0A669BV50_ORENI	LOC112848240	360	Oreochromis niloticus	4:Protein predicted	Carcinoembryonic antigen-related cell adhesion molecule 6-like	9306	999	1	37	37	37	ID	ID											ID		ID	ID	ID	ID	0	0	0	0	0	0	0	0	0	0	0	0	0	0	0	0	0	0
tr|A0A669AZD8|A0A669AZD8_ORENI	A0A669AZD8	A0A669AZD8_ORENI		2603	Oreochromis niloticus	3:Protein inferred from homology	Filamin B	1	999	18	59	0	60	ID	ID							ID	ID	ID	ID	ID		ID	ID		ID	0	0	1	0	0	0	0	0	0	0	6	11	5	2	4	3	2	4
tr|A0A669BBS0|A0A669BBS0_ORENI	A0A669BBS0	A0A669BBS0_ORENI	acadm	431	Oreochromis niloticus	3:Protein inferred from homology	Medium-chain specific acyl-CoA dehydrogenase, mitochondrial	1	999	13	59	0	59	ID	ID							ID	ID	ID	ID	ID		ID				0	0	0	0	0	0	0	0	0	2	8	7	7	9	7	6	2	2
tr|A0A669BZ86|A0A669BZ86_ORENI	A0A669BZ86	A0A669BZ86_ORENI	LOC100691815	330	Oreochromis niloticus	4:Protein predicted	Uncharacterized LOC100691815	1	999	9	249	213	249	ID	ID							ID	ID	ID	ID	ID		ID	ID		ID	1	1	0	0	0	1	1	1	0	1	43	39	37	27	21	15	7	11
tr|A0A669C3I3|A0A669C3I3_ORENI	A0A669C3I3	A0A669C3I3_ORENI		391	Oreochromis niloticus	3:Protein inferred from homology	Fumarylacetoacetase	1	999	9	391	0	391	ID	ID							ID	ID	ID	ID	ID					ID	0	0	0	0	0	0	0	0	0	0	32	32	78	61	50	58	35	34
tr|A0A669D1Q2|A0A669D1Q2_ORENI	A0A669D1Q2	A0A669D1Q2_ORENI		246	Oreochromis niloticus	3:Protein inferred from homology	Endoplasmic reticulum resident protein 27	1	999	7	32	0	32	ID	ID							ID	ID	ID	ID	ID			ID			0	0	0	0	0	0	0	0	0	0	3	3	3	2	3	1	4	2
tr|A0A669DXP7|A0A669DXP7_ORENI	A0A669DXP7	A0A669DXP7_ORENI		342	Oreochromis niloticus	3:Protein inferred from homology	Sorbitol dehydrogenase	1	999	10	317	2	317	ID	ID							ID	ID	ID	ID	ID			ID			0	0	0	0	0	0	0	0	0	0	41	42	50	49	43	42	18	17
tr|I3J2M7|I3J2M7_ORENI	I3J2M7	I3J2M7_ORENI	gla	430	Oreochromis niloticus	3:Protein inferred from homology	Alpha-galactosidase	1	999	11	129	129	129	ID	ID							ID	ID	ID	ID	ID		ID	ID			0	0	0	0	0	0	0	0	0	0	14	14	16	14	15	13	7	8
tr|A0A088PYZ7|A0A088PYZ7_ORENI	A0A088PYZ7	A0A088PYZ7_ORENI		252	Oreochromis niloticus	2:Experimental evidence at transcript level	Gamma-interferon-inducible lysosomal thiol reductase	1	999	2	32	32	32	ID	ID							ID	ID	ID	ID				ID			0	0	0	0	0	1	0	1	0	0	3	4	3	2	2	3	2	2
tr|A0A669AWQ5|A0A669AWQ5_ORENI	A0A669AWQ5	A0A669AWQ5_ORENI	LOC100710185	235	Oreochromis niloticus	4:Protein predicted	RLA class II histocompatibility antigen, DP alpha-1 chain	1	999	2	32	0	32	ID	ID							ID		ID	ID			ID	ID			0	0	0	0	0	0	0	0	0	0	2	2	3	3	3	5	0	1
tr|A0A669AZE8|A0A669AZE8_ORENI	A0A669AZE8	A0A669AZE8_ORENI	stt3a	709	Oreochromis niloticus	3:Protein inferred from homology	Dolichyl-diphosphooligosaccharide--protein glycosyltransferase subunit STT3A	1	999	9	68	0	68	ID	ID							ID	ID	ID	ID						ID	0	0	0	0	0	0	0	0	0	0	14	11	12	10	3	3	4	3
tr|A0A669B3L4|A0A669B3L4_ORENI	A0A669B3L4	A0A669B3L4_ORENI		215	Oreochromis niloticus	3:Protein inferred from homology	Nucleophosmin	1	999	4	26	2	26	ID	ID							ID		ID	ID				ID			0	0	0	0	0	0	0	0	0	0	3	3	3	3	3	3	1	1
tr|A0A669BEM2|A0A669BEM2_ORENI	A0A669BEM2	A0A669BEM2_ORENI		465	Oreochromis niloticus	3:Protein inferred from homology	Serpin domain-containing protein	1	999	6	46	0	46	ID	ID							ID	ID	ID	ID				ID		ID	0	1	0	0	0	0	0	0	0	0	5	5	5	1	2	5	3	3
tr|A0A669BHF5|A0A669BHF5_ORENI	A0A669BHF5	A0A669BHF5_ORENI	LOC100699793	245	Oreochromis niloticus	4:Protein predicted	Trypsin-2	1	999	2	17	0	17	ID	ID							ID		ID	ID			ID				0	0	0	0	0	0	0	0	0	0	2	3	2	1	4	2	0	0
tr|A0A669BW55|A0A669BW55_ORENI	A0A669BW55	A0A669BW55_ORENI	gsr	475	Oreochromis niloticus	3:Protein inferred from homology	glutathione-disulfide reductase	1	999	16	138	0	138	ID	ID							ID	ID	ID	ID			ID	ID		ID	0	0	0	0	0	0	0	0	0	0	14	11	20	19	15	18	4	5
tr|A0A669CLG9|A0A669CLG9_ORENI	A0A669CLG9	A0A669CLG9_ORENI		239	Oreochromis niloticus	3:Protein inferred from homology	Ferritin	1	999	10	89	0	89	ID	ID							ID	ID	ID	ID			ID	ID		ID	0	0	0	0	0	0	0	0	0	0	8	8	12	10	12	12	5	5
tr|A0A669CRQ9|A0A669CRQ9_ORENI	A0A669CRQ9	A0A669CRQ9_ORENI	EPHX1	469	Oreochromis niloticus	3:Protein inferred from homology	Epoxide hydrolase	1	999	16	81	0	81	ID	ID							ID	ID	ID	ID				ID		ID	0	0	0	0	0	0	0	0	0	0	15	19	8	9	5	4	3	3
tr|A0A669D468|A0A669D468_ORENI	A0A669D468	A0A669D468_ORENI	LOC100691737	214	Oreochromis niloticus	4:Protein predicted	Perlucin-like protein	1	999	6	39	39	39	ID	ID							ID		ID	ID			ID				1	0	1	1	0	1	2	0	1	1	4	4	3	2	4	3	0	2
tr|A0A669DJ15|A0A669DJ15_ORENI	A0A669DJ15	A0A669DJ15_ORENI	LOC100690816	258	Oreochromis niloticus	4:Protein predicted	Fish-egg lectin	1	999	4	51	0	51	ID	ID							ID		ID	ID				ID			0	0	0	0	0	0	0	2	0	0	6	5	5	6	7	6	1	1
tr|A0A669E8G1|A0A669E8G1_ORENI	A0A669E8G1	A0A669E8G1_ORENI	LOC100698730	499	Oreochromis niloticus	3:Protein inferred from homology	Arylsulfatase A	1	999	8	37	0	37	ID	ID							ID		ID	ID				ID			0	0	0	0	0	0	0	0	0	0	1	2	8	9	5	7	0	2
tr|A0A669EHX6|A0A669EHX6_ORENI	A0A669EHX6	A0A669EHX6_ORENI		421	Oreochromis niloticus	3:Protein inferred from homology	Lysosomal-associated membrane protein 2	1	999	5	45	0	45	ID	ID							ID		ID	ID				ID			0	0	0	0	0	0	0	0	0	0	6	2	10	8	7	6	0	0
tr|I3J6N4|I3J6N4_ORENI	I3J6N4	I3J6N4_ORENI	pcyox1	512	Oreochromis niloticus	3:Protein inferred from homology	Prenylcysteine oxidase 1	1	999	10	59	59	59	ID	ID							ID		ID	ID				ID		ID	0	0	0	0	0	0	0	0	0	0	9	10	7	5	9	6	0	2
tr|I3JGU6|I3JGU6_ORENI	I3JGU6	I3JGU6_ORENI	SERPINB1	381	Oreochromis niloticus	3:Protein inferred from homology	Leukocyte elastase inhibitor	9977	999	25	49	0	676	ID	ID							ID	ID	ID	ID			ID	ID		ID	0	0	0	1	0	1	1	0	0	1	2	1	6	4	6	4	2	2
tr|I3JP02|I3JP02_ORENI	I3JP02	I3JP02_ORENI	LOC100698040	536	Oreochromis niloticus	3:Protein inferred from homology	Phospholipase B-like	1	999	15	37	0	467	ID	ID							ID		ID	ID						ID	0	0	0	0	0	0	0	0	0	0	4	4	6	6	7	6	0	0
tr|I3JPY1|I3JPY1_ORENI	I3JPY1	I3JPY1_ORENI	LOC100698670	489	Oreochromis niloticus	3:Protein inferred from homology	Aldehyde dehydrogenase	1	999	13	94	84	94	ID	ID							ID	ID	ID	ID				ID			0	0	0	0	0	0	0	0	0	0	17	21	12	8	15	11	1	2
tr|I3JVS2|I3JVS2_ORENI	I3JVS2	I3JVS2_ORENI	ADA2	515	Oreochromis niloticus	3:Protein inferred from homology	adenosine deaminase	1	999	9	73	1	73	ID	ID							ID	ID	ID	ID			ID	ID		ID	0	0	0	0	0	0	0	0	0	0	7	5	11	9	11	7	3	2
tr|I3JZF2|I3JZF2_ORENI	I3JZF2	I3JZF2_ORENI	SERPINB1	381	Oreochromis niloticus	3:Protein inferred from homology	Leukocyte elastase inhibitor	1	999	20	29	21	762	ID	ID							ID		ID	ID				ID		ID	0	0	0	0	0	0	0	0	0	0	3	2	2	4	3	2	1	0
tr|I3KAV4|I3KAV4_ORENI	I3KAV4	I3KAV4_ORENI	SOD3	295	Oreochromis niloticus	3:Protein inferred from homology	Superoxide dismutase [Cu-Zn]	1	999	3	27	27	27	ID	ID							ID		ID	ID				ID			0	0	0	0	0	0	0	0	0	0	4	4	3	2	2	3	1	0
tr|I3KF96|I3KF96_ORENI	I3KF96	I3KF96_ORENI		317	Oreochromis niloticus	3:Protein inferred from homology	L-gulonate 3-dehydrogenase	1	999	4	30	30	30	ID	ID							ID	ID	ID	ID			ID				0	0	0	0	0	0	0	0	0	0	1	3	5	4	2	3	3	3
tr|I3KFL9|I3KFL9_ORENI	I3KFL9	I3KFL9_ORENI	TXNRD2	512	Oreochromis niloticus	3:Protein inferred from homology	thioredoxin-disulfide reductase	1	999	6	29	0	29	ID	ID							ID	ID	ID	ID				ID			0	0	0	0	0	0	0	0	0	0	5	4	4	2	2	2	1	2
tr|A0A669BM72|A0A669BM72_ORENI	A0A669BM72	A0A669BM72_ORENI	LOC100695758	334	Oreochromis niloticus	3:Protein inferred from homology	Cathepsin S	9001	9985	1	17	0	17	ID	ID							ID			ID						ID	0	0	0	0	0	0	0	0	0	0	2	1	2	3	0	1	1	1
tr|A0A669DDP1|A0A669DDP1_ORENI	A0A669DDP1	A0A669DDP1_ORENI	isoc2	201	Oreochromis niloticus	3:Protein inferred from homology	Isochorismatase domain containing 2	1	999	3	38	0	38	ID	ID							ID	ID		ID				ID		ID	0	0	0	0	0	0	0	1	0	0	4	4	6	5	1	1	2	2
tr|A0A669BGQ2|A0A669BGQ2_ORENI	A0A669BGQ2	A0A669BGQ2_ORENI	FUCA1	462	Oreochromis niloticus	3:Protein inferred from homology	Alpha-L-fucosidase	1	999	5	33	0	33	ID	ID										ID			ID	ID		ID	0	0	0	0	0	0	0	0	0	0	5	4	0	2	0	0	0	0
tr|A0A669BN04|A0A669BN04_ORENI	A0A669BN04	A0A669BN04_ORENI		386	Oreochromis niloticus	4:Protein predicted	Ig-like domain-containing protein	9998	999	4	21	0	92	ID	ID										ID						ID	0	0	0	0	0	0	0	0	0	0	7	5	0	2	1	1	1	0
tr|A0A669E7A3|A0A669E7A3_ORENI	A0A669E7A3	A0A669E7A3_ORENI	serpine2	392	Oreochromis niloticus	3:Protein inferred from homology	Serpin family E member 2	1	9988	3	10	0	10	ID	ID										ID				ID			0	0	0	0	0	0	0	0	0	0	2	2	0	0	0	0	0	0
tr|A0A669EKE1|A0A669EKE1_ORENI	A0A669EKE1	A0A669EKE1_ORENI	LOC100706062	193	Oreochromis niloticus	3:Protein inferred from homology	Transmembrane 4 L6 family member 4	1	999	3	16	0	16	ID	ID										ID						ID	0	0	0	0	0	0	0	0	0	0	2	3	2	0	1	1	0	0
tr|A2SUL9|A2SUL9_ORENI	A2SUL9	A2SUL9_ORENI	TRF	694	Oreochromis niloticus	3:Protein inferred from homology	Serotransferrin	9999	999	27	27	27	1066	ID	ID										ID			ID			ID	0	0	0	0	0	0	0	0	0	0	2	1	1	1	1	1	1	1
tr|G8GTQ5|G8GTQ5_ORENI	G8GTQ5	G8GTQ5_ORENI	Orni-DAB	253	Oreochromis niloticus	2:Experimental evidence at transcript level	MHC class II antigen	1	999	3	14	0	14	ID	ID										ID				ID			0	0	0	0	0	0	0	0	0	0	1	2	1	1	1	1	0	0
tr|G8GTR1|G8GTR1_ORENI	G8GTR1	G8GTR1_ORENI	Orni-DAB	253	Oreochromis niloticus	2:Experimental evidence at transcript level	MHC class II antigen	9976	9989	3	10	1	10	ID	ID										ID						ID	0	0	0	0	0	0	0	0	0	0	2	1	0	0	1	0	0	0
tr|I3KHA1|I3KHA1_ORENI	I3KHA1	I3KHA1_ORENI		531	Oreochromis niloticus	3:Protein inferred from homology	Amine oxidase	1	999	9	22	5	28	ID	ID										ID						ID	0	0	1	0	0	0	0	0	0	0	5	9	0	2	0	0	2	0
tr|A0A669AV92|A0A669AV92_ORENI	A0A669AV92	A0A669AV92_ORENI	ATRN	1348	Oreochromis niloticus	4:Protein predicted	Attractin	1	999	3	21	0	21	ID	ID							ID	ID	ID				ID				0	0	0	0	0	0	0	0	0	0	1	0	1	2	2	3	1	2
tr|A0A669AY14|A0A669AY14_ORENI	A0A669AY14	A0A669AY14_ORENI	LOC100705483	467	Oreochromis niloticus	3:Protein inferred from homology	N-acetylmuramoyl-L-alanine amidase	1	999	2	19	0	19	ID	ID							ID		ID				ID			ID	0	0	0	0	0	0	0	0	0	0	1	0	1	4	2	1	0	0
tr|A0A6M3RGU8|A0A6M3RGU8_ORENI	A0A6M3RGU8	A0A6M3RGU8_ORENI	Orni-DAA	239	Oreochromis niloticus niloticus	2:Experimental evidence at transcript level	MHC class II antigen alpha chain (Fragment)	1	999	4	46	2	46	ID	ID							ID	ID	ID					ID			0	0	0	0	0	0	0	0	0	0	1	1	1	2	5	4	3	3
tr|I3J0B0|I3J0B0_ORENI	I3J0B0	I3J0B0_ORENI	LOC100700115	301	Oreochromis niloticus	4:Protein predicted	Endonuclease domain-containing 1 protein	1	999	4	17	17	17	ID	ID							ID		ID				ID	ID			0	0	0	0	0	0	0	0	0	0	0	0	2	2	2	1	0	0
tr|I3J179|I3J179_ORENI	I3J179	I3J179_ORENI	LOC100695855	135	Oreochromis niloticus	4:Protein predicted	Galectin	1	999	5	14	12	14	ID	ID							ID		ID				ID	ID			0	0	0	0	0	0	0	0	0	0	0	0	1	2	2	1	0	0
tr|A0A669B8N5|A0A669B8N5_ORENI	A0A669B8N5	A0A669B8N5_ORENI	cd276	306	Oreochromis niloticus	4:Protein predicted	CD276 molecule	1	999	1	18	0	18	ID	ID								ID	ID					ID			0	0	0	0	0	0	0	0	0	0	2	0	1	1	2	1	1	2
tr|A0A669CW68|A0A669CW68_ORENI	A0A669CW68	A0A669CW68_ORENI	LOC100711807	281	Oreochromis niloticus	4:Protein predicted	pancreatic elastase	1	999	3	21	0	21	ID	ID								ID	ID				ID	ID			0	0	0	0	0	0	0	0	0	0	1	0	0	1	2	2	1	2
tr|A0A669DGF5|A0A669DGF5_ORENI	A0A669DGF5	A0A669DGF5_ORENI	LOC100691044	148	Oreochromis niloticus	4:Protein predicted	Uncharacterized LOC109201566	9977	999	2	10	0	10	ID	ID									ID					ID			0	1	0	0	0	0	0	0	0	0	0	0	0	1	2	1	0	0
tr|I3J3R0|I3J3R0_ORENI	I3J3R0	I3J3R0_ORENI	FCGBP	1657	Oreochromis niloticus	4:Protein predicted	Fc fragment of IgG binding protein	1	999	8	8	8	50	ID	ID									ID							ID	0	0	0	0	0	0	0	0	0	0	0	0	0	0	2	2	0	0
tr|A0A669CHE7|A0A669CHE7_ORENI	A0A669CHE7	A0A669CHE7_ORENI	LOC100702519	410	Oreochromis niloticus	3:Protein inferred from homology	Keratin, type II cytoskeletal 8	1	9979	20	12	0	295	ID	ID											ID			ID			0	0	0	0	0	0	0	0	0	0	0	1	0	0	1	0	0	1
tr|A0A669D9W3|A0A669D9W3_ORENI	A0A669D9W3	A0A669D9W3_ORENI	LOC100690392	246	Oreochromis niloticus	4:Protein predicted	RLA class II histocompatibility antigen, DP alpha-1 chain	1	999	3	19	8	19	ID	ID							ID						ID	ID			0	0	0	0	0	0	0	0	0	0	0	2	1	2	1	0	0	0
tr|I3JQC1|I3JQC1_ORENI	I3JQC1	I3JQC1_ORENI	LOC100690278	296	Oreochromis niloticus	4:Protein predicted	Endonuclease domain-containing 1 protein	1	999	5	18	18	18	ID	ID							ID						ID	ID			0	0	0	0	0	0	0	0	0	0	1	1	1	4	2	0	0	0
tr|I3JZI3|I3JZI3_ORENI	I3JZI3	I3JZI3_ORENI	COL10A1	656	Oreochromis niloticus	4:Protein predicted	Collagen type X alpha 1 chain	1	999	4	19	19	19	ID	ID							ID							ID			0	0	0	0	0	0	0	0	0	0	0	0	4	4	0	0	0	0
tr|A0A0A0UWG3|A0A0A0UWG3_9CICH	A0A0A0UWG3	A0A0A0UWG3_9CICH	COIII	261	Oreochromis niloticus x	3:Protein inferred from homology	Cytochrome c oxidase subunit 3	1	9987	1	12	0	12		ID															ID	ID	0	0	0	0	0	0	0	0	0	0	0	2	0	0	2	0	0	1
tr|A0A3S5GZG5|A0A3S5GZG5_ORENI	A0A3S5GZG5	A0A3S5GZG5_ORENI	Orni-DAA	240	Oreochromis niloticus	2:Experimental evidence at transcript level	MHC class II antigen alpha chain	9763	9989	2	6	0	6		ID															ID		0	0	0	0	0	0	0	0	0	0	0	1	1	1	0	0	0	0
tr|A0A669AXF6|A0A669AXF6_ORENI	A0A669AXF6	A0A669AXF6_ORENI		665	Oreochromis niloticus	4:Protein predicted	Inter-alpha-trypsin inhibitor heavy chain 3	0	999	3	21	0	22		ID													ID		ID		0	0	0	0	0	0	0	0	0	1	1	1	1	0	1	1	1	1
tr|A0A669B326|A0A669B326_ORENI	A0A669B326	A0A669B326_ORENI		871	Oreochromis niloticus	3:Protein inferred from homology	Ectonucleotide pyrophosphatase/phosphodiesterase 2	7204	9948	1	5	0	5		ID															ID		0	0	0	0	0	0	0	0	0	0	0	0	0	0	0	0	0	0
tr|A0A669B3I9|A0A669B3I9_ORENI	A0A669B3I9	A0A669B3I9_ORENI	PALLD	1453	Oreochromis niloticus	4:Protein predicted	Palladin, cytoskeletal associated protein	1	999	5	19	0	19		ID													ID	ID	ID	ID	0	0	0	1	0	0	0	0	0	0	0	0	0	0	0	0	0	1
tr|A0A669B4W3|A0A669B4W3_ORENI	A0A669B4W3	A0A669B4W3_ORENI	LOC100702492	181	Oreochromis niloticus	4:Protein predicted	Ladderlectin	9998	999	2	43	0	43		ID													ID	ID	ID	ID	0	0	0	0	0	0	0	0	0	0	0	0	0	0	0	0	0	0
tr|A0A669B628|A0A669B628_ORENI	A0A669B628	A0A669B628_ORENI	LCT	1822	Oreochromis niloticus	4:Protein predicted	Lactase-phlorizin hydrolase	9987	999	35	154	0	332		ID													ID	ID	ID	ID	0	0	0	0	0	0	0	0	0	0	0	0	0	1	0	0	0	0
tr|A0A669B6V7|A0A669B6V7_ORENI	A0A669B6V7	A0A669B6V7_ORENI	acsl5	678	Oreochromis niloticus	3:Protein inferred from homology	Long-chain-fatty-acid--CoA ligase	1	9989	3	13	0	15		ID														ID	ID	ID	0	0	0	0	0	0	0	0	0	0	0	0	0	0	0	0	0	0
tr|A0A669B7A7|A0A669B7A7_ORENI	A0A669B7A7	A0A669B7A7_ORENI	ace	1281	Oreochromis niloticus	3:Protein inferred from homology	Angiotensin-converting enzyme	1	999	20	224	0	224		ID													ID	ID	ID	ID	0	0	0	0	0	0	0	0	0	0	0	0	0	0	0	0	0	0
tr|A0A669B7C2|A0A669B7C2_ORENI	A0A669B7C2	A0A669B7C2_ORENI	enpep	960	Oreochromis niloticus	3:Protein inferred from homology	Aminopeptidase	1	999	6	71	0	71		ID													ID	ID	ID	ID	0	0	0	0	0	0	0	0	0	0	0	0	0	0	0	0	0	0
tr|A0A669B9K6|A0A669B9K6_ORENI	A0A669B9K6	A0A669B9K6_ORENI	LOC100708205	377	Oreochromis niloticus	4:Protein predicted	H-2 class II histocompatibility antigen, E-S beta chain	9306	999	1	34	0	34		ID													ID	ID	ID	ID	0	0	0	0	0	0	0	0	0	0	0	0	0	0	0	0	0	0
tr|A0A669BD67|A0A669BD67_ORENI	A0A669BD67	A0A669BD67_ORENI	LOC100703770	450	Oreochromis niloticus	3:Protein inferred from homology	Acidic mammalian chitinase	1	999	11	148	0	148		ID													ID	ID	ID	ID	0	0	0	0	0	0	0	0	0	0	0	0	0	0	0	0	0	0
tr|A0A669BGP6|A0A669BGP6_ORENI	A0A669BGP6	A0A669BGP6_ORENI	LOC100696410	2283	Oreochromis niloticus	4:Protein predicted	Zonadhesin	1	999	6	18	0	18		ID														ID	ID		0	0	0	0	0	0	0	0	0	0	0	0	0	0	0	0	0	0
tr|A0A669BIJ3|A0A669BIJ3_ORENI	A0A669BIJ3	A0A669BIJ3_ORENI	SUSD2	767	Oreochromis niloticus	4:Protein predicted	Sushi domain containing 2	1	999	4	43	0	43		ID													ID	ID	ID	ID	0	0	0	0	0	0	0	0	0	0	0	0	0	0	0	0	0	0
tr|A0A669BNK0|A0A669BNK0_ORENI	A0A669BNK0	A0A669BNK0_ORENI	LOC100709923	866	Oreochromis niloticus	4:Protein predicted	Venom phosphodiesterase 1	1	999	6	72	0	72		ID													ID	ID	ID	ID	0	0	0	0	0	0	0	0	0	0	0	0	1	1	0	1	0	0
tr|A0A669BX47|A0A669BX47_ORENI	A0A669BX47	A0A669BX47_ORENI		1316	Oreochromis niloticus	4:Protein predicted	SRCR domain-containing protein	9195	9988	1	16	0	16		ID													ID		ID	ID	0	0	0	0	0	0	0	0	0	0	0	0	0	0	0	0	0	0
tr|A0A669BY74|A0A669BY74_ORENI	A0A669BY74	A0A669BY74_ORENI	cd36	463	Oreochromis niloticus	3:Protein inferred from homology	Platelet glycoprotein 4	1	999	6	97	0	97		ID													ID	ID	ID	ID	0	0	0	0	0	0	0	0	0	0	0	0	0	0	0	0	0	0
tr|A0A669BZG8|A0A669BZG8_ORENI	A0A669BZG8	A0A669BZG8_ORENI	LOC100706423	536	Oreochromis niloticus	3:Protein inferred from homology	Alkaline phosphatase	1	999	5	31	0	31		ID														ID	ID	ID	0	0	0	0	0	0	0	0	0	0	0	0	1	0	1	0	1	1
tr|A0A669C211|A0A669C211_ORENI	A0A669C211	A0A669C211_ORENI		5216	Oreochromis niloticus	4:Protein predicted	VWFD domain-containing protein	9998	999	4	56	0	56		ID													ID	ID	ID	ID	0	0	0	0	0	0	0	0	0	0	0	0	0	0	0	1	0	0
tr|A0A669C230|A0A669C230_ORENI	A0A669C230	A0A669C230_ORENI	LOC102081275	682	Oreochromis niloticus	4:Protein predicted	Cadherin-related family member 5-like	9306	999	1	18	0	18		ID													ID		ID		0	0	0	0	0	0	0	0	0	0	0	0	0	0	0	0	0	0
tr|A0A669C8B2|A0A669C8B2_ORENI	A0A669C8B2	A0A669C8B2_ORENI	LOC100534520	276	Oreochromis niloticus	4:Protein predicted	Trypsin-1	9993	9969	4	19	0	1411		ID													ID	ID	ID		0	0	0	0	0	0	0	0	0	0	1	1	1	1	1	1	0	1
tr|A0A669CCY2|A0A669CCY2_ORENI	A0A669CCY2	A0A669CCY2_ORENI	LAMA3	2534	Oreochromis niloticus	4:Protein predicted	Laminin subunit alpha 3	9993	999	4	32	15	32		ID													ID	ID	ID	ID	0	0	0	0	0	0	0	0	0	0	0	0	0	0	0	0	0	0
tr|A0A669CWH9|A0A669CWH9_ORENI	A0A669CWH9	A0A669CWH9_ORENI	MELTF	721	Oreochromis niloticus	3:Protein inferred from homology	Serotransferrin	1	999	12	55	0	55		ID													ID	ID	ID		0	0	0	0	0	0	0	0	0	0	0	0	0	0	0	0	0	0
tr|A0A669CZ94|A0A669CZ94_ORENI	A0A669CZ94	A0A669CZ94_ORENI	LOC100696287	292	Oreochromis niloticus	4:Protein predicted	C-type lectin domain family 6 member A	9999	9987	2	4	0	4		ID															ID		0	0	0	0	0	0	0	0	0	0	0	0	0	0	0	0	0	0
tr|A0A669D3M4|A0A669D3M4_ORENI	A0A669D3M4	A0A669D3M4_ORENI	LCT	1893	Oreochromis niloticus	4:Protein predicted	Lactase-phlorizin hydrolase	1	999	29	231	0	231		ID													ID	ID	ID	ID	0	0	0	0	0	0	0	0	0	0	0	0	0	0	0	0	0	0
tr|A0A669D6G3|A0A669D6G3_ORENI	A0A669D6G3	A0A669D6G3_ORENI	xpnpep2	673	Oreochromis niloticus	3:Protein inferred from homology	X-prolyl aminopeptidase 2	1	999	15	85	0	85		ID													ID	ID	ID	ID	0	0	0	0	0	0	0	0	0	0	0	0	0	0	0	0	0	0
tr|A0A669DBT5|A0A669DBT5_ORENI	A0A669DBT5	A0A669DBT5_ORENI		393	Oreochromis niloticus	4:Protein predicted	CUB and zona pellucida-like domains 1, tandem duplicate 1	9298	999	1	18	18	18		ID													ID		ID	ID	0	0	0	0	0	0	0	0	0	0	0	0	0	0	0	0	0	0
tr|A0A669DHQ3|A0A669DHQ3_ORENI	A0A669DHQ3	A0A669DHQ3_ORENI		2294	Oreochromis niloticus	4:Protein predicted	VWFD domain-containing protein	9993	999	3	56	13	56		ID													ID	ID	ID	ID	0	0	0	0	0	0	0	0	0	0	0	0	0	0	0	1	0	0
tr|A0A669DS53|A0A669DS53_ORENI	A0A669DS53	A0A669DS53_ORENI	LOC109201077	520	Oreochromis niloticus	3:Protein inferred from homology	Perforin-1-like	1	9988	3	15	0	15		ID													ID		ID		0	0	0	0	0	0	0	0	0	0	0	0	0	0	0	0	0	0
tr|A0A669EQ40|A0A669EQ40_ORENI	A0A669EQ40	A0A669EQ40_ORENI	LOC100692872	1015	Oreochromis niloticus	4:Protein predicted	Hemicentin-1	1	999	3	23	23	23		ID													ID		ID		0	0	0	0	0	0	0	0	0	0	1	1	1	1	1	1	1	1
tr|A0A669EQI4|A0A669EQI4_ORENI	A0A669EQI4	A0A669EQI4_ORENI	SLC15A1	727	Oreochromis niloticus	3:Protein inferred from homology	Solute carrier family 15 member 1	1	999	2	17	0	17		ID														ID	ID	ID	0	0	0	0	0	0	0	0	0	0	0	0	0	0	0	0	0	0
tr|A0A6M3RGV3|A0A6M3RGV3_ORENI	A0A6M3RGV3	A0A6M3RGV3_ORENI	Orni-DAA	239	Oreochromis niloticus niloticus	2:Experimental evidence at transcript level	MHC class II antigen alpha chain (Fragment)	9977	999	3	16	0	23		ID															ID		0	0	0	0	0	0	0	0	0	0	1	0	1	0	0	2	1	0
tr|A3F5U8|A3F5U8_ORENI	A3F5U8	A3F5U8_ORENI		353	Oreochromis niloticus	2:Experimental evidence at transcript level	Alpha actin (Fragment)	9999	999	35	24	21	5917		ID														ID	ID		0	1	1	1	0	1	0	1	1	1	1	0	0	0	1	1	0	0
tr|I3J546|I3J546_ORENI	I3J546	I3J546_ORENI	ATP4B	291	Oreochromis niloticus	3:Protein inferred from homology	Sodium/potassium-transporting ATPase subunit beta	1	999	6	36	36	36		ID															ID	ID	0	0	0	0	0	0	0	0	0	0	0	0	0	0	1	1	0	0
tr|I3JBP5|I3JBP5_ORENI	I3JBP5	I3JBP5_ORENI		852	Oreochromis niloticus	4:Protein predicted	Collagen IV NC1 domain-containing protein	1	999	2	15	1	15		ID														ID	ID		0	0	1	0	0	0	0	0	0	0	0	0	0	0	1	0	0	0
tr|I3JCS8|I3JCS8_ORENI	I3JCS8	I3JCS8_ORENI	LOC100709410	640	Oreochromis niloticus	3:Protein inferred from homology	Beta-galactosidase	1	9988	7	29	0	29		ID													ID	ID	ID	ID	0	0	0	0	0	0	0	0	0	0	0	0	0	0	0	0	0	0
tr|I3JGI5|I3JGI5_ORENI	I3JGI5	I3JGI5_ORENI	LOC100709279	240	Oreochromis niloticus	4:Protein predicted	Mamu class II histocompatibility antigen, DR alpha chain-like	1	999	2	16	16	16		ID														ID	ID		0	0	0	0	0	0	0	0	0	0	0	0	0	0	0	0	0	0
tr|I3JH10|I3JH10_ORENI	I3JH10	I3JH10_ORENI	LOC100691161	186	Oreochromis niloticus	3:Protein inferred from homology	Apolipoprotein D	1	999	3	23	23	23		ID															ID	ID	0	0	0	0	0	0	0	0	0	0	0	0	0	0	1	1	0	0
tr|I3JNC4|I3JNC4_ORENI	I3JNC4	I3JNC4_ORENI		1347	Oreochromis niloticus	4:Protein predicted	VWFD domain-containing protein	1	9957	4	6	6	11		ID															ID		0	0	0	0	0	0	0	0	0	0	0	0	0	0	0	0	0	0
tr|I3JRH4|I3JRH4_ORENI	I3JRH4	I3JRH4_ORENI	LOC100692359	436	Oreochromis niloticus	4:Protein predicted	Keratin, type I cytoskeletal 18	1	9984	5	14	14	17		ID														ID	ID	ID	0	0	0	0	0	0	0	0	0	0	0	0	0	0	0	0	0	0
tr|I3JXL4|I3JXL4_ORENI	I3JXL4	I3JXL4_ORENI	LOC100702599	971	Oreochromis niloticus	3:Protein inferred from homology	Aminopeptidase	1	9987	3	31	31	31		ID													ID	ID	ID	ID	0	0	0	0	0	0	0	0	0	0	0	0	0	0	0	0	0	0
tr|I3K5C8|I3K5C8_ORENI	I3K5C8	I3K5C8_ORENI		932	Oreochromis niloticus	4:Protein predicted	MAM domain-containing protein	1	999	5	26	26	26		ID													ID	ID	ID	ID	0	0	0	0	0	0	0	0	0	0	0	0	0	0	0	0	0	0
tr|I3K5W2|I3K5W2_ORENI	I3K5W2	I3K5W2_ORENI		531	Oreochromis niloticus	4:Protein predicted	Ig-like domain-containing protein	1	999	7	43	8	43		ID													ID	ID	ID		0	0	0	0	0	0	0	0	0	0	1	0	0	0	0	0	0	0
tr|I3K5W3|I3K5W3_ORENI	I3K5W3	I3K5W3_ORENI		467	Oreochromis niloticus	4:Protein predicted	Ig-like domain-containing protein	9909	999	6	23	0	54		ID													ID	ID	ID		0	0	0	0	0	0	0	0	0	0	0	0	0	0	0	0	0	0
tr|I3K5X0|I3K5X0_ORENI	I3K5X0	I3K5X0_ORENI		489	Oreochromis niloticus	4:Protein predicted	Ig-like domain-containing protein	1	999	4	47	32	47		ID													ID	ID	ID	ID	0	0	0	0	0	0	0	0	0	0	0	0	0	0	0	0	0	0
tr|I3KD12|I3KD12_ORENI	I3KD12	I3KD12_ORENI	CUBN	3607	Oreochromis niloticus	4:Protein predicted	Cubilin (intrinsic factor-cobalamin receptor)	1	999	28	233	3	233		ID													ID	ID	ID	ID	0	0	0	0	0	0	0	0	0	0	0	0	0	0	0	0	0	0
tr|I3KHY0|I3KHY0_ORENI	I3KHY0	I3KHY0_ORENI	LOC100690003	4402	Oreochromis niloticus	3:Protein inferred from homology	Low-density lipoprotein receptor-related protein 2	1	999	26	90	90	90		ID													ID	ID	ID	ID	0	0	0	0	0	0	0	0	0	0	0	0	0	0	0	0	0	0
tr|I3KMH2|I3KMH2_ORENI	I3KMH2	I3KMH2_ORENI		1179	Oreochromis niloticus	4:Protein predicted	Cadherin domain-containing protein	1	9981	3	6	6	6		ID															ID		0	0	0	0	0	0	0	0	0	0	0	0	0	0	0	0	0	0
tr|I3KNT4|I3KNT4_ORENI	I3KNT4	I3KNT4_ORENI	LOC100701102	245	Oreochromis niloticus	3:Protein inferred from homology	Tetraspanin	1	999	3	106	106	106		ID													ID	ID	ID	ID	0	0	0	0	0	0	0	0	0	0	1	1	1	1	0	1	0	0
tr|I3KST1|I3KST1_ORENI	I3KST1	I3KST1_ORENI	LOC100706112	693	Oreochromis niloticus	4:Protein predicted	Metalloendopeptidase	1	999	13	143	3	143		ID												ID	ID	ID	ID	ID	0	0	0	0	0	0	0	0	0	0	0	0	0	0	0	0	0	0
tr|A0A3S5GZF9|A0A3S5GZF9_ORENI	A0A3S5GZF9	A0A3S5GZF9_ORENI	Orni-DAA	240	Oreochromis niloticus	2:Experimental evidence at transcript level	MHC class II antigen alpha chain	9977	999	2	8	0	23		ID														ID			0	0	0	0	0	0	0	0	0	0	0	0	0	0	1	1	0	0
tr|A0A669AW94|A0A669AW94_ORENI	A0A669AW94	A0A669AW94_ORENI	LOC100695146	2157	Oreochromis niloticus	3:Protein inferred from homology	Tenascin	9996	999	2	6	0	6		ID													ID				0	2	0	0	0	0	0	0	0	0	0	0	0	0	0	0	0	0
tr|A0A669AWY0|A0A669AWY0_ORENI	A0A669AWY0	A0A669AWY0_ORENI		654	Oreochromis niloticus	3:Protein inferred from homology	Protein kinase C	8091	9968	1	5	0	5		ID														ID			0	0	0	0	0	0	0	0	0	0	0	1	1	0	0	0	0	0
tr|A0A669B791|A0A669B791_ORENI	A0A669B791	A0A669B791_ORENI	LOC100712349	556	Oreochromis niloticus	4:Protein predicted	Metalloendopeptidase	1	999	3	5	0	5		ID														ID			0	0	0	0	0	0	0	0	0	0	0	0	0	0	0	0	0	0
tr|A0A669B8J3|A0A669B8J3_ORENI	A0A669B8J3	A0A669B8J3_ORENI	ace2	772	Oreochromis niloticus	3:Protein inferred from homology	Angiotensin-converting enzyme	1	9982	2	6	0	6		ID																ID	0	0	0	0	0	0	0	0	0	0	0	0	0	0	0	0	0	0
tr|A0A669B8U1|A0A669B8U1_ORENI	A0A669B8U1	A0A669B8U1_ORENI	ANPEP	918	Oreochromis niloticus	3:Protein inferred from homology	Aminopeptidase	1	9989	3	15	0	15		ID																ID	0	0	0	0	0	0	0	0	0	0	0	0	0	0	0	0	0	0
tr|A0A669BA31|A0A669BA31_ORENI	A0A669BA31	A0A669BA31_ORENI	LOC100708003	953	Oreochromis niloticus	3:Protein inferred from homology	Aminopeptidase	1	9988	5	8	0	14		ID																ID	0	0	0	0	0	0	0	0	0	0	0	0	0	0	0	0	0	0
tr|A0A669BFY2|A0A669BFY2_ORENI	A0A669BFY2	A0A669BFY2_ORENI	LOC100706435	453	Oreochromis niloticus	3:Protein inferred from homology	chitinase	1	999	5	11	0	67		ID													ID				0	0	0	0	0	0	0	0	0	0	0	0	0	0	0	0	0	0
tr|A0A669BI68|A0A669BI68_ORENI	A0A669BI68	A0A669BI68_ORENI	LOC100703052	224	Oreochromis niloticus	4:Protein predicted	Kunitz-type U19-barytoxin-Tl1a	7034	9944	1	4	4	4		ID																ID	0	0	0	0	0	0	0	0	0	0	0	0	0	0	0	0	0	0
tr|A0A669C2W1|A0A669C2W1_ORENI	A0A669C2W1	A0A669C2W1_ORENI		346	Oreochromis niloticus	3:Protein inferred from homology	Dipeptidase	1	999	6	17	0	17		ID														ID		ID	0	0	0	0	0	0	0	0	0	0	0	0	0	0	0	0	0	0
tr|A0A669CH21|A0A669CH21_ORENI	A0A669CH21	A0A669CH21_ORENI	ANXA2	344	Oreochromis niloticus	3:Protein inferred from homology	Annexin	1	9989	2	3	0	3		ID														ID			0	0	0	0	0	0	0	0	0	0	0	0	0	0	0	0	0	0
tr|A0A669D8V4|A0A669D8V4_ORENI	A0A669D8V4	A0A669D8V4_ORENI	LAMA3	2610	Oreochromis niloticus	4:Protein predicted	Laminin subunit alpha 3	1	9984	6	7	0	24		ID														ID		ID	0	0	0	0	0	0	0	0	0	0	0	0	0	0	0	0	0	0
tr|A0A669DF99|A0A669DF99_ORENI	A0A669DF99	A0A669DF99_ORENI	abi3bp	764	Oreochromis niloticus	4:Protein predicted	ABI family member 3 binding protein	1	999	2	4	3	4		ID																ID	0	0	0	0	0	1	0	0	0	0	0	0	0	0	0	0	0	0
tr|A0A669DXE6|A0A669DXE6_ORENI	A0A669DXE6	A0A669DXE6_ORENI		641	Oreochromis niloticus	3:Protein inferred from homology	Protein-glucosylgalactosylhydroxylysine glucosidase	1	9972	3	3	0	3		ID														ID			0	0	0	0	0	0	0	0	0	0	0	0	0	0	0	0	0	0
tr|A0A669E4B0|A0A669E4B0_ORENI	A0A669E4B0	A0A669E4B0_ORENI	NT5E	585	Oreochromis niloticus	3:Protein inferred from homology	5'-nucleotidase	1	999	4	14	0	14		ID														ID			0	0	0	0	0	0	0	0	0	0	0	0	0	0	0	0	0	0
tr|A0A669E5C2|A0A669E5C2_ORENI	A0A669E5C2	A0A669E5C2_ORENI	LOC100708135	381	Oreochromis niloticus	3:Protein inferred from homology	Leukocyte elastase inhibitor-like	1	9979	11	16	16	341		ID													ID	ID			0	0	0	0	0	0	0	0	0	0	0	0	0	0	1	0	0	0
tr|A0A669EDW2|A0A669EDW2_ORENI	A0A669EDW2	A0A669EDW2_ORENI		1137	Oreochromis niloticus	3:Protein inferred from homology	VWFA domain-containing protein	9778	999	4	11	0	12		ID														ID			0	0	0	0	0	0	0	0	0	0	1	1	1	0	0	1	1	1
tr|A0A669EE51|A0A669EE51_ORENI	A0A669EE51	A0A669EE51_ORENI		526	Oreochromis niloticus	4:Protein predicted	Collagen IV NC1 domain-containing protein	1	9977	3	11	11	11		ID														ID			0	0	0	0	0	0	0	0	0	0	0	1	0	0	1	0	0	0
tr|A0A669EF14|A0A669EF14_ORENI	A0A669EF14	A0A669EF14_ORENI	LOC100695855	135	Oreochromis niloticus	4:Protein predicted	Galectin	1	9989	4	10	0	12		ID													ID	ID			0	0	0	0	0	0	0	0	0	0	0	0	1	1	1	0	0	0
tr|I3IVU1|I3IVU1_ORENI	I3IVU1	I3IVU1_ORENI		1740	Oreochromis niloticus	4:Protein predicted	Zonadhesin, like	1	999	2	14	14	14		ID													ID	ID			0	0	0	0	0	0	0	0	0	0	0	0	0	0	0	0	0	0
tr|I3IZ42|I3IZ42_ORENI	I3IZ42	I3IZ42_ORENI	nagpa	598	Oreochromis niloticus	4:Protein predicted	N-acetylglucosamine-1-phosphodiester alpha-N-acetylglucosaminidase	9147	9987	1	12	12	12		ID																ID	0	0	0	0	0	0	0	0	0	0	0	0	0	0	0	0	0	0
tr|I3J2J8|I3J2J8_ORENI	I3J2J8	I3J2J8_ORENI	eno1	235	Oreochromis niloticus	4:Protein predicted	glutathione transferase	1	9987	2	3	3	3		ID																ID	0	0	0	0	0	0	0	0	0	0	0	0	0	0	0	0	0	0
tr|I3JHA2|I3JHA2_ORENI	I3JHA2	I3JHA2_ORENI	LOC100694123	1240	Oreochromis niloticus	4:Protein predicted	Collagen alpha-1(XVIII) chain	1	9979	2	4	4	4		ID														ID			0	0	0	0	0	0	0	0	0	0	0	0	1	0	0	0	0	0
tr|I3JKW0|I3JKW0_ORENI	I3JKW0	I3JKW0_ORENI		254	Oreochromis niloticus	3:Protein inferred from homology	Zgc:175177	9264	9989	1	11	11	11		ID														ID			0	0	0	0	0	0	0	0	0	0	0	0	0	0	0	1	0	0
tr|I3JT74|I3JT74_ORENI	I3JT74	I3JT74_ORENI		176	Oreochromis niloticus	4:Protein predicted	C1q domain-containing protein	9306	999	1	10	10	10		ID																ID	0	0	0	0	0	1	0	0	0	0	1	0	0	0	0	1	0	0
tr|I3JTM8|I3JTM8_ORENI	I3JTM8	I3JTM8_ORENI		744	Oreochromis niloticus	4:Protein predicted	Zmp:0000000760	9998	9945	1	8	8	8		ID														ID			0	0	0	0	0	0	0	2	0	0	0	0	0	0	0	0	1	0
tr|I3K8A2|I3K8A2_ORENI	I3K8A2	I3K8A2_ORENI	lox	372	Oreochromis niloticus	3:Protein inferred from homology	Lysyl oxidase homolog	1	999	4	9	6	9		ID														ID			0	0	1	1	0	0	0	0	0	0	0	0	0	0	0	0	0	0
tr|I3K9E5|I3K9E5_ORENI	I3K9E5	I3K9E5_ORENI	LOC100694278	160	Oreochromis niloticus	4:Protein predicted	Ladderlectin-like	1	9986	3	8	8	11		ID														ID			0	0	0	0	0	0	0	0	0	0	0	0	0	0	0	0	0	0
tr|I3KH04|I3KH04_ORENI	I3KH04	I3KH04_ORENI	smpdl3b	464	Oreochromis niloticus	3:Protein inferred from homology	Acid sphingomyelinase-like phosphodiesterase	1	9989	3	22	22	22		ID														ID		ID	0	1	0	0	0	1	1	0	0	1	0	1	0	0	1	1	0	0
tr|I3KWE6|I3KWE6_ORENI	I3KWE6	I3KWE6_ORENI	LOC100709732	463	Oreochromis niloticus	4:Protein predicted	Olfactomedin-4-like	1	9986	3	14	14	14		ID													ID				0	0	0	0	0	0	0	0	0	0	0	0	0	0	0	0	0	0
tr|A0A669AXN9|A0A669AXN9_ORENI	A0A669AXN9	A0A669AXN9_ORENI	LOC100707993	721	Oreochromis niloticus	4:Protein predicted	Protein-glutamine gamma-glutamyltransferase 2	1	999	16	115	0	115	ID								ID	ID	ID	ID	ID						0	0	0	0	0	0	0	0	0	0	28	24	15	13	4	4	5	7
tr|A0A669AYN6|A0A669AYN6_ORENI	A0A669AYN6	A0A669AYN6_ORENI		273	Oreochromis niloticus	3:Protein inferred from homology	Dehydrogenase/reductase (SDR family) member 4	1	999	14	73	0	73	ID								ID	ID	ID	ID	ID						0	0	0	0	0	0	0	0	0	0	19	15	8	6	6	9	4	3
tr|A0A669B2I8|A0A669B2I8_ORENI	A0A669B2I8	A0A669B2I8_ORENI		384	Oreochromis niloticus	3:Protein inferred from homology	4-hydroxyphenylpyruvate dioxygenase	1	999	28	280	0	280	ID								ID	ID	ID	ID	ID						0	0	0	0	0	0	0	0	0	0	68	63	36	29	19	13	10	9
tr|A0A669B2M3|A0A669B2M3_ORENI	A0A669B2M3	A0A669B2M3_ORENI	LOC100709616	322	Oreochromis niloticus	4:Protein predicted	Delta(3,5)-Delta(2,4)-dienoyl-CoA isomerase, mitochondrial	1	999	8	31	0	31	ID								ID		ID	ID	ID						0	0	0	0	0	0	0	0	0	0	10	10	2	2	2	1	0	0
tr|A0A669B2S6|A0A669B2S6_ORENI	A0A669B2S6	A0A669B2S6_ORENI		402	Oreochromis niloticus	3:Protein inferred from homology	acetyl-CoA C-acetyltransferase	1	999	8	59	0	59	ID								ID		ID	ID	ID						0	0	0	0	0	0	0	0	0	0	10	9	9	6	7	4	1	0
tr|A0A669B436|A0A669B436_ORENI	A0A669B436	A0A669B436_ORENI	NAAA	348	Oreochromis niloticus	3:Protein inferred from homology	N-acylethanolamine-hydrolyzing acid amidase	1	999	10	79	0	79	ID								ID	ID	ID	ID	ID						0	0	0	0	0	0	0	0	0	0	17	14	12	11	4	2	4	4
tr|A0A669B911|A0A669B911_ORENI	A0A669B911	A0A669B911_ORENI	rps23	143	Oreochromis niloticus	3:Protein inferred from homology	Small ribosomal subunit protein uS12	1	999	4	26	0	26	ID								ID		ID	ID	ID						0	0	1	1	0	0	0	0	0	0	4	4	3	1	2	1	1	0
tr|A0A669BA36|A0A669BA36_ORENI	A0A669BA36	A0A669BA36_ORENI	LOC100689761	224	Oreochromis niloticus	3:Protein inferred from homology	Glutathione S-transferase A	1	999	14	80	36	175	ID								ID	ID	ID	ID	ID						0	0	0	0	0	0	0	0	0	0	13	18	8	5	4	4	7	7
tr|A0A669BEU8|A0A669BEU8_ORENI	A0A669BEU8	A0A669BEU8_ORENI		538	Oreochromis niloticus	3:Protein inferred from homology	Catalase	1	999	29	296	0	296	ID								ID	ID	ID	ID	ID						0	1	1	1	0	1	0	0	0	0	43	45	31	18	13	10	23	26
tr|A0A669BFH4|A0A669BFH4_ORENI	A0A669BFH4	A0A669BFH4_ORENI	uroc1	684	Oreochromis niloticus	3:Protein inferred from homology	urocanate hydratase	1	999	22	182	0	182	ID								ID	ID	ID	ID	ID						0	0	0	0	0	0	0	0	0	0	39	35	24	17	12	10	9	7
tr|A0A669BJN7|A0A669BJN7_ORENI	A0A669BJN7	A0A669BJN7_ORENI	LOC100693557	1226	Oreochromis niloticus	4:Protein predicted	Kringle-containing protein marking the eye and the nose	1	999	9	42	0	42	ID								ID	ID	ID	ID	ID						0	0	0	0	0	0	0	0	0	0	4	7	8	6	5	3	3	3
tr|A0A669BML8|A0A669BML8_ORENI	A0A669BML8	A0A669BML8_ORENI	LRP1	4517	Oreochromis niloticus	3:Protein inferred from homology	Low density lipoprotein receptor-related protein 1Ab	1	999	17	61	0	61	ID								ID	ID	ID	ID	ID						0	0	0	0	0	0	0	0	0	0	8	9	11	9	8	7	1	2
tr|A0A669BQ90|A0A669BQ90_ORENI	A0A669BQ90	A0A669BQ90_ORENI	LOC100699270	1098	Oreochromis niloticus	4:Protein predicted	Deleted in malignant brain tumors 1 protein	1	999	12	116	0	116	ID								ID	ID	ID	ID	ID						0	0	0	0	0	0	0	0	0	0	34	34	6	7	3	3	12	11
tr|A0A669BQJ9|A0A669BQJ9_ORENI	A0A669BQJ9	A0A669BQJ9_ORENI	LOC100690152	685	Oreochromis niloticus	3:Protein inferred from homology	Terpene cyclase/mutase family member	1	999	11	40	2	40	ID								ID		ID	ID	ID						0	0	0	0	0	0	0	0	0	0	12	10	6	4	4	0	0	0
tr|A0A669BXF7|A0A669BXF7_ORENI	A0A669BXF7	A0A669BXF7_ORENI	LOC100704827	598	Oreochromis niloticus	3:Protein inferred from homology	Protein disulfide-isomerase	1	999	16	79	0	79	ID								ID	ID	ID	ID	ID						0	0	0	0	0	0	0	0	0	0	5	5	1	4	1	2	5	4
tr|A0A669BZI0|A0A669BZI0_ORENI	A0A669BZI0	A0A669BZI0_ORENI	CYP8B1	493	Oreochromis niloticus	3:Protein inferred from homology	Cytochrome P450 family 8 subfamily B member 1	1	999	14	59	8	59	ID								ID		ID	ID	ID						0	0	0	0	0	0	0	0	0	0	19	18	6	4	3	2	1	0
tr|A0A669BZV1|A0A669BZV1_ORENI	A0A669BZV1	A0A669BZV1_ORENI		511	Oreochromis niloticus	3:Protein inferred from homology	Alanine--glyoxylate aminotransferase 2, mitochondrial	1	999	21	106	0	106	ID								ID		ID	ID	ID						0	0	0	0	0	0	0	0	0	0	39	41	7	9	3	2	1	0
tr|A0A669C319|A0A669C319_ORENI	A0A669C319	A0A669C319_ORENI	GANAB	944	Oreochromis niloticus	3:Protein inferred from homology	Glucosidase II alpha subunit	1	999	38	397	0	397	ID								ID	ID	ID	ID	ID						0	0	0	0	0	0	0	0	0	0	57	58	69	58	44	41	30	31
tr|A0A669C3E9|A0A669C3E9_ORENI	A0A669C3E9	A0A669C3E9_ORENI	POR	681	Oreochromis niloticus	3:Protein inferred from homology	NADPH--cytochrome P450 reductase	1	999	13	40	0	40	ID								ID		ID	ID	ID						0	0	0	0	0	0	0	0	0	0	10	8	8	4	2	2	2	0
tr|A0A669C590|A0A669C590_ORENI	A0A669C590	A0A669C590_ORENI	psma3	255	Oreochromis niloticus	3:Protein inferred from homology	Proteasome subunit alpha type	1	999	6	38	0	38	ID								ID		ID	ID	ID						0	0	0	0	0	0	1	1	0	2	6	4	2	3	3	1	1	0
tr|A0A669C635|A0A669C635_ORENI	A0A669C635	A0A669C635_ORENI	LOC100689943	152	Oreochromis niloticus	3:Protein inferred from homology	Small ribosomal subunit protein eS19	1	999	9	32	0	32	ID								ID		ID	ID	ID						0	0	0	1	0	0	1	0	0	0	8	7	3	1	2	1	0	0
tr|A0A669CAT9|A0A669CAT9_ORENI	A0A669CAT9	A0A669CAT9_ORENI	LOC100705398	395	Oreochromis niloticus	3:Protein inferred from homology	Carboxypeptidase O	1	999	5	22	0	40	ID								ID		ID	ID	ID						0	0	0	0	0	0	0	0	0	0	2	2	5	6	2	1	0	0
tr|A0A669CBM3|A0A669CBM3_ORENI	A0A669CBM3	A0A669CBM3_ORENI		499	Oreochromis niloticus	3:Protein inferred from homology	Serine hydroxymethyltransferase	1	999	8	36	0	36	ID								ID		ID	ID	ID						1	1	1	1	0	1	0	1	1	0	10	8	2	1	2	1	0	0
tr|A0A669CFI7|A0A669CFI7_ORENI	A0A669CFI7	A0A669CFI7_ORENI	LOC100702877	102	Oreochromis niloticus	3:Protein inferred from homology	Pterin-4-alpha-carbinolamine dehydratase	1	999	8	40	0	40	ID								ID		ID	ID	ID						0	0	0	0	0	0	0	0	0	0	10	8	7	3	2	1	0	1
tr|A0A669CI32|A0A669CI32_ORENI	A0A669CI32	A0A669CI32_ORENI	got1	408	Oreochromis niloticus	3:Protein inferred from homology	Aspartate aminotransferase	1	999	17	50	0	82	ID								ID		ID	ID	ID						0	0	0	0	0	0	0	0	0	0	15	16	3	3	2	2	1	1
tr|A0A669CK57|A0A669CK57_ORENI	A0A669CK57	A0A669CK57_ORENI	mif	115	Oreochromis niloticus	3:Protein inferred from homology	Macrophage migration inhibitory factor	1	999	4	76	76	76	ID								ID		ID	ID	ID						1	0	0	0	0	1	0	2	0	0	8	8	11	13	7	9	0	1
tr|A0A669CN48|A0A669CN48_ORENI	A0A669CN48	A0A669CN48_ORENI	LOC100698771	632	Oreochromis niloticus	3:Protein inferred from homology	Lysosome membrane protein 2	1	999	13	75	1	75	ID								ID	ID	ID	ID	ID						0	0	0	1	0	0	0	0	0	0	22	24	3	3	2	2	2	1
tr|A0A669CQX1|A0A669CQX1_ORENI	A0A669CQX1	A0A669CQX1_ORENI	decr2	300	Oreochromis niloticus	3:Protein inferred from homology	Peroxisomal 2,4-dienoyl-CoA reductase [(3E)-enoyl-CoA-producing]	1	999	8	44	0	44	ID								ID		ID	ID	ID						0	0	0	0	0	0	0	0	0	0	4	8	9	6	6	4	0	1
tr|A0A669D2V1|A0A669D2V1_ORENI	A0A669D2V1	A0A669D2V1_ORENI	hacl1	568	Oreochromis niloticus	3:Protein inferred from homology	2-hydroxyacyl-CoA lyase 1	1	999	5	34	0	34	ID								ID	ID	ID	ID	ID						0	0	0	0	0	0	0	0	0	0	5	3	5	4	2	1	3	4
tr|A0A669D5L1|A0A669D5L1_ORENI	A0A669D5L1	A0A669D5L1_ORENI	lg10h11orf54	260	Oreochromis niloticus	4:Protein predicted	Linkage group 10 C11orf54 homolog	1	999	9	91	0	91	ID								ID	ID	ID	ID	ID						0	0	0	0	0	0	0	0	0	0	9	9	5	10	7	5	4	4
tr|A0A669D853|A0A669D853_ORENI	A0A669D853	A0A669D853_ORENI		672	Oreochromis niloticus	3:Protein inferred from homology	Hydroxysteroid (17-beta) dehydrogenase 4	9804	999	14	85	0	118	ID								ID	ID	ID	ID	ID						0	0	0	0	0	0	0	0	0	0	10	12	10	8	6	4	2	6
tr|A0A669DC66|A0A669DC66_ORENI	A0A669DC66	A0A669DC66_ORENI	aldh4a1	556	Oreochromis niloticus	3:Protein inferred from homology	Multifunctional fusion protein	1	999	16	79	0	79	ID								ID		ID	ID	ID						1	1	1	1	0	2	1	0	0	2	23	23	7	4	3	2	1	0
tr|A0A669DG20|A0A669DG20_ORENI	A0A669DG20	A0A669DG20_ORENI	taldo1	339	Oreochromis niloticus	3:Protein inferred from homology	Transaldolase	1	999	15	118	0	118	ID								ID	ID	ID	ID	ID						0	0	0	0	0	0	1	0	0	0	15	16	18	18	12	17	4	7
tr|A0A669DHW8|A0A669DHW8_ORENI	A0A669DHW8	A0A669DHW8_ORENI	prdx3	226	Oreochromis niloticus	3:Protein inferred from homology	Thioredoxin-dependent peroxide reductase, mitochondrial	1	999	6	74	0	74	ID								ID	ID	ID	ID	ID						2	0	2	0	0	1	1	0	1	1	11	14	10	6	6	6	2	1
tr|A0A669DRL7|A0A669DRL7_ORENI	A0A669DRL7	A0A669DRL7_ORENI	LOC100703698	139	Oreochromis niloticus	3:Protein inferred from homology	5-hydroxyisourate hydrolase	1	999	4	59	18	59	ID								ID	ID	ID	ID	ID						0	0	0	0	0	0	0	0	0	0	4	7	11	8	6	4	5	6
tr|A0A669DRM8|A0A669DRM8_ORENI	A0A669DRM8	A0A669DRM8_ORENI	dpys	496	Oreochromis niloticus	3:Protein inferred from homology	Dihydropyrimidinase	1	999	20	77	0	77	ID								ID	ID	ID	ID	ID						0	0	0	0	0	0	0	0	0	0	11	10	13	9	9	7	6	7
tr|A0A669DRS7|A0A669DRS7_ORENI	A0A669DRS7	A0A669DRS7_ORENI	mtap	305	Oreochromis niloticus	3:Protein inferred from homology	S-methyl-5'-thioadenosine phosphorylase	1	999	8	47	0	47	ID								ID	ID	ID	ID	ID						0	0	0	0	0	0	0	0	0	0	8	5	4	3	4	5	3	2
tr|A0A669DSV6|A0A669DSV6_ORENI	A0A669DSV6	A0A669DSV6_ORENI	cpvl	489	Oreochromis niloticus	3:Protein inferred from homology	Carboxypeptidase vitellogenic like	1	999	9	51	0	51	ID								ID	ID	ID	ID	ID						0	1	0	0	0	2	0	0	0	0	10	9	2	2	5	2	2	4
tr|A0A669DZP7|A0A669DZP7_ORENI	A0A669DZP7	A0A669DZP7_ORENI	TKT	627	Oreochromis niloticus	3:Protein inferred from homology	transketolase	1	999	20	142	0	142	ID								ID	ID	ID	ID	ID						0	0	0	0	0	0	0	0	0	0	24	25	25	16	16	14	8	7
tr|A0A669E934|A0A669E934_ORENI	A0A669E934	A0A669E934_ORENI	hgd	443	Oreochromis niloticus	3:Protein inferred from homology	Homogentisate 1,2-dioxygenase	1	999	14	433	23	433	ID								ID	ID	ID	ID	ID						0	0	0	0	0	0	0	0	0	0	44	40	79	69	55	62	35	34
tr|A0A669EI07|A0A669EI07_ORENI	A0A669EI07	A0A669EI07_ORENI	sgsh	529	Oreochromis niloticus	3:Protein inferred from homology	N-sulfoglucosamine sulfohydrolase	1	999	13	76	0	76	ID								ID	ID	ID	ID	ID						0	0	0	0	0	0	0	0	0	0	13	13	11	11	7	4	1	5
tr|A0A669EQA9|A0A669EQA9_ORENI	A0A669EQA9	A0A669EQA9_ORENI		481	Oreochromis niloticus	3:Protein inferred from homology	Methanethiol oxidase	9804	999	14	154	0	154	ID								ID	ID	ID	ID	ID						0	0	0	0	0	1	1	1	0	1	21	21	19	16	12	10	8	8
tr|A0A669EV96|A0A669EV96_ORENI	A0A669EV96	A0A669EV96_ORENI		570	Oreochromis niloticus	3:Protein inferred from homology	Catalase	1	999	25	46	0	256	ID								ID	ID	ID	ID	ID						0	0	0	0	0	0	0	0	0	0	7	5	2	4	2	2	8	6
tr|A0A669EYQ4|A0A669EYQ4_ORENI	A0A669EYQ4	A0A669EYQ4_ORENI	HBE1	148	Oreochromis niloticus	3:Protein inferred from homology	Hemoglobin subunit beta-A	1	999	15	56	0	997	ID								ID	ID	ID	ID	ID						1	1	1	1	0	1	1	1	1	1	2	2	4	4	3	3	4	4
tr|I3IVE4|I3IVE4_ORENI	I3IVE4	I3IVE4_ORENI		460	Oreochromis niloticus	3:Protein inferred from homology	Aldehyde dehydrogenase 8 family, member A1	1	999	9	49	49	49	ID								ID		ID	ID	ID						0	0	0	0	0	0	0	0	0	0	11	12	7	8	4	1	1	0
tr|I3IXL2|I3IXL2_ORENI	I3IXL2	I3IXL2_ORENI	ACLY	1107	Oreochromis niloticus	3:Protein inferred from homology	ATP-citrate synthase	1	999	24	70	36	70	ID								ID	ID	ID	ID	ID						0	0	0	0	0	0	0	0	0	0	20	21	3	4	3	2	2	4
tr|I3IYI6|I3IYI6_ORENI	I3IYI6	I3IYI6_ORENI	LOC100690908	132	Oreochromis niloticus	3:Protein inferred from homology	Fatty acid-binding protein, brain	1	999	5	40	40	52	ID								ID	ID	ID	ID	ID						0	0	0	0	0	0	0	0	0	0	9	7	5	2	4	2	3	3
tr|I3IYZ9|I3IYZ9_ORENI	I3IYZ9	I3IYZ9_ORENI	LOC100695618	212	Oreochromis niloticus	3:Protein inferred from homology	Mammalian ependymin-related protein 1	1	999	3	35	35	35	ID								ID	ID	ID	ID	ID						0	1	0	0	0	1	1	0	0	0	2	2	7	6	3	4	2	2
tr|I3JK02|I3JK02_ORENI	I3JK02	I3JK02_ORENI		2514	Oreochromis niloticus	4:Protein predicted	Fatty acid synthase	1	999	40	144	0	144	ID								ID	ID	ID	ID	ID						0	0	0	0	0	0	0	0	0	0	52	41	13	9	6	2	6	6
tr|I3JK52|I3JK52_ORENI	I3JK52	I3JK52_ORENI		285	Oreochromis niloticus	3:Protein inferred from homology	omega-amidase	1	999	10	33	5	33	ID								ID		ID	ID	ID						0	0	0	0	0	0	0	0	0	0	10	7	2	4	2	1	0	1
tr|I3JKD8|I3JKD8_ORENI	I3JKD8	I3JKD8_ORENI		155	Oreochromis niloticus	3:Protein inferred from homology	Small ribosomal subunit protein uS13	1	999	8	46	27	46	ID								ID	ID	ID	ID	ID						0	1	1	1	0	1	1	1	0	1	5	8	1	2	1	2	2	2
tr|I3JQN0|I3JQN0_ORENI	I3JQN0	I3JQN0_ORENI	LOC100712095	362	Oreochromis niloticus	3:Protein inferred from homology	Uncharacterized oxidoreductase YjmC	1	999	7	40	17	40	ID								ID		ID	ID	ID						0	0	0	0	0	0	0	0	0	0	12	9	5	4	2	1	0	0
tr|I3JQS5|I3JQS5_ORENI	I3JQS5	I3JQS5_ORENI	grhpr	359	Oreochromis niloticus	3:Protein inferred from homology	Glyoxylate and hydroxypyruvate reductase	1	999	11	52	52	52	ID								ID		ID	ID	ID						0	0	0	0	0	0	0	0	0	0	16	18	5	5	2	2	0	1
tr|I3JR46|I3JR46_ORENI	I3JR46	I3JR46_ORENI	XDH	1355	Oreochromis niloticus	3:Protein inferred from homology	Xanthine dehydrogenase/oxidase	1	999	31	240	240	246	ID								ID	ID	ID	ID	ID						0	0	0	0	0	0	0	0	0	0	32	30	52	42	31	35	3	2
tr|I3JRC5|I3JRC5_ORENI	I3JRC5	I3JRC5_ORENI	dad1	113	Oreochromis niloticus	3:Protein inferred from homology	Dolichyl-diphosphooligosaccharide--protein glycosyltransferase subunit DAD1	1	999	3	19	19	19	ID								ID		ID	ID	ID						0	0	0	0	0	0	0	0	0	0	3	2	4	3	1	2	0	0
tr|I3JTP7|I3JTP7_ORENI	I3JTP7	I3JTP7_ORENI	hsd17b14	267	Oreochromis niloticus	3:Protein inferred from homology	Hydroxysteroid 17-beta dehydrogenase 14	1	999	10	52	52	52	ID								ID	ID	ID	ID	ID						0	0	0	0	0	0	1	0	0	0	10	10	6	6	6	3	1	2
tr|I3JVR4|I3JVR4_ORENI	I3JVR4	I3JVR4_ORENI	rpl15	204	Oreochromis niloticus	3:Protein inferred from homology	Ribosomal protein L15	1	999	7	36	6	36	ID								ID		ID	ID	ID						0	0	1	0	0	2	2	0	0	0	6	8	4	4	1	2	0	0
tr|A0A1D8V6Y7|A0A1D8V6Y7_ORENI	A0A1D8V6Y7	A0A1D8V6Y7_ORENI	LOC100709003	1786	Oreochromis niloticus	2:Experimental evidence at transcript level	Complement C3	1	999	10	25	0	25	ID								ID		ID	ID							0	0	0	0	0	0	1	0	1	0	9	7	1	2	2	1	0	1
tr|A0A3S7VHW1|A0A3S7VHW1_ORENI	A0A3S7VHW1	A0A3S7VHW1_ORENI	Orni-DAA	238	Oreochromis niloticus	2:Experimental evidence at transcript level	MHC class II antigen alpha chain	1	999	7	18	0	64	ID								ID		ID	ID							0	0	0	0	0	0	0	0	0	0	2	2	4	3	3	1	0	0
tr|A0A669AVI7|A0A669AVI7_ORENI	A0A669AVI7	A0A669AVI7_ORENI	ppt1	284	Oreochromis niloticus	3:Protein inferred from homology	Palmitoyl-protein thioesterase 1	1	999	7	20	0	20	ID								ID		ID	ID							0	0	0	0	0	0	0	0	0	0	6	5	2	1	2	1	0	1
tr|A0A669AWM9|A0A669AWM9_ORENI	A0A669AWM9	A0A669AWM9_ORENI		136	Oreochromis niloticus	4:Protein predicted	Uncharacterized protein	1	999	4	45	45	45	ID								ID		ID	ID							0	0	0	0	0	0	0	0	0	0	5	4	15	13	5	1	1	1
tr|A0A669AWZ5|A0A669AWZ5_ORENI	A0A669AWZ5	A0A669AWZ5_ORENI	cad	2221	Oreochromis niloticus	3:Protein inferred from homology	Carbamoyl-phosphate synthetase 2, aspartate transcarbamylase, and dihydroorotase	1	999	10	35	0	35	ID								ID		ID	ID							0	0	0	0	0	0	0	0	0	0	8	5	7	7	3	3	1	1
tr|A0A669AX10|A0A669AX10_ORENI	A0A669AX10	A0A669AX10_ORENI		730	Oreochromis niloticus	3:Protein inferred from homology	Heat shock protein 90, alpha (cytosolic), class A member 1, tandem duplicate 2	1	999	14	12	0	78	ID								ID		ID	ID							0	0	0	0	0	0	0	0	0	0	2	4	1	2	2	1	0	0
tr|A0A669AX11|A0A669AX11_ORENI	A0A669AX11	A0A669AX11_ORENI	khk	311	Oreochromis niloticus	4:Protein predicted	Ketohexokinase	1	999	2	17	0	17	ID								ID		ID	ID							0	0	0	0	0	0	0	0	0	0	3	3	2	3	2	2	1	0
tr|A0A669AXB2|A0A669AXB2_ORENI	A0A669AXB2	A0A669AXB2_ORENI	GAA	922	Oreochromis niloticus	3:Protein inferred from homology	Lysosomal alpha-glucosidase	1	999	5	19	0	19	ID								ID		ID	ID							0	0	0	0	0	0	0	0	0	0	4	2	3	5	2	1	1	1
tr|A0A669AXV5|A0A669AXV5_ORENI	A0A669AXV5	A0A669AXV5_ORENI	LOC100701020	435	Oreochromis niloticus	3:Protein inferred from homology	Acyl-coenzyme A thioesterase 4	1	999	5	26	0	26	ID								ID		ID	ID							0	0	0	0	0	0	0	0	0	1	4	4	6	5	2	2	0	0
tr|A0A669AZ52|A0A669AZ52_ORENI	A0A669AZ52	A0A669AZ52_ORENI	gchfr	86	Oreochromis niloticus	3:Protein inferred from homology	GTP cyclohydrolase 1 feedback regulatory protein	1	999	3	34	34	34	ID								ID		ID	ID							0	0	0	0	0	0	0	0	0	0	5	6	7	4	6	4	1	1
tr|A0A669B3C8|A0A669B3C8_ORENI	A0A669B3C8	A0A669B3C8_ORENI		253	Oreochromis niloticus	4:Protein predicted	Apolipoprotein M	1	999	2	15	15	15	ID								ID		ID	ID							0	0	0	0	0	0	0	0	0	0	2	1	3	3	3	2	0	0
tr|A0A669B5N2|A0A669B5N2_ORENI	A0A669B5N2	A0A669B5N2_ORENI		421	Oreochromis niloticus	3:Protein inferred from homology	Protein transport protein SEC61 subunit alpha	1	999	4	30	0	30	ID								ID	ID	ID	ID							0	0	0	0	0	0	0	0	0	0	6	6	5	1	2	3	5	2
tr|A0A669B714|A0A669B714_ORENI	A0A669B714	A0A669B714_ORENI	sdr16c5	306	Oreochromis niloticus	3:Protein inferred from homology	Short chain dehydrogenase/reductase family 16C member 5	1	999	6	25	0	25	ID								ID		ID	ID							0	0	0	0	0	0	0	0	0	0	8	7	2	3	2	3	0	0
tr|A0A669B7L3|A0A669B7L3_ORENI	A0A669B7L3	A0A669B7L3_ORENI	asah1	348	Oreochromis niloticus	3:Protein inferred from homology	Acid ceramidase	1	999	7	23	0	23	ID								ID		ID	ID							0	0	0	0	0	0	0	0	0	0	6	4	4	3	3	3	0	0
tr|A0A669B7X6|A0A669B7X6_ORENI	A0A669B7X6	A0A669B7X6_ORENI	MAN1A1	611	Oreochromis niloticus	3:Protein inferred from homology	alpha-1,2-Mannosidase	1	999	5	17	0	17	ID								ID		ID	ID							0	0	0	0	0	0	0	0	0	0	3	3	2	2	4	2	0	1
tr|A0A669B8M9|A0A669B8M9_ORENI	A0A669B8M9	A0A669B8M9_ORENI	gns	506	Oreochromis niloticus	3:Protein inferred from homology	N-acetylglucosamine-6-sulfatase	1	999	9	33	0	37	ID								ID	ID	ID	ID							0	0	0	0	0	0	0	0	0	0	5	6	2	2	6	3	2	3
tr|A0A669B9P3|A0A669B9P3_ORENI	A0A669B9P3	A0A669B9P3_ORENI		399	Oreochromis niloticus	4:Protein predicted	Solute carrier family 22 member 18	1	999	2	12	0	12	ID								ID		ID	ID							0	0	0	0	0	0	0	0	0	0	2	1	5	0	2	2	0	0
tr|A0A669BBF9|A0A669BBF9_ORENI	A0A669BBF9	A0A669BBF9_ORENI	ssr1	296	Oreochromis niloticus	3:Protein inferred from homology	Translocon-associated protein subunit alpha	1	999	5	89	0	89	ID								ID	ID	ID	ID							0	0	0	0	0	0	0	0	0	0	19	19	13	10	7	6	8	6
tr|A0A669BDM7|A0A669BDM7_ORENI	A0A669BDM7	A0A669BDM7_ORENI	hal	654	Oreochromis niloticus	3:Protein inferred from homology	Histidine ammonia-lyase	1	999	7	30	0	30	ID								ID		ID	ID							0	0	0	0	0	0	0	0	0	0	9	6	3	5	4	3	0	0
tr|A0A669BF12|A0A669BF12_ORENI	A0A669BF12	A0A669BF12_ORENI	hagh	297	Oreochromis niloticus	3:Protein inferred from homology	Hydroxyacylglutathione hydrolase, mitochondrial	1	999	10	73	0	73	ID								ID	ID	ID	ID							0	1	0	0	0	0	0	0	0	0	15	16	11	6	11	9	2	2
tr|A0A669BHW4|A0A669BHW4_ORENI	A0A669BHW4	A0A669BHW4_ORENI	LOC100711208	284	Oreochromis niloticus	3:Protein inferred from homology	Proliferation-associated protein 2G4	0	999	2	20	0	23	ID								ID		ID	ID							0	1	0	1	0	2	2	0	1	1	2	3	2	1	2	1	1	0
tr|A0A669BL08|A0A669BL08_ORENI	A0A669BL08	A0A669BL08_ORENI	LOC100692860	306	Oreochromis niloticus	3:Protein inferred from homology	NADH-cytochrome b5 reductase	1	999	12	48	0	48	ID								ID	ID	ID	ID							0	0	0	0	0	0	0	0	0	0	16	17	3	3	3	2	0	4
tr|A0A669BL23|A0A669BL23_ORENI	A0A669BL23	A0A669BL23_ORENI	ddost	451	Oreochromis niloticus	3:Protein inferred from homology	Dolichyl-diphosphooligosaccharide--protein glycosyltransferase 48 kDa subunit	1	999	9	36	0	36	ID								ID	ID	ID	ID							0	0	0	0	0	0	0	0	0	0	9	14	3	2	3	0	4	1
tr|A0A669BLC3|A0A669BLC3_ORENI	A0A669BLC3	A0A669BLC3_ORENI	gstz1	212	Oreochromis niloticus	3:Protein inferred from homology	maleylacetoacetate isomerase	1	999	6	25	2	25	ID								ID	ID	ID	ID							0	0	0	0	0	0	0	0	0	0	6	4	4	3	1	2	2	1
tr|A0A669BNB4|A0A669BNB4_ORENI	A0A669BNB4	A0A669BNB4_ORENI	eif2s3	472	Oreochromis niloticus	4:Protein predicted	protein-synthesizing GTPase	1	999	7	16	1	16	ID								ID		ID	ID							0	0	1	0	0	0	1	0	0	0	3	4	1	2	3	0	0	1
tr|A0A669BP96|A0A669BP96_ORENI	A0A669BP96	A0A669BP96_ORENI	LOC100693415	371	Oreochromis niloticus	3:Protein inferred from homology	Adenosine kinase	1	999	7	21	0	21	ID								ID		ID	ID							0	0	0	0	0	0	0	0	0	0	2	7	3	5	2	2	0	0
tr|A0A669BPX0|A0A669BPX0_ORENI	A0A669BPX0	A0A669BPX0_ORENI	LOC100703009	289	Oreochromis niloticus	4:Protein predicted	Hydroxysteroid 11-beta-dehydrogenase 1-like protein	1	999	6	28	0	28	ID								ID	ID	ID	ID							0	0	0	0	0	0	0	0	0	0	8	5	3	5	2	1	2	1
tr|A0A669BQ37|A0A669BQ37_ORENI	A0A669BQ37	A0A669BQ37_ORENI	gys2	621	Oreochromis niloticus	3:Protein inferred from homology	Glycogen [starch] synthase	1	999	7	23	0	39	ID								ID		ID	ID							0	0	0	0	0	0	0	0	0	0	6	5	3	3	3	1	1	1
tr|A0A669BQ81|A0A669BQ81_ORENI	A0A669BQ81	A0A669BQ81_ORENI	NOMO1	1191	Oreochromis niloticus	4:Protein predicted	Nodal modulator 1	1	999	5	13	0	13	ID								ID		ID	ID							0	0	0	0	0	0	0	0	0	0	2	3	2	1	2	1	1	1
tr|A0A669BQU2|A0A669BQU2_ORENI	A0A669BQU2	A0A669BQU2_ORENI	C8A	593	Oreochromis niloticus	3:Protein inferred from homology	Complement C8 alpha chain	1	999	10	48	0	48	ID								ID	ID	ID	ID							0	0	0	1	0	0	0	0	0	0	10	9	8	4	7	4	2	1
tr|A0A669BTF2|A0A669BTF2_ORENI	A0A669BTF2	A0A669BTF2_ORENI	PLD3	489	Oreochromis niloticus	3:Protein inferred from homology	5'-3' exonuclease PLD3	1	999	8	37	0	37	ID								ID	ID	ID	ID							0	0	0	0	0	0	0	0	0	0	4	3	8	4	4	4	3	6
tr|A0A669BTU8|A0A669BTU8_ORENI	A0A669BTU8	A0A669BTU8_ORENI	LOC100703825	324	Oreochromis niloticus	3:Protein inferred from homology	Very-long-chain 3-oxoacyl-CoA reductase-B	1	999	7	47	0	47	ID								ID	ID	ID	ID							0	0	0	0	0	0	0	0	0	0	13	12	3	7	2	2	5	3
tr|A0A669BWE0|A0A669BWE0_ORENI	A0A669BWE0	A0A669BWE0_ORENI		932	Oreochromis niloticus	3:Protein inferred from homology	C-1-tetrahydrofolate synthase, cytoplasmic	1	999	15	71	0	71	ID								ID		ID	ID							0	1	0	0	0	0	0	0	0	0	25	29	5	3	3	2	1	0
tr|A0A669BWS3|A0A669BWS3_ORENI	A0A669BWS3	A0A669BWS3_ORENI	dpyd	1021	Oreochromis niloticus	3:Protein inferred from homology	Dihydropyrimidine dehydrogenase [NADP(+)]	1	999	10	31	0	31	ID								ID	ID	ID	ID							0	0	0	0	0	0	0	0	0	0	6	7	5	2	3	3	1	2
tr|A0A669BZZ3|A0A669BZZ3_ORENI	A0A669BZZ3	A0A669BZZ3_ORENI	btd	585	Oreochromis niloticus	3:Protein inferred from homology	Biotinidase	1	999	14	30	0	419	ID								ID		ID	ID							0	0	0	0	0	2	0	0	0	0	8	5	5	3	5	2	0	0
tr|A0A669C210|A0A669C210_ORENI	A0A669C210	A0A669C210_ORENI	LOC100698730	497	Oreochromis niloticus	3:Protein inferred from homology	Arylsulfatase A	1	999	7	27	0	30	ID								ID		ID	ID							0	0	0	0	0	0	0	0	0	0	7	8	3	2	3	2	0	0
tr|A0A669C252|A0A669C252_ORENI	A0A669C252	A0A669C252_ORENI	PTS	179	Oreochromis niloticus	3:Protein inferred from homology	6-pyruvoyl tetrahydrobiopterin synthase	1	999	8	102	102	102	ID								ID	ID	ID	ID							0	0	0	0	0	0	0	0	0	0	14	15	20	9	11	16	7	8
tr|A0A669CBA0|A0A669CBA0_ORENI	A0A669CBA0	A0A669CBA0_ORENI		284	Oreochromis niloticus	4:Protein predicted	Hydroxysteroid (11-beta) dehydrogenase 1-like b	1	999	9	26	0	26	ID								ID		ID	ID							0	0	0	0	0	0	0	0	0	0	10	9	1	2	2	2	0	0
tr|A0A669CBT4|A0A669CBT4_ORENI	A0A669CBT4	A0A669CBT4_ORENI	LOC100696072	183	Oreochromis niloticus	3:Protein inferred from homology	ADP-ribosylation factor	1	999	7	42	0	70	ID								ID	ID	ID	ID							0	0	0	0	0	0	0	0	0	1	11	9	5	4	3	3	2	1
tr|A0A669CCJ8|A0A669CCJ8_ORENI	A0A669CCJ8	A0A669CCJ8_ORENI	LOC100709772	130	Oreochromis niloticus	4:Protein predicted	NTF2-related export protein	1	999	3	20	20	20	ID								ID		ID	ID							0	0	0	0	0	0	0	0	0	0	3	2	6	4	1	2	0	0
tr|A0A669CD52|A0A669CD52_ORENI	A0A669CD52	A0A669CD52_ORENI	ARSB	525	Oreochromis niloticus	3:Protein inferred from homology	Arylsulfatase B	1	999	5	19	0	19	ID								ID		ID	ID							0	0	0	0	0	0	0	0	0	0	3	4	3	4	2	2	0	1
tr|A0A669CGD7|A0A669CGD7_ORENI	A0A669CGD7	A0A669CGD7_ORENI	plrg1	447	Oreochromis niloticus	3:Protein inferred from homology	Pleiotropic regulator 1	1	999	3	16	0	16	ID								ID	ID	ID	ID							0	0	0	0	0	0	0	0	0	0	1	3	2	3	2	1	2	2
tr|A0A669CHV9|A0A669CHV9_ORENI	A0A669CHV9	A0A669CHV9_ORENI	LOC100692624	437	Oreochromis niloticus	4:Protein predicted	Vitronectin	1	999	4	33	0	33	ID								ID		ID	ID							0	0	0	0	0	0	0	0	0	0	6	4	6	7	3	3	0	1
tr|A0A669CI92|A0A669CI92_ORENI	A0A669CI92	A0A669CI92_ORENI	lap3	489	Oreochromis niloticus	3:Protein inferred from homology	Cytosol aminopeptidase	1	999	8	25	0	25	ID								ID	ID	ID	ID							0	0	0	1	0	0	0	0	0	0	4	3	5	3	2	2	1	2
tr|A0A669CJW4|A0A669CJW4_ORENI	A0A669CJW4	A0A669CJW4_ORENI	LOC100693267	286	Oreochromis niloticus	3:Protein inferred from homology	Mitochondrial dicarboxylate carrier	1	9984	4	16	0	16	ID								ID		ID	ID							0	0	0	0	0	0	0	0	0	0	3	1	3	3	3	3	0	0
tr|A0A669CPM9|A0A669CPM9_ORENI	A0A669CPM9	A0A669CPM9_ORENI	hm13	392	Oreochromis niloticus	3:Protein inferred from homology	Histocompatibility minor 13	1	999	4	19	4	19	ID								ID	ID	ID	ID							0	0	0	0	0	0	0	0	0	0	2	5	5	1	1	2	1	2
tr|A0A669CSS2|A0A669CSS2_ORENI	A0A669CSS2	A0A669CSS2_ORENI	GANC	743	Oreochromis niloticus	3:Protein inferred from homology	Glucosidase, alpha; neutral C	1	999	12	33	4	33	ID								ID	ID	ID	ID							0	0	0	0	0	0	0	0	0	0	5	6	4	8	3	4	1	2
tr|A0A669CT05|A0A669CT05_ORENI	A0A669CT05	A0A669CT05_ORENI	LOC100691498	861	Oreochromis niloticus	3:Protein inferred from homology	Coatomer subunit beta'	1	999	12	36	0	36	ID								ID		ID	ID							0	0	0	0	0	0	0	0	0	0	6	12	4	8	2	1	1	1
tr|A0A669CUV3|A0A669CUV3_ORENI	A0A669CUV3	A0A669CUV3_ORENI	c8b	537	Oreochromis niloticus	3:Protein inferred from homology	Complement component C8 beta chain	1	999	12	49	0	49	ID								ID		ID	ID							0	0	0	0	0	0	0	0	0	0	11	10	4	7	5	6	1	1
tr|A0A669CX17|A0A669CX17_ORENI	A0A669CX17	A0A669CX17_ORENI	ctsk	330	Oreochromis niloticus	3:Protein inferred from homology	Cathepsin K	1	999	6	34	11	34	ID								ID		ID	ID							0	1	0	0	0	0	0	0	0	0	5	7	6	5	3	2	1	0
tr|A0A669CYV3|A0A669CYV3_ORENI	A0A669CYV3	A0A669CYV3_ORENI	oplah	1257	Oreochromis niloticus	3:Protein inferred from homology	5-oxoprolinase, ATP-hydrolysing	1	9987	5	13	0	13	ID								ID		ID	ID							0	0	0	0	0	0	0	0	0	0	1	2	3	2	3	2	0	0
tr|A0A669D0R3|A0A669D0R3_ORENI	A0A669D0R3	A0A669D0R3_ORENI	DMGDH	849	Oreochromis niloticus	3:Protein inferred from homology	Dimethylglycine dehydrogenase	1	999	18	68	0	68	ID								ID	ID	ID	ID							0	0	0	0	0	0	0	0	0	0	13	12	12	10	8	7	2	4
tr|A0A669D1X5|A0A669D1X5_ORENI	A0A669D1X5	A0A669D1X5_ORENI		1566	Oreochromis niloticus	4:Protein predicted	Complement component c3a, duplicate 5	1	999	18	33	2	69	ID								ID	ID	ID	ID							0	0	0	0	0	0	1	0	0	0	9	11	2	2	2	1	1	2
tr|A0A669D7E7|A0A669D7E7_ORENI	A0A669D7E7	A0A669D7E7_ORENI	pithd1	211	Oreochromis niloticus	3:Protein inferred from homology	PITH domain containing 1	1	999	10	54	54	54	ID								ID	ID	ID	ID							0	1	0	0	0	0	0	0	0	0	5	7	7	8	9	7	3	4
tr|A0A669D7F8|A0A669D7F8_ORENI	A0A669D7F8	A0A669D7F8_ORENI	NUP210	1886	Oreochromis niloticus	3:Protein inferred from homology	Nucleoporin 210	1	999	12	42	1	42	ID								ID	ID	ID	ID							0	0	0	0	0	0	0	1	0	0	7	7	8	4	5	3	3	2
tr|A0A669D7V0|A0A669D7V0_ORENI	A0A669D7V0	A0A669D7V0_ORENI	LOC100702001	378	Oreochromis niloticus	3:Protein inferred from homology	Alcohol dehydrogenase 1	1	999	7	17	0	76	ID								ID		ID	ID							0	0	0	0	0	0	0	0	0	0	5	5	1	2	3	1	0	0
tr|A0A669DAL7|A0A669DAL7_ORENI	A0A669DAL7	A0A669DAL7_ORENI	blvrb	220	Oreochromis niloticus	4:Protein predicted	Biliverdin reductase B	1	999	7	24	0	24	ID								ID	ID	ID	ID							0	0	1	0	0	0	0	0	0	0	5	5	2	3	1	3	1	2
tr|A0A669DCE9|A0A669DCE9_ORENI	A0A669DCE9	A0A669DCE9_ORENI		485	Oreochromis niloticus	3:Protein inferred from homology	Cytochrome P450	1	999	7	14	4	23	ID								ID		ID	ID							0	0	0	0	0	0	0	0	0	0	2	5	1	3	1	2	0	0
tr|A0A669DF06|A0A669DF06_ORENI	A0A669DF06	A0A669DF06_ORENI	LOC106096596	200	Oreochromis niloticus	4:Protein predicted	Uncharacterized LOC109194303	1	999	2	19	0	19	ID								ID		ID	ID							0	0	0	0	0	0	0	1	0	0	2	2	2	1	5	3	1	0
tr|A0A669DSA0|A0A669DSA0_ORENI	A0A669DSA0	A0A669DSA0_ORENI		446	Oreochromis niloticus	3:Protein inferred from homology	folate gamma-glutamyl hydrolase	1	999	9	37	22	37	ID								ID	ID	ID	ID							0	0	0	0	0	0	0	0	0	0	4	5	6	2	6	7	2	3
tr|A0A669DWC4|A0A669DWC4_ORENI	A0A669DWC4	A0A669DWC4_ORENI	c6	1019	Oreochromis niloticus	3:Protein inferred from homology	Complement C6	1	999	10	38	4	38	ID								ID		ID	ID							1	0	1	1	0	0	1	1	0	1	9	8	3	6	1	2	1	0
tr|A0A669DX73|A0A669DX73_ORENI	A0A669DX73	A0A669DX73_ORENI		156	Oreochromis niloticus	4:Protein predicted	Glutathione S-transferase rho	1	9989	18	12	12	631	ID								ID		ID	ID							0	0	0	0	0	0	0	0	0	0	1	3	2	1	2	1	0	2
tr|A0A669DXL1|A0A669DXL1_ORENI	A0A669DXL1	A0A669DXL1_ORENI		823	Oreochromis niloticus	3:Protein inferred from homology	Beta-mannosidase	9997	999	5	27	0	27	ID								ID		ID	ID							0	0	0	0	0	0	0	0	0	0	7	4	3	0	3	1	1	1
tr|A0A669DXP8|A0A669DXP8_ORENI	A0A669DXP8	A0A669DXP8_ORENI	LOC100700167	191	Oreochromis niloticus	3:Protein inferred from homology	ADP-ribosylation factor 5	1	999	5	48	0	48	ID								ID	ID	ID	ID							0	0	1	1	0	1	2	0	0	1	13	8	2	3	5	4	3	3
tr|A0A669E6P2|A0A669E6P2_ORENI	A0A669E6P2	A0A669E6P2_ORENI	LOC100711593	577	Oreochromis niloticus	3:Protein inferred from homology	Acyl-CoA dehydrogenase family member 11	1	999	9	26	3	26	ID								ID		ID	ID							0	0	0	0	0	0	0	0	0	0	7	6	4	2	4	3	0	0
tr|A0A669E793|A0A669E793_ORENI	A0A669E793	A0A669E793_ORENI		110	Oreochromis niloticus	3:Protein inferred from homology	Small nuclear ribonucleoprotein Sm D1	1	999	5	25	25	25	ID								ID		ID	ID							0	0	0	0	0	0	0	0	0	0	5	3	5	5	3	3	0	0
tr|A0A669EH00|A0A669EH00_ORENI	A0A669EH00	A0A669EH00_ORENI	LOC100698645	522	Oreochromis niloticus	3:Protein inferred from homology	N-fatty-acyl-amino acid synthase/hydrolase PM20D1.2	1	999	12	35	0	35	ID								ID	ID	ID	ID							0	0	0	0	0	0	0	0	0	0	13	12	1	3	2	1	1	2
tr|A0A669EHH3|A0A669EHH3_ORENI	A0A669EHH3	A0A669EHH3_ORENI	LOC100695155	127	Oreochromis niloticus	4:Protein predicted	Ubiquitin-conjugating enzyme E2 D2	1	999	2	15	15	15	ID								ID		ID	ID							0	0	0	0	0	0	0	0	0	0	3	2	3	3	3	1	0	0
tr|A0A669EJ33|A0A669EJ33_ORENI	A0A669EJ33	A0A669EJ33_ORENI	rpia	277	Oreochromis niloticus	3:Protein inferred from homology	ribose-5-phosphate isomerase	1	999	8	38	0	38	ID								ID		ID	ID							0	0	0	0	0	1	0	0	0	1	7	8	8	5	3	2	1	1
tr|A0A669F7H6|A0A669F7H6_ORENI	A0A669F7H6	A0A669F7H6_ORENI	LOC100695535	417	Oreochromis niloticus	3:Protein inferred from homology	Phospholipase A2 group XV	1	999	2	13	13	13	ID								ID		ID	ID							0	0	0	0	0	0	0	0	0	0	3	3	2	1	1	2	0	1
tr|A0A669FC62|A0A669FC62_ORENI	A0A669FC62	A0A669FC62_ORENI		326	Oreochromis niloticus	3:Protein inferred from homology	Protein SEC13 homolog	1	999	4	26	23	26	ID								ID		ID	ID							0	0	0	0	0	2	0	0	0	0	2	3	6	5	3	5	0	0
tr|B9UN14|B9UN14_ORENI	B9UN14	B9UN14_ORENI		366	Oreochromis niloticus	2:Experimental evidence at transcript level	3beta-hydroxysteroid dehydrogenase type II	1	999	5	20	0	20	ID								ID		ID	ID							0	0	0	0	0	0	0	0	0	0	2	2	5	4	3	3	0	1
tr|D2Y6E0|D2Y6E0_ORENI	D2Y6E0	D2Y6E0_ORENI	ND4	460	Oreochromis niloticus	3:Protein inferred from homology	NADH-ubiquinone oxidoreductase chain 4	1	9985	3	11	0	11	ID								ID		ID	ID							0	0	0	0	0	0	0	0	0	0	2	2	2	1	2	1	0	0
tr|I3IUP4|I3IUP4_ORENI	I3IUP4	I3IUP4_ORENI	hoga1	328	Oreochromis niloticus	3:Protein inferred from homology	4-hydroxy-2-oxoglutarate aldolase, mitochondrial	1	999	7	41	41	41	ID								ID		ID	ID							0	0	0	0	0	0	0	0	0	0	16	16	3	2	2	2	0	0
tr|I3IXA8|I3IXA8_ORENI	I3IXA8	I3IXA8_ORENI	slc25a21	299	Oreochromis niloticus	3:Protein inferred from homology	Mitochondrial 2-oxodicarboxylate carrier	1	999	8	25	2	25	ID								ID	ID	ID	ID							0	0	0	0	0	0	0	0	0	0	4	7	3	2	3	1	2	3
tr|I3IZQ4|I3IZQ4_ORENI	I3IZQ4	I3IZQ4_ORENI		205	Oreochromis niloticus	3:Protein inferred from homology	Heme-binding protein soul5	1	999	6	31	31	31	ID								ID		ID	ID							0	0	0	0	0	0	0	0	0	0	4	6	5	4	4	3	1	0
tr|I3J333|I3J333_ORENI	I3J333	I3J333_ORENI		499	Oreochromis niloticus	3:Protein inferred from homology	Cytochrome P450	1	999	7	48	4	48	ID								ID	ID	ID	ID							0	0	0	0	0	0	0	0	0	0	11	10	8	3	3	4	3	4
tr|I3J3U8|I3J3U8_ORENI	I3J3U8	I3J3U8_ORENI	LOC100712014	310	Oreochromis niloticus	3:Protein inferred from homology	ADP/ATP translocase	1	999	13	32	0	142	ID								ID	ID	ID	ID							0	0	0	0	0	0	0	0	0	0	8	7	3	2	4	2	3	1
tr|I3JGP8|I3JGP8_ORENI	I3JGP8	I3JGP8_ORENI	LOC100709107	260	Oreochromis niloticus	3:Protein inferred from homology	Carbonic anhydrase	1	999	10	48	1	48	ID								ID	ID	ID	ID							1	0	0	1	0	0	1	0	0	0	10	8	5	4	2	2	6	5
tr|I3JH57|I3JH57_ORENI	I3JH57	I3JH57_ORENI	LOC100698683	664	Oreochromis niloticus	4:Protein predicted	Uncharacterized LOC100698683	1	999	12	90	90	90	ID								ID	ID	ID	ID							0	0	0	0	0	0	0	0	0	0	10	11	19	14	15	13	3	3
tr|I3JHP0|I3JHP0_ORENI	I3JHP0	I3JHP0_ORENI	LOC102076087	1433	Oreochromis niloticus	3:Protein inferred from homology	Alpha-2-macroglobulin	1	999	35	20	12	584	ID								ID		ID	ID							0	0	0	0	0	0	0	0	0	0	6	5	1	2	3	2	0	0
tr|I3JI20|I3JI20_ORENI	I3JI20	I3JI20_ORENI	hpgd	261	Oreochromis niloticus	3:Protein inferred from homology	15-hydroxyprostaglandin dehydrogenase	1	999	9	41	39	41	ID								ID		ID	ID							0	0	0	0	0	0	0	0	0	0	14	10	4	8	4	0	1	0
tr|I3JPE6|I3JPE6_ORENI	I3JPE6	I3JPE6_ORENI	LOC100700357	397	Oreochromis niloticus	3:Protein inferred from homology	Cathepsin D	1	999	6	50	47	50	ID								ID	ID	ID	ID							1	0	0	0	0	1	1	0	0	0	14	11	4	3	3	3	3	3
tr|I3JPT0|I3JPT0_ORENI	I3JPT0	I3JPT0_ORENI		394	Oreochromis niloticus	3:Protein inferred from homology	Deoxyribonuclease-2-alpha	1	999	2	21	21	21	ID								ID	ID	ID	ID							0	0	0	0	0	0	0	0	0	0	3	3	5	3	2	1	2	2
tr|I3JQI3|I3JQI3_ORENI	I3JQI3	I3JQI3_ORENI	AKR1D1	329	Oreochromis niloticus	3:Protein inferred from homology	3-oxo-5-beta-steroid 4-dehydrogenase	1	999	8	24	0	24	ID								ID		ID	ID							0	0	0	0	0	0	0	0	0	0	8	6	3	2	2	2	1	0
tr|I3JQK0|I3JQK0_ORENI	I3JQK0	I3JQK0_ORENI	DDAH1	282	Oreochromis niloticus	3:Protein inferred from homology	Dimethylarginine dimethylaminohydrolase 1	1	999	12	61	8	61	ID								ID	ID	ID	ID							0	0	0	0	0	0	1	0	0	0	12	11	9	11	6	7	2	1
tr|I3JV98|I3JV98_ORENI	I3JV98	I3JV98_ORENI	LOC100703629	912	Oreochromis niloticus	3:Protein inferred from homology	Toll-like receptor 3	1	999	10	34	5	34	ID								ID		ID	ID							0	0	0	0	0	0	0	0	0	0	5	8	4	3	6	5	0	0
tr|I3JZ17|I3JZ17_ORENI	I3JZ17	I3JZ17_ORENI	mlec	286	Oreochromis niloticus	3:Protein inferred from homology	Malectin	1	999	5	33	33	33	ID								ID	ID	ID	ID							0	0	0	0	0	0	0	0	0	0	5	6	5	6	5	3	2	1
tr|I3JZJ1|I3JZJ1_ORENI	I3JZJ1	I3JZJ1_ORENI	slc27a6	623	Oreochromis niloticus	3:Protein inferred from homology	Long-chain-fatty-acid--CoA ligase	1	999	7	20	20	20	ID								ID		ID	ID							0	0	0	0	0	0	0	0	0	0	7	5	3	1	2	2	0	0
tr|I3K2X7|I3K2X7_ORENI	I3K2X7	I3K2X7_ORENI	ebp	228	Oreochromis niloticus	3:Protein inferred from homology	cholestenol Delta-isomerase	1	999	3	24	24	24	ID								ID		ID	ID							0	0	0	0	0	0	0	0	0	0	2	3	6	4	5	2	1	1
tr|I3K4Z5|I3K4Z5_ORENI	I3K4Z5	I3K4Z5_ORENI	gstk1	227	Oreochromis niloticus	3:Protein inferred from homology	Glutathione S-transferase kappa	1	999	9	35	35	35	ID								ID		ID	ID							0	0	0	0	0	0	0	0	0	0	9	8	7	1	2	3	2	0
tr|I3K592|I3K592_ORENI	I3K592	I3K592_ORENI	LOC100712029	138	Oreochromis niloticus	3:Protein inferred from homology	Retinol-binding protein 1	1	999	5	33	28	33	ID								ID	ID	ID	ID							0	0	0	0	0	0	0	0	0	0	12	11	2	1	2	1	2	2
tr|I3KAA3|I3KAA3_ORENI	I3KAA3	I3KAA3_ORENI	cmbl	245	Oreochromis niloticus	3:Protein inferred from homology	Carboxymethylenebutenolidase homolog	1	999	10	47	2	47	ID								ID		ID	ID							0	0	0	0	0	0	0	0	0	0	7	10	6	6	8	8	0	2
tr|I3KBP9|I3KBP9_ORENI	I3KBP9	I3KBP9_ORENI		512	Oreochromis niloticus	3:Protein inferred from homology	Carboxylic ester hydrolase	1	999	18	58	20	257	ID								ID	ID	ID	ID							0	0	0	0	0	0	0	0	0	0	18	18	4	3	3	5	2	2
tr|I3KDZ2|I3KDZ2_ORENI	I3KDZ2	I3KDZ2_ORENI	MAN2C1	1022	Oreochromis niloticus	3:Protein inferred from homology	alpha-mannosidase	1	999	14	36	1	36	ID								ID		ID	ID							0	0	0	0	0	0	0	0	0	0	4	5	8	8	4	5	0	1
tr|I3KHI2|I3KHI2_ORENI	I3KHI2	I3KHI2_ORENI	LOC100711310	383	Oreochromis niloticus	4:Protein predicted	Basement membrane-specific heparan sulfate proteoglycan core protein	1	999	5	26	16	26	ID								ID	ID	ID	ID							0	0	0	0	0	0	0	0	0	0	4	4	5	5	1	2	1	3
tr|I3KII8|I3KII8_ORENI	I3KII8	I3KII8_ORENI	agmat	363	Oreochromis niloticus	3:Protein inferred from homology	Agmatinase	1	999	8	69	69	69	ID								ID	ID	ID	ID							0	0	0	0	0	2	0	0	0	1	8	8	13	11	8	7	6	5
tr|I3KL37|I3KL37_ORENI	I3KL37	I3KL37_ORENI		262	Oreochromis niloticus	3:Protein inferred from homology	Zgc:56585	1	999	8	24	19	26	ID								ID		ID	ID							0	0	0	0	0	0	0	0	0	0	8	7	2	2	2	2	0	0
tr|I3KQ21|I3KQ21_ORENI	I3KQ21	I3KQ21_ORENI	tmem256	133	Oreochromis niloticus	3:Protein inferred from homology	Transmembrane protein 256	1	999	4	25	25	25	ID								ID		ID	ID							0	0	0	0	0	0	0	0	0	0	3	4	5	4	4	4	0	0
tr|I3KQ48|I3KQ48_ORENI	I3KQ48	I3KQ48_ORENI	LOC100696456	298	Oreochromis niloticus	3:Protein inferred from homology	cathepsin X	1	999	5	26	26	26	ID								ID	ID	ID	ID							0	0	0	0	0	0	0	0	0	0	3	3	6	5	1	4	3	1
tr|I3KQH6|I3KQH6_ORENI	I3KQH6	I3KQH6_ORENI	EIF6	246	Oreochromis niloticus	3:Protein inferred from homology	Eukaryotic translation initiation factor 6	1	999	3	29	29	29	ID								ID		ID	ID							0	1	1	1	0	2	1	0	2	0	2	2	4	6	3	2	0	0
tr|I3KTD5|I3KTD5_ORENI	I3KTD5	I3KTD5_ORENI	LOC100703020	201	Oreochromis niloticus	3:Protein inferred from homology	Nucleoside diphosphate kinase	1	999	5	28	28	28	ID								ID	ID	ID	ID							0	0	0	0	0	0	0	0	0	0	7	7	3	3	3	1	1	2
tr|I3KTT5|I3KTT5_ORENI	I3KTT5	I3KTT5_ORENI	LOC100702001	372	Oreochromis niloticus	3:Protein inferred from homology	Alcohol dehydrogenase 1	1	999	12	28	0	75	ID								ID		ID	ID							0	0	0	0	0	0	0	0	0	0	11	9	2	2	2	1	1	0
tr|I3KTT7|I3KTT7_ORENI	I3KTT7	I3KTT7_ORENI	LOC100702001	378	Oreochromis niloticus	3:Protein inferred from homology	Alcohol dehydrogenase 1	1	999	12	194	33	194	ID								ID	ID	ID	ID							0	0	0	0	0	0	1	1	1	0	20	25	40	28	25	27	14	11
tr|I3KUS8|I3KUS8_ORENI	I3KUS8	I3KUS8_ORENI	cpped1	315	Oreochromis niloticus	3:Protein inferred from homology	Serine/threonine-protein phosphatase CPPED1	1	999	2	10	10	10	ID								ID		ID	ID							0	0	0	0	0	0	0	0	0	0	2	1	3	1	2	1	0	0
tr|I3KVU0|I3KVU0_ORENI	I3KVU0	I3KVU0_ORENI	hsd17b8	256	Oreochromis niloticus	3:Protein inferred from homology	Hydroxysteroid (17-beta) dehydrogenase 8	1	999	6	26	16	26	ID								ID		ID	ID							0	0	0	0	0	0	0	0	0	0	4	4	4	6	2	2	1	0
tr|I3KW84|I3KW84_ORENI	I3KW84	I3KW84_ORENI	serpina10	404	Oreochromis niloticus	3:Protein inferred from homology	Serpin family A member 10	1	999	8	29	29	29	ID								ID	ID	ID	ID							0	0	0	0	0	1	0	0	0	0	5	5	2	4	3	1	2	4
tr|A0A0A0USU9|A0A0A0USU9_9CICH	A0A0A0USU9	A0A0A0USU9_9CICH	COI	531	Oreochromis niloticus x	3:Protein inferred from homology	Cytochrome c oxidase subunit 1	9992	9913	1	9	0	9	ID										ID	ID							0	0	0	0	0	0	0	0	0	0	2	1	1	1	2	2	0	0
tr|A0A669AW43|A0A669AW43_ORENI	A0A669AW43	A0A669AW43_ORENI	LOC100708998	154	Oreochromis niloticus	3:Protein inferred from homology	Ubiquitin-conjugating enzyme E2 L3	1	999	2	14	0	14	ID										ID	ID							0	0	0	0	0	0	0	1	0	0	5	3	1	0	1	2	0	1
tr|A0A669B353|A0A669B353_ORENI	A0A669B353	A0A669B353_ORENI		455	Oreochromis niloticus	3:Protein inferred from homology	Indoleamine 2,3-dioxygenase 1	1	999	8	16	0	16	ID										ID	ID							0	0	0	0	0	0	0	0	0	0	6	7	0	0	2	1	0	0
tr|A0A669C948|A0A669C948_ORENI	A0A669C948	A0A669C948_ORENI		1061	Oreochromis niloticus	3:Protein inferred from homology	Alpha-2-macroglobulin domain-containing protein	0	999	11	12	0	67	ID										ID	ID							0	0	0	0	0	0	1	1	0	0	3	1	2	0	2	1	1	0
tr|A0A669CFH4|A0A669CFH4_ORENI	A0A669CFH4	A0A669CFH4_ORENI	sigmar1	222	Oreochromis niloticus	3:Protein inferred from homology	Sigma non-opioid intracellular receptor 1	1	999	2	23	0	23	ID									ID	ID	ID							0	0	0	0	0	0	0	0	0	0	3	4	2	0	4	4	2	2
tr|A0A669D6L2|A0A669D6L2_ORENI	A0A669D6L2	A0A669D6L2_ORENI	dcxr	271	Oreochromis niloticus	3:Protein inferred from homology	Dicarbonyl and L-xylulose reductase	1	9989	3	10	0	10	ID										ID	ID							0	0	0	0	0	0	0	0	0	0	2	2	1	1	2	2	0	0
tr|A0A669DAC5|A0A669DAC5_ORENI	A0A669DAC5	A0A669DAC5_ORENI		509	Oreochromis niloticus	3:Protein inferred from homology	phenylalanine 4-monooxygenase	1	999	16	42	0	42	ID										ID	ID							0	0	0	0	0	0	0	0	0	0	17	20	0	2	1	2	0	0
tr|A0A669DJ38|A0A669DJ38_ORENI	A0A669DJ38	A0A669DJ38_ORENI		336	Oreochromis niloticus	4:Protein predicted	Lectin, mannose-binding 2	1	999	4	16	0	16	ID										ID	ID							0	0	0	0	0	0	0	0	0	0	5	5	1	1	2	1	0	0
tr|A0A669DNX4|A0A669DNX4_ORENI	A0A669DNX4	A0A669DNX4_ORENI		352	Oreochromis niloticus	3:Protein inferred from homology	Glycerol-3-phosphate dehydrogenase [NAD(+)]	1	999	3	10	0	10	ID										ID	ID							0	0	0	1	0	1	0	0	0	0	2	2	1	0	2	1	0	0
tr|A0A669DYM0|A0A669DYM0_ORENI	A0A669DYM0	A0A669DYM0_ORENI	LOC100707189	284	Oreochromis niloticus	3:Protein inferred from homology	thiopurine S-methyltransferase	1	999	2	10	0	10	ID										ID	ID							0	0	0	0	0	0	0	0	0	0	2	1	0	2	2	1	1	1
tr|A0A669DZE9|A0A669DZE9_ORENI	A0A669DZE9	A0A669DZE9_ORENI		538	Oreochromis niloticus	3:Protein inferred from homology	Sterol carrier protein 2	1	999	9	30	0	30	ID										ID	ID							0	0	0	0	0	0	0	0	0	0	12	11	1	1	2	1	1	1
tr|A0A669EK41|A0A669EK41_ORENI	A0A669EK41	A0A669EK41_ORENI	LOC100692599	361	Oreochromis niloticus	3:Protein inferred from homology	Erlin-1	1	999	8	21	0	21	ID										ID	ID							0	2	1	0	0	0	1	0	0	1	6	4	1	1	2	2	0	0
tr|A0A669ERS5|A0A669ERS5_ORENI	A0A669ERS5	A0A669ERS5_ORENI		2460	Oreochromis niloticus	4:Protein predicted	Vitellogenin domain-containing protein	1	999	6	14	10	14	ID										ID	ID							0	0	1	1	0	0	1	0	0	0	4	3	0	0	2	2	0	0
tr|A0A669F397|A0A669F397_ORENI	A0A669F397	A0A669F397_ORENI		383	Oreochromis niloticus	3:Protein inferred from homology	Actin-related protein 2/3 complex subunit	1	999	3	12	0	12	ID										ID	ID							0	0	0	0	0	0	0	1	0	0	3	4	0	1	1	2	0	0
tr|A0A669FBI7|A0A669FBI7_ORENI	A0A669FBI7	A0A669FBI7_ORENI		182	Oreochromis niloticus	2:Experimental evidence at transcript level	Translocator protein	1	9989	3	15	0	15	ID									ID	ID	ID							0	0	0	0	0	0	0	0	0	0	2	2	1	1	2	2	3	0
tr|I3J6J9|I3J6J9_ORENI	I3J6J9	I3J6J9_ORENI	zmpste24	471	Oreochromis niloticus	3:Protein inferred from homology	CAAX prenyl protease	1	999	7	15	15	15	ID										ID	ID							1	0	0	0	0	0	0	0	0	0	6	2	1	1	3	1	0	0
tr|I3JAQ5|I3JAQ5_ORENI	I3JAQ5	I3JAQ5_ORENI		370	Oreochromis niloticus	4:Protein predicted	Apple domain-containing protein	1	999	6	10	10	52	ID										ID	ID							0	0	0	0	0	0	0	0	0	0	3	2	1	0	1	2	0	1
tr|I3JCP4|I3JCP4_ORENI	I3JCP4	I3JCP4_ORENI		535	Oreochromis niloticus	4:Protein predicted	EH-domain containing 1a	1	999	7	20	20	20	ID										ID	ID							0	1	0	1	0	0	1	0	0	0	5	5	0	1	1	2	1	1
tr|I3JF70|I3JF70_ORENI	I3JF70	I3JF70_ORENI		148	Oreochromis niloticus	4:Protein predicted	GLI pathogenesis-related 2, like	1	999	3	9	9	9	ID										ID	ID							0	0	0	0	0	0	0	0	0	0	2	1	1	1	2	1	0	0
tr|I3JZV4|I3JZV4_ORENI	I3JZV4	I3JZV4_ORENI	nif3l1	443	Oreochromis niloticus	3:Protein inferred from homology	NIF3-like protein 1	1	9983	3	9	9	9	ID										ID	ID							0	0	0	0	0	0	0	0	0	0	3	1	1	1	2	1	0	0
tr|I3K4Z7|I3K4Z7_ORENI	I3K4Z7	I3K4Z7_ORENI	LOC100699899	1127	Oreochromis niloticus	3:Protein inferred from homology	Multifunctional fusion protein	1	999	7	15	14	15	ID										ID	ID							0	0	0	0	0	0	0	1	0	0	6	3	1	0	3	0	0	0
tr|I3KCN1|I3KCN1_ORENI	I3KCN1	I3KCN1_ORENI	LOC100702337	174	Oreochromis niloticus	3:Protein inferred from homology	Glycine cleavage system H protein	1	999	2	9	2	9	ID										ID	ID							0	0	0	0	0	0	0	0	0	0	2	2	1	1	2	1	0	0
tr|I3JXE3|I3JXE3_ORENI	I3JXE3	I3JXE3_ORENI	LOC100705895	501	Oreochromis niloticus	3:Protein inferred from homology	Putative serine protease K12H4.7	1	999	7	33	8	33	ID								ID		ID	ID	ID						0	0	0	0	0	0	0	0	0	0	7	6	6	2	2	4	0	2
tr|I3JYR4|I3JYR4_ORENI	I3JYR4	I3JYR4_ORENI	LOC100705870	339	Oreochromis niloticus	3:Protein inferred from homology	Fructose-1,6-bisphosphatase 1	1	999	16	96	83	96	ID								ID		ID	ID	ID						0	0	0	0	0	0	0	0	0	0	32	35	6	2	3	3	1	1
tr|I3K2V0|I3K2V0_ORENI	I3K2V0	I3K2V0_ORENI	KYNU	469	Oreochromis niloticus	3:Protein inferred from homology	Kynureninase	1	999	15	140	0	140	ID								ID	ID	ID	ID	ID						0	0	0	0	0	0	0	0	0	0	15	14	25	21	21	19	6	7
tr|I3K536|I3K536_ORENI	I3K536	I3K536_ORENI	LOC100692805	107	Oreochromis niloticus	3:Protein inferred from homology	Thioredoxin	1	998	4	17	10	19	ID								ID	ID	ID	ID	ID						0	0	0	0	0	0	0	0	0	0	1	3	2	1	2	1	2	2
tr|I3K6U1|I3K6U1_ORENI	I3K6U1	I3K6U1_ORENI	LOC100697360	135	Oreochromis niloticus	3:Protein inferred from homology	Cytochrome b5	1	999	6	134	109	134	ID								ID	ID	ID	ID	ID						0	0	0	0	0	0	0	0	0	0	24	21	16	13	6	9	17	17
tr|I3K9H1|I3K9H1_ORENI	I3K9H1	I3K9H1_ORENI	rpl21	160	Oreochromis niloticus	3:Protein inferred from homology	60S ribosomal protein L21	1	999	5	25	25	25	ID								ID		ID	ID	ID						0	0	1	1	0	2	0	0	0	1	3	2	2	3	2	1	0	0
tr|I3KAI2|I3KAI2_ORENI	I3KAI2	I3KAI2_ORENI		639	Oreochromis niloticus	3:Protein inferred from homology	Protein disulfide-isomerase A4	1	999	21	79	79	79	ID								ID	ID	ID	ID	ID						0	0	0	0	0	0	1	0	0	0	18	19	2	2	2	3	5	3
tr|I3KAP1|I3KAP1_ORENI	I3KAP1	I3KAP1_ORENI	LOC100705166	414	Oreochromis niloticus	4:Protein predicted	Betaine--homocysteine S-methyltransferase 1	1	999	8	91	0	91	ID								ID	ID	ID	ID	ID						0	0	0	0	0	0	0	1	0	0	13	12	14	9	9	7	7	7
tr|I3KBY1|I3KBY1_ORENI	I3KBY1	I3KBY1_ORENI		394	Oreochromis niloticus	3:Protein inferred from homology	sarcosine oxidasee (formaldehyde-forming)	1	999	7	51	18	51	ID								ID	ID	ID	ID	ID						0	0	0	0	0	0	0	0	0	0	8	7	8	4	4	5	5	7
tr|I3KDH3|I3KDH3_ORENI	I3KDH3	I3KDH3_ORENI	fabp1	127	Oreochromis niloticus	3:Protein inferred from homology	Fatty acid-binding protein, liver	1	999	6	86	86	86	ID								ID	ID	ID	ID	ID						0	0	0	0	0	0	0	0	0	0	20	22	3	4	3	3	4	3
tr|I3KQM9|I3KQM9_ORENI	I3KQM9	I3KQM9_ORENI	LOC100703194	198	Oreochromis niloticus	2:Experimental evidence at transcript level	Peroxiredoxin-1	1	999	6	64	9	64	ID								ID	ID	ID	ID	ID						1	1	1	0	0	2	0	0	0	0	5	5	5	6	3	2	3	3
tr|I3KX48|I3KX48_ORENI	I3KX48	I3KX48_ORENI	LOC100692606	322	Oreochromis niloticus	4:Protein predicted	Retinol dehydrogenase 11	1	999	8	28	28	28	ID								ID		ID	ID	ID						0	0	0	0	0	0	0	0	0	0	9	8	2	1	1	2	2	0
tr|A0A669B8N9|A0A669B8N9_ORENI	A0A669B8N9	A0A669B8N9_ORENI	acbd7	88	Oreochromis niloticus	4:Protein predicted	Acyl-CoA binding domain containing 7	1	999	6	27	27	27	ID										ID	ID	ID						0	0	0	0	0	0	1	0	1	1	8	4	0	1	2	2	0	1
tr|A0A669BIK8|A0A669BIK8_ORENI	A0A669BIK8	A0A669BIK8_ORENI		532	Oreochromis niloticus	3:Protein inferred from homology	Copine I	1	999	8	27	0	27	ID										ID	ID	ID						0	1	0	1	0	2	1	1	0	2	5	6	1	0	2	1	1	0
tr|I3KB88|I3KB88_ORENI	I3KB88	I3KB88_ORENI	rbp2	135	Oreochromis niloticus	3:Protein inferred from homology	Retinol binding protein 2	1	999	4	21	21	21	ID										ID	ID	ID						0	0	0	0	0	0	0	0	0	0	5	5	0	0	2	1	0	0
tr|A0A669B490|A0A669B490_ORENI	A0A669B490	A0A669B490_ORENI	LOC100694673	151	Oreochromis niloticus	3:Protein inferred from homology	Microsomal glutathione S-transferase 1	1	999	4	19	0	19	ID								ID			ID	ID						0	0	0	0	0	0	0	0	0	0	5	5	2	2	1	0	0	0
tr|A0A669B557|A0A669B557_ORENI	A0A669B557	A0A669B557_ORENI		641	Oreochromis niloticus	3:Protein inferred from homology	phosphoenolpyruvate carboxykinase (GTP)	1	999	16	61	0	61	ID								ID	ID		ID	ID						0	0	0	0	0	0	0	0	0	0	26	24	2	1	0	0	2	3
tr|A0A669B5M7|A0A669B5M7_ORENI	A0A669B5M7	A0A669B5M7_ORENI		429	Oreochromis niloticus	3:Protein inferred from homology	Isocitrate dehydrogenase [NADP]	1	999	13	55	0	72	ID								ID	ID		ID	ID						0	0	0	0	0	0	0	0	0	0	17	18	3	4	1	1	2	2
tr|A0A669B665|A0A669B665_ORENI	A0A669B665	A0A669B665_ORENI	abat	498	Oreochromis niloticus	3:Protein inferred from homology	4-aminobutyrate aminotransferase, mitochondrial	1	999	11	29	0	29	ID								ID			ID	ID						0	0	0	0	0	0	0	0	0	0	10	9	4	1	2	0	0	0
tr|A0A669B6Z5|A0A669B6Z5_ORENI	A0A669B6Z5	A0A669B6Z5_ORENI	LOC100705836	872	Oreochromis niloticus	3:Protein inferred from homology	Anion exchange protein	1	999	13	60	0	60	ID								ID			ID	ID						0	0	0	0	0	0	0	0	0	0	18	21	1	4	0	1	1	1
tr|A0A669BHQ9|A0A669BHQ9_ORENI	A0A669BHQ9	A0A669BHQ9_ORENI		876	Oreochromis niloticus	4:Protein predicted	Staphylococcal nuclease domain-containing protein	1	999	13	44	0	44	ID								ID	ID		ID	ID						0	0	0	0	0	2	0	0	0	0	10	12	1	2	1	1	3	2
tr|A0A669BI63|A0A669BI63_ORENI	A0A669BI63	A0A669BI63_ORENI	CDH2	875	Oreochromis niloticus	4:Protein predicted	Cadherin 2	1	999	6	24	0	24	ID								ID			ID	ID						0	0	0	0	0	0	0	0	0	0	3	3	1	3	0	0	0	0
tr|A0A669BQY8|A0A669BQY8_ORENI	A0A669BQY8	A0A669BQY8_ORENI	idi1	246	Oreochromis niloticus	3:Protein inferred from homology	isopentenyl-diphosphate Delta-isomerase	1	999	2	15	0	15	ID								ID	ID		ID	ID						0	0	0	0	0	0	0	0	0	0	2	1	2	1	2	0	1	2
tr|A0A669CCU8|A0A669CCU8_ORENI	A0A669CCU8	A0A669CCU8_ORENI	G6PD	560	Oreochromis niloticus	3:Protein inferred from homology	Glucose-6-phosphate 1-dehydrogenase	1	999	10	31	0	31	ID								ID			ID	ID						0	0	0	0	0	0	0	0	0	0	12	8	4	2	1	1	0	0
tr|A0A669D5V5|A0A669D5V5_ORENI	A0A669D5V5	A0A669D5V5_ORENI		395	Oreochromis niloticus	3:Protein inferred from homology	S-adenosylmethionine synthase	1	999	7	44	0	44	ID								ID	ID		ID	ID						0	0	0	0	0	0	0	0	0	0	9	8	6	7	1	1	5	4
tr|A0A669E6I3|A0A669E6I3_ORENI	A0A669E6I3	A0A669E6I3_ORENI		729	Oreochromis niloticus	3:Protein inferred from homology	Hydroxysteroid (17-beta) dehydrogenase 4	9999	999	14	47	14	119	ID								ID	ID		ID	ID						0	0	0	0	0	0	0	0	0	0	10	10	2	3	0	0	1	2
tr|I3IZW5|I3IZW5_ORENI	I3IZW5	I3IZW5_ORENI	cpox	455	Oreochromis niloticus	3:Protein inferred from homology	coproporphyrinogen oxidase	1	999	7	19	19	19	ID								ID			ID	ID						0	0	0	0	0	0	0	0	0	0	6	4	2	2	1	1	0	0
tr|I3J4F9|I3J4F9_ORENI	I3J4F9	I3J4F9_ORENI	haao	287	Oreochromis niloticus	3:Protein inferred from homology	3-hydroxyanthranilate 3,4-dioxygenase	1	999	5	40	40	40	ID								ID			ID	ID						0	0	0	0	0	0	0	0	0	0	7	7	2	5	1	1	0	0
tr|I3J5E0|I3J5E0_ORENI	I3J5E0	I3J5E0_ORENI	psmb3	205	Oreochromis niloticus	3:Protein inferred from homology	Proteasome subunit beta	1	999	8	28	9	28	ID								ID			ID	ID						0	1	0	0	0	0	1	1	0	0	5	6	3	1	1	0	2	0
tr|I3J895|I3J895_ORENI	I3J895	I3J895_ORENI	H6PD	791	Oreochromis niloticus	4:Protein predicted	Hexose-6-phosphate dehydrogenase/glucose 1-dehydrogenase	1	999	21	60	60	60	ID								ID			ID	ID						0	0	0	0	0	0	0	0	0	0	28	24	1	2	1	1	0	0
tr|I3JKE7|I3JKE7_ORENI	I3JKE7	I3JKE7_ORENI	LOC100711225	299	Oreochromis niloticus	3:Protein inferred from homology	Uricase	1	999	9	43	43	43	ID								ID	ID		ID	ID						0	0	0	0	0	0	0	0	0	0	15	14	3	3	0	0	3	2
tr|I3JSE9|I3JSE9_ORENI	I3JSE9	I3JSE9_ORENI		528	Oreochromis niloticus	3:Protein inferred from homology	Formimidoyltransferase-cyclodeaminase	1	999	17	86	25	86	ID								ID	ID		ID	ID						0	0	0	0	0	0	0	0	0	0	21	21	4	5	1	1	8	9
tr|I3KT23|I3KT23_ORENI	I3KT23	I3KT23_ORENI	LOC100690103	460	Oreochromis niloticus	3:Protein inferred from homology	allantoinase	1	999	8	31	12	31	ID								ID			ID	ID						0	0	0	0	0	0	0	0	0	0	8	9	3	4	1	1	0	1
sp|P69091|RL18_ORENI	P69091	RL18_ORENI	rpl18	188	Oreochromis niloticus	2:Experimental evidence at transcript level	Large ribosomal subunit protein eL18	1	999	6	29	0	29	ID											ID	ID						0	0	2	0	0	1	0	1	1	1	3	3	0	0	0	1	1	1
tr|A0A2Z2H0W6|A0A2Z2H0W6_ORENI	A0A2Z2H0W6	A0A2Z2H0W6_ORENI		338	Oreochromis niloticus	2:Experimental evidence at transcript level	Cathepsin L1-like protein	1	9989	3	11	0	11	ID											ID	ID						0	0	0	0	0	0	1	0	0	0	2	1	1	0	0	0	0	1
tr|A0A669AVQ3|A0A669AVQ3_ORENI	A0A669AVQ3	A0A669AVQ3_ORENI	amdhd1	432	Oreochromis niloticus	3:Protein inferred from homology	Probable imidazolonepropionase	1	999	10	42	0	42	ID									ID		ID	ID						0	0	0	0	0	0	0	0	0	0	12	13	0	0	0	0	6	4
tr|A0A669AWM5|A0A669AWM5_ORENI	A0A669AWM5	A0A669AWM5_ORENI	LOC100699599	126	Oreochromis niloticus	3:Protein inferred from homology	Large ribosomal subunit protein eL22	1	999	2	17	0	17	ID											ID	ID						0	1	0	1	0	0	1	1	1	1	3	2	1	1	0	0	0	1
tr|A0A669AWX2|A0A669AWX2_ORENI	A0A669AWX2	A0A669AWX2_ORENI	aifm1	515	Oreochromis niloticus	3:Protein inferred from homology	Apoptosis inducing factor mitochondria associated 1	1	999	8	12	0	12	ID											ID	ID						0	1	0	0	0	1	0	1	0	2	2	1	0	0	0	0	0	0
tr|A0A669AYS1|A0A669AYS1_ORENI	A0A669AYS1	A0A669AYS1_ORENI	LOC100704678	440	Oreochromis niloticus	3:Protein inferred from homology	Glutaryl-CoA dehydrogenase, mitochondrial	1	999	5	15	0	15	ID											ID	ID						0	0	1	1	0	1	0	0	0	0	4	3	1	0	0	0	0	0
tr|A0A669AZI3|A0A669AZI3_ORENI	A0A669AZI3	A0A669AZI3_ORENI	pfas	1423	Oreochromis niloticus	3:Protein inferred from homology	phosphoribosylformylglycinamidine synthase	1	9989	3	7	0	7	ID											ID	ID						0	0	0	0	0	0	0	0	0	0	1	2	0	0	0	0	0	0
tr|A0A669B0W3|A0A669B0W3_ORENI	A0A669B0W3	A0A669B0W3_ORENI	LOC100709098	481	Oreochromis niloticus	3:Protein inferred from homology	Lysosome membrane protein 2	1	999	11	24	0	28	ID											ID	ID						0	0	0	0	0	0	0	0	0	0	8	8	0	1	0	0	0	0
tr|A0A669B9A7|A0A669B9A7_ORENI	A0A669B9A7	A0A669B9A7_ORENI	LOC100700081	461	Oreochromis niloticus	3:Protein inferred from homology	Annexin	1	999	5	15	0	15	ID											ID	ID						0	0	0	0	0	1	2	0	0	0	2	2	0	0	0	1	2	0
tr|A0A669BIE7|A0A669BIE7_ORENI	A0A669BIE7	A0A669BIE7_ORENI	rpn2	643	Oreochromis niloticus	3:Protein inferred from homology	Dolichyl-diphosphooligosaccharide--protein glycosyltransferase subunit 2	1	999	8	25	0	25	ID											ID	ID						0	2	0	1	0	2	1	1	0	1	5	6	0	0	0	0	0	0
tr|A0A669BK62|A0A669BK62_ORENI	A0A669BK62	A0A669BK62_ORENI	LOC100710463	188	Oreochromis niloticus	4:Protein predicted	Myosin regulatory light chain 2, smooth muscle minor isoform	1	999	4	16	0	16	ID											ID	ID						0	0	1	0	0	1	1	1	0	1	2	2	0	0	0	0	0	0
tr|A0A669BT14|A0A669BT14_ORENI	A0A669BT14	A0A669BT14_ORENI	copg2	859	Oreochromis niloticus	3:Protein inferred from homology	Coatomer subunit gamma	1	999	5	10	0	10	ID											ID	ID						0	0	0	0	0	0	0	0	0	0	2	3	1	0	0	0	0	0
tr|A0A669BXH5|A0A669BXH5_ORENI	A0A669BXH5	A0A669BXH5_ORENI		267	Oreochromis niloticus	3:Protein inferred from homology	Enoyl CoA hydratase domain containing 2	1	999	9	29	0	29	ID											ID	ID						0	0	0	0	0	0	0	0	0	0	6	6	1	1	1	0	0	1
tr|A0A669C244|A0A669C244_ORENI	A0A669C244	A0A669C244_ORENI	ehhadh	719	Oreochromis niloticus	3:Protein inferred from homology	Peroxisomal bifunctional enzyme	1	999	13	45	45	45	ID									ID		ID	ID						0	0	0	0	0	0	0	0	0	0	14	14	0	1	1	0	3	5
tr|A0A669C5X5|A0A669C5X5_ORENI	A0A669C5X5	A0A669C5X5_ORENI	SCARB2	481	Oreochromis niloticus	3:Protein inferred from homology	Lysosome membrane protein 2	1	999	6	64	0	64	ID									ID		ID	ID						0	0	0	0	0	0	0	0	0	0	7	6	2	0	1	0	2	4
tr|A0A669C601|A0A669C601_ORENI	A0A669C601	A0A669C601_ORENI	creg1	216	Oreochromis niloticus	3:Protein inferred from homology	Cellular repressor of E1A stimulated genes 1	1	999	3	14	0	14	ID											ID	ID						0	0	0	0	0	0	0	0	0	0	7	4	0	0	0	0	0	0
tr|A0A669C6A3|A0A669C6A3_ORENI	A0A669C6A3	A0A669C6A3_ORENI	hprt1	218	Oreochromis niloticus	3:Protein inferred from homology	Hypoxanthine phosphoribosyltransferase	1	9988	4	13	1	13	ID											ID	ID						0	0	0	0	0	0	0	0	0	0	2	3	0	2	1	0	1	0
tr|A0A669C855|A0A669C855_ORENI	A0A669C855	A0A669C855_ORENI		242	Oreochromis niloticus	3:Protein inferred from homology	Uncharacterized protein	1	999	5	12	0	18	ID											ID	ID						0	0	0	0	0	0	0	0	0	0	3	1	0	0	0	0	0	1
tr|A0A669CAM4|A0A669CAM4_ORENI	A0A669CAM4	A0A669CAM4_ORENI	phyhd1	293	Oreochromis niloticus	3:Protein inferred from homology	Phytanoyl-CoA dioxygenase domain-containing protein 1	1	9988	4	7	3	7	ID											ID	ID						0	0	0	0	0	0	0	0	0	0	2	1	0	0	0	0	0	0
tr|A0A669CQK6|A0A669CQK6_ORENI	A0A669CQK6	A0A669CQK6_ORENI	rps9	194	Oreochromis niloticus	3:Protein inferred from homology	Small ribosomal subunit protein uS4	1	999	10	23	4	23	ID											ID	ID						0	0	0	2	0	0	0	0	0	0	6	4	0	0	0	1	0	0
tr|A0A669CXK9|A0A669CXK9_ORENI	A0A669CXK9	A0A669CXK9_ORENI	rpl28	137	Oreochromis niloticus	3:Protein inferred from homology	Large ribosomal subunit protein eL28	1	9984	5	12	4	12	ID											ID	ID						0	0	0	0	0	0	0	0	0	0	3	4	0	0	0	0	0	0
tr|A0A669D9E8|A0A669D9E8_ORENI	A0A669D9E8	A0A669D9E8_ORENI	pdia6	437	Oreochromis niloticus	3:Protein inferred from homology	Protein disulfide-isomerase A6	1	999	10	23	0	23	ID											ID	ID						0	0	0	0	0	0	0	0	0	0	11	5	1	1	0	0	1	1
tr|A0A669DER9|A0A669DER9_ORENI	A0A669DER9	A0A669DER9_ORENI		106	Oreochromis niloticus	3:Protein inferred from homology	Si:ch211-103n10.5	1	999	5	22	22	22	ID									ID		ID	ID						0	0	0	0	0	0	0	0	0	0	1	3	1	1	1	1	4	2
tr|A0A669DXE3|A0A669DXE3_ORENI	A0A669DXE3	A0A669DXE3_ORENI		141	Oreochromis niloticus	4:Protein predicted	Diazepam binding inhibitor (GABA receptor modulator, acyl-CoA binding protein)	1	999	4	10	4	10	ID											ID	ID						0	0	0	0	0	0	0	0	0	0	3	3	0	0	0	0	0	0
tr|A0A669DY89|A0A669DY89_ORENI	A0A669DY89	A0A669DY89_ORENI	rpl32	150	Oreochromis niloticus	3:Protein inferred from homology	60S ribosomal protein L32	9999	9977	2	9	0	9	ID											ID	ID						0	0	0	0	0	0	0	0	0	0	1	2	1	1	0	0	0	0
tr|A0A669E510|A0A669E510_ORENI	A0A669E510	A0A669E510_ORENI		689	Oreochromis niloticus	4:Protein predicted	glutamine--fructose-6-phosphate transaminase (isomerizing)	1	999	8	14	0	14	ID											ID	ID						0	0	0	0	0	0	0	0	0	0	4	4	1	0	0	2	0	0
tr|A0A669AVC2|A0A669AVC2_ORENI	A0A669AVC2	A0A669AVC2_ORENI	LOC100707400	177	Oreochromis niloticus	3:Protein inferred from homology	High mobility group protein B2	1	999	4	13	0	13	ID								ID			ID							0	0	0	0	0	0	0	0	0	0	4	3	3	1	1	1	0	0
tr|A0A669AXY7|A0A669AXY7_ORENI	A0A669AXY7	A0A669AXY7_ORENI	fdps	358	Oreochromis niloticus	3:Protein inferred from homology	Farnesyl pyrophosphate synthase	1	999	2	10	0	10	ID								ID	ID		ID							0	0	0	0	0	0	0	0	0	0	2	2	1	2	0	0	2	1
tr|A0A669AZA9|A0A669AZA9_ORENI	A0A669AZA9	A0A669AZA9_ORENI	LOC100697225	762	Oreochromis niloticus	3:Protein inferred from homology	Complement component C7	1	9915	2	6	0	6	ID								ID			ID							0	0	0	0	0	0	0	0	0	0	2	1	1	2	0	0	0	0
tr|A0A669AZR6|A0A669AZR6_ORENI	A0A669AZR6	A0A669AZR6_ORENI	adam10	736	Oreochromis niloticus	4:Protein predicted	Disintegrin and metalloproteinase domain-containing protein 10	1	999	4	15	0	15	ID								ID	ID		ID							0	0	0	0	0	0	0	0	0	0	1	2	2	2	0	1	1	3
tr|A0A669B1N6|A0A669B1N6_ORENI	A0A669B1N6	A0A669B1N6_ORENI	glb1	638	Oreochromis niloticus	3:Protein inferred from homology	Beta-galactosidase	1	999	6	21	0	21	ID								ID			ID							0	0	0	0	0	0	0	0	0	0	4	6	2	2	1	0	1	1
tr|A0A669B3M4|A0A669B3M4_ORENI	A0A669B3M4	A0A669B3M4_ORENI		544	Oreochromis niloticus	3:Protein inferred from homology	Pyruvate kinase	1	999	6	16	0	17	ID								ID			ID							0	0	0	0	0	0	0	0	0	0	6	3	1	2	0	0	2	0
tr|A0A669B4P7|A0A669B4P7_ORENI	A0A669B4P7	A0A669B4P7_ORENI	plbd2	504	Oreochromis niloticus	3:Protein inferred from homology	Phospholipase B-like	1	999	3	10	0	10	ID								ID			ID							0	0	0	0	0	0	0	0	0	0	3	4	1	2	0	0	0	0
tr|A0A669B508|A0A669B508_ORENI	A0A669B508	A0A669B508_ORENI	LOC100693734	555	Oreochromis niloticus	4:Protein predicted	Sodium-coupled neutral amino acid transporter 4	1	9989	2	13	0	13	ID								ID	ID		ID							0	0	0	0	0	0	0	0	0	0	1	2	1	2	1	1	3	2
tr|A0A669B700|A0A669B700_ORENI	A0A669B700	A0A669B700_ORENI		343	Oreochromis niloticus	4:Protein predicted	type I protein arginine methyltransferase	1	999	3	8	0	8	ID								ID			ID							0	0	0	0	0	1	0	0	0	0	2	2	1	2	0	0	0	0
tr|A0A669BA87|A0A669BA87_ORENI	A0A669BA87	A0A669BA87_ORENI	vps29	182	Oreochromis niloticus	3:Protein inferred from homology	Vacuolar protein sorting-associated protein 29	1	999	4	16	0	16	ID								ID			ID							0	0	0	0	0	0	0	0	0	0	5	3	3	2	1	0	1	1
tr|A0A669BAL3|A0A669BAL3_ORENI	A0A669BAL3	A0A669BAL3_ORENI		493	Oreochromis niloticus	4:Protein predicted	Lectin, mannose-binding, 1	1	999	6	27	0	27	ID								ID			ID							0	0	0	0	0	0	0	0	0	0	9	5	5	4	1	1	1	1
tr|A0A669BB28|A0A669BB28_ORENI	A0A669BB28	A0A669BB28_ORENI	LOC100710977	281	Oreochromis niloticus	3:Protein inferred from homology	Proteasome subunit beta	1	999	5	25	0	25	ID								ID	ID		ID							0	1	0	2	0	1	1	1	0	0	5	4	1	3	0	2	1	2
tr|A0A669BBC4|A0A669BBC4_ORENI	A0A669BBC4	A0A669BBC4_ORENI	psmd3	470	Oreochromis niloticus	3:Protein inferred from homology	Proteasome 26S subunit, non-ATPase 3	1	999	4	10	0	10	ID								ID			ID							0	1	0	0	0	0	0	0	0	0	1	3	2	2	1	0	0	0
tr|A0A669BBI9|A0A669BBI9_ORENI	A0A669BBI9	A0A669BBI9_ORENI		1686	Oreochromis niloticus	4:Protein predicted	VWFD domain-containing protein	1	999	3	10	0	10	ID								ID			ID							0	0	0	0	0	0	0	0	0	0	1	2	4	1	1	1	0	0
tr|A0A669BCD7|A0A669BCD7_ORENI	A0A669BCD7	A0A669BCD7_ORENI	LOC100691795	397	Oreochromis niloticus	3:Protein inferred from homology	Neutral cholesterol ester hydrolase 1	1	999	6	24	0	24	ID								ID	ID		ID							0	0	0	0	0	0	0	0	0	0	7	9	2	1	0	0	2	2
tr|A0A669BEW6|A0A669BEW6_ORENI	A0A669BEW6	A0A669BEW6_ORENI	LOC100706635	410	Oreochromis niloticus	3:Protein inferred from homology	Carboxypeptidase	1	999	3	14	0	14	ID								ID			ID							0	0	0	0	0	0	0	0	0	0	2	2	3	1	1	0	1	1
tr|A0A669BF62|A0A669BF62_ORENI	A0A669BF62	A0A669BF62_ORENI	acox1	672	Oreochromis niloticus	3:Protein inferred from homology	Acyl-coenzyme A oxidase	1	999	9	29	0	29	ID								ID			ID							0	0	0	0	0	0	0	0	0	0	8	8	4	4	2	0	1	1
tr|A0A669BFJ7|A0A669BFJ7_ORENI	A0A669BFJ7	A0A669BFJ7_ORENI	xpnpep1	653	Oreochromis niloticus	3:Protein inferred from homology	X-prolyl aminopeptidase 1	1	999	3	15	0	15	ID								ID			ID							0	0	0	0	0	0	1	0	0	0	4	3	2	1	2	0	1	0
tr|A0A669BGV7|A0A669BGV7_ORENI	A0A669BGV7	A0A669BGV7_ORENI		527	Oreochromis niloticus	3:Protein inferred from homology	Alkaline phosphatase	1	999	8	16	0	27	ID								ID			ID							0	0	0	0	0	0	0	0	0	0	3	7	1	2	0	2	0	1
tr|A0A669BHE3|A0A669BHE3_ORENI	A0A669BHE3	A0A669BHE3_ORENI	GPD1	353	Oreochromis niloticus	3:Protein inferred from homology	Glycerol-3-phosphate dehydrogenase [NAD(+)]	1	9989	8	20	0	31	ID								ID			ID							0	1	0	0	0	0	0	0	0	0	5	5	3	2	0	2	1	1
tr|A0A669BJN2|A0A669BJN2_ORENI	A0A669BJN2	A0A669BJN2_ORENI		285	Oreochromis niloticus	3:Protein inferred from homology	Large ribosomal subunit protein uL16	1	999	3	11	0	11	ID								ID			ID							0	1	0	0	0	0	0	0	0	1	2	2	2	1	1	1	0	0
tr|A0A669BKI4|A0A669BKI4_ORENI	A0A669BKI4	A0A669BKI4_ORENI	LOC100698444	748	Oreochromis niloticus	3:Protein inferred from homology	Prolyl endopeptidase	1	999	11	19	0	19	ID								ID			ID							0	0	0	0	0	0	0	0	0	0	5	5	4	3	0	0	0	2
tr|A0A669BKN1|A0A669BKN1_ORENI	A0A669BKN1	A0A669BKN1_ORENI	LOC100694460	287	Oreochromis niloticus	3:Protein inferred from homology	Gamma-interferon-inducible lysosomal thiol reductase	9306	999	1	9	0	9	ID								ID			ID							0	0	0	0	0	0	0	0	0	0	4	2	2	1	0	0	0	0
tr|A0A669BLL3|A0A669BLL3_ORENI	A0A669BLL3	A0A669BLL3_ORENI		558	Oreochromis niloticus	3:Protein inferred from homology	Flavin-containing monooxygenase	1	999	6	22	0	22	ID								ID			ID							0	0	0	0	0	0	0	0	0	0	8	10	1	3	0	0	0	0
tr|A0A669BQZ5|A0A669BQZ5_ORENI	A0A669BQZ5	A0A669BQZ5_ORENI	HNMT	297	Oreochromis niloticus	4:Protein predicted	Histamine N-methyltransferase	1	999	3	15	0	15	ID								ID			ID							0	0	0	0	0	0	0	0	0	0	5	3	3	3	1	0	0	0
tr|A0A669BR63|A0A669BR63_ORENI	A0A669BR63	A0A669BR63_ORENI	LOC100690644	471	Oreochromis niloticus	3:Protein inferred from homology	Bactericidal permeability-increasing protein	1	999	5	14	0	14	ID								ID			ID							0	0	0	0	0	0	0	0	0	0	5	4	2	2	0	1	0	0
tr|A0A669BUW0|A0A669BUW0_ORENI	A0A669BUW0	A0A669BUW0_ORENI	oxct1	558	Oreochromis niloticus	3:Protein inferred from homology	Succinyl-CoA:3-ketoacid-coenzyme A transferase	1	999	13	52	0	52	ID								ID			ID							0	0	1	0	0	0	0	0	0	0	22	22	3	1	0	2	0	0
tr|A0A669BYW8|A0A669BYW8_ORENI	A0A669BYW8	A0A669BYW8_ORENI	tecr	353	Oreochromis niloticus	3:Protein inferred from homology	Trans-2,3-enoyl-CoA reductase	1	9989	6	13	0	13	ID								ID			ID							0	1	0	0	0	0	0	0	0	0	2	3	3	2	1	1	0	0
tr|A0A669C2Q1|A0A669C2Q1_ORENI	A0A669C2Q1	A0A669C2Q1_ORENI	SLC25A1	275	Oreochromis niloticus	3:Protein inferred from homology	Tricarboxylate transport protein, mitochondrial	1	999	12	28	0	28	ID								ID			ID							0	0	0	0	0	0	0	0	0	0	11	13	2	1	0	0	1	0
tr|A0A669C373|A0A669C373_ORENI	A0A669C373	A0A669C373_ORENI	srm	288	Oreochromis niloticus	3:Protein inferred from homology	Spermidine synthase	1	999	7	17	0	17	ID								ID			ID							0	0	0	0	0	0	0	0	0	0	3	5	3	2	1	0	1	0
tr|A0A669C3S0|A0A669C3S0_ORENI	A0A669C3S0	A0A669C3S0_ORENI	slc26a5	694	Oreochromis niloticus	3:Protein inferred from homology	Prestin	1	9987	3	9	0	9	ID								ID			ID							0	0	0	0	0	0	0	0	0	0	3	3	1	2	0	0	0	0
tr|A0A669C5Q9|A0A669C5Q9_ORENI	A0A669C5Q9	A0A669C5Q9_ORENI		426	Oreochromis niloticus	3:Protein inferred from homology	unspecific monooxygenase	1	999	14	37	1	37	ID								ID			ID							0	0	0	0	0	0	0	0	0	0	14	14	5	2	1	1	0	0
tr|A0A669C8B6|A0A669C8B6_ORENI	A0A669C8B6	A0A669C8B6_ORENI	LOC100704493	514	Oreochromis niloticus	3:Protein inferred from homology	Flavin-containing monooxygenase	1	999	10	27	0	33	ID								ID			ID							0	0	0	0	0	0	0	0	0	0	11	12	1	2	1	0	0	0
tr|A0A669CAJ2|A0A669CAJ2_ORENI	A0A669CAJ2	A0A669CAJ2_ORENI		160	Oreochromis niloticus	3:Protein inferred from homology	ATP synthase, H+ transporting, mitochondrial F0 complex, subunit g	1	999	2	14	14	14	ID								ID			ID							0	0	1	1	0	0	0	0	0	1	2	2	2	1	1	1	0	1
tr|A0A669CEQ5|A0A669CEQ5_ORENI	A0A669CEQ5	A0A669CEQ5_ORENI	LOC100698152	475	Oreochromis niloticus	3:Protein inferred from homology	Cytochrome P450 2K1	1	999	12	30	0	30	ID								ID			ID							0	1	0	1	0	0	0	0	0	0	11	9	4	2	1	1	0	0
tr|A0A669CEX4|A0A669CEX4_ORENI	A0A669CEX4	A0A669CEX4_ORENI	sardh	934	Oreochromis niloticus	3:Protein inferred from homology	Sarcosine dehydrogenase	1	999	12	30	0	30	ID								ID			ID							0	0	0	0	0	0	0	0	0	0	11	11	2	2	0	1	1	0
tr|A0A669D0A9|A0A669D0A9_ORENI	A0A669D0A9	A0A669D0A9_ORENI	LOC100704224	553	Oreochromis niloticus	3:Protein inferred from homology	Flavin-containing monooxygenase	1	999	16	76	3	76	ID								ID	ID		ID							0	0	0	0	0	0	0	0	0	0	29	32	7	3	1	1	2	1
tr|A0A669D4Y4|A0A669D4Y4_ORENI	A0A669D4Y4	A0A669D4Y4_ORENI	GPT	565	Oreochromis niloticus	3:Protein inferred from homology	alanine transaminase	1	999	3	12	0	12	ID								ID			ID							0	0	0	1	0	0	0	0	0	1	3	3	2	2	0	0	0	0
tr|A0A669D602|A0A669D602_ORENI	A0A669D602	A0A669D602_ORENI	ephx2	561	Oreochromis niloticus	3:Protein inferred from homology	Epoxide hydrolase 2	1	999	11	32	0	32	ID								ID	ID		ID							0	0	0	0	0	0	0	0	0	0	11	9	3	3	0	1	2	1
tr|A0A669D8M7|A0A669D8M7_ORENI	A0A669D8M7	A0A669D8M7_ORENI		414	Oreochromis niloticus	3:Protein inferred from homology	Alanine--glyoxylate aminotransferase	1	999	5	15	0	15	ID								ID			ID							0	0	0	0	0	0	0	0	0	0	4	3	3	4	0	1	0	0
tr|A0A669DPT2|A0A669DPT2_ORENI	A0A669DPT2	A0A669DPT2_ORENI	hexb	548	Oreochromis niloticus	3:Protein inferred from homology	Beta-hexosaminidase	1	999	21	13	13	429	ID								ID			ID							0	0	0	0	0	0	0	0	0	0	5	3	2	2	1	0	0	0
tr|A0A669DPW7|A0A669DPW7_ORENI	A0A669DPW7	A0A669DPW7_ORENI	copb1	949	Oreochromis niloticus	4:Protein predicted	Coatomer subunit beta	1	999	6	14	0	14	ID								ID			ID							0	0	0	0	0	0	1	0	0	0	3	5	2	1	1	1	0	0
tr|A0A669DRJ5|A0A669DRJ5_ORENI	A0A669DRJ5	A0A669DRJ5_ORENI	LOC100707011	597	Oreochromis niloticus	3:Protein inferred from homology	Solute carrier organic anion transporter family member	1	999	5	13	0	13	ID								ID			ID							0	0	0	0	0	0	0	0	0	0	3	4	1	2	1	1	0	1
tr|A0A669DT30|A0A669DT30_ORENI	A0A669DT30	A0A669DT30_ORENI	LOC100706297	506	Oreochromis niloticus	3:Protein inferred from homology	Cytochrome P450 2K1	1	999	7	27	0	27	ID								ID			ID							0	0	1	0	0	0	0	0	0	0	6	8	6	5	0	0	0	0
tr|A0A669DWG4|A0A669DWG4_ORENI	A0A669DWG4	A0A669DWG4_ORENI		1865	Oreochromis niloticus	3:Protein inferred from homology	Plexin b2a	1	999	6	14	0	14	ID								ID			ID							0	0	0	0	0	0	0	0	0	0	4	3	1	3	1	1	0	1
tr|A0A669DZF6|A0A669DZF6_ORENI	A0A669DZF6	A0A669DZF6_ORENI	slc25a11	293	Oreochromis niloticus	3:Protein inferred from homology	Mitochondrial 2-oxoglutarate/malate carrier protein	1	999	9	19	0	19	ID								ID			ID							0	1	0	0	0	0	0	0	0	2	6	5	1	3	0	0	0	1
tr|A0A669E452|A0A669E452_ORENI	A0A669E452	A0A669E452_ORENI	LOC100701281	819	Oreochromis niloticus	3:Protein inferred from homology	Complement component C7	1	999	10	29	0	29	ID								ID			ID							0	0	0	0	0	0	0	0	0	0	11	11	3	2	1	0	0	1
tr|A0A669E4A1|A0A669E4A1_ORENI	A0A669E4A1	A0A669E4A1_ORENI	canx	609	Oreochromis niloticus	3:Protein inferred from homology	Calnexin	1	999	9	24	1	24	ID								ID			ID							0	0	0	0	0	0	0	0	0	0	12	6	1	2	0	0	1	1
tr|A0A669E5I2|A0A669E5I2_ORENI	A0A669E5I2	A0A669E5I2_ORENI		302	Oreochromis niloticus	4:Protein predicted	RRM domain-containing protein	1	999	2	8	8	8	ID								ID			ID							0	0	0	0	0	0	0	0	0	0	2	3	1	2	0	0	0	0
tr|A0A669ECL3|A0A669ECL3_ORENI	A0A669ECL3	A0A669ECL3_ORENI	acox3	687	Oreochromis niloticus	3:Protein inferred from homology	Acyl-coenzyme A oxidase	1	999	9	15	0	15	ID								ID			ID							0	0	0	0	0	0	0	0	0	0	5	6	2	1	0	0	0	0
tr|A0A669EFZ2|A0A669EFZ2_ORENI	A0A669EFZ2	A0A669EFZ2_ORENI		397	Oreochromis niloticus	3:Protein inferred from homology	Serpin domain-containing protein	1	999	4	15	0	15	ID								ID			ID							0	0	0	0	0	0	0	0	0	0	2	2	3	2	2	0	0	1
tr|A0A669EPQ5|A0A669EPQ5_ORENI	A0A669EPQ5	A0A669EPQ5_ORENI	LOC100702424	361	Oreochromis niloticus	3:Protein inferred from homology	D-beta-hydroxybutyrate dehydrogenase, mitochondrial	1	999	4	15	0	15	ID								ID			ID							1	1	0	0	0	0	1	0	0	0	4	3	2	2	1	0	0	0
tr|A0A669EYV7|A0A669EYV7_ORENI	A0A669EYV7	A0A669EYV7_ORENI		785	Oreochromis niloticus	4:Protein predicted	Ig-like domain-containing protein	1	999	4	7	5	7	ID								ID			ID							0	0	0	0	0	0	0	0	0	0	2	1	1	3	0	0	0	0
tr|A0A669F0J4|A0A669F0J4_ORENI	A0A669F0J4	A0A669F0J4_ORENI	slc30a7	396	Oreochromis niloticus	3:Protein inferred from homology	Zinc transporter	1	999	2	9	0	9	ID								ID			ID							0	0	0	0	0	0	0	0	0	0	2	2	1	2	1	0	1	0
tr|A0A669F0W0|A0A669F0W0_ORENI	A0A669F0W0	A0A669F0W0_ORENI		520	Oreochromis niloticus	3:Protein inferred from homology	Carboxylic ester hydrolase	1	999	14	25	25	117	ID								ID	ID		ID							0	0	0	0	0	0	0	0	0	0	6	5	5	1	1	1	3	3
tr|A0A669F9W3|A0A669F9W3_ORENI	A0A669F9W3	A0A669F9W3_ORENI	LOC100712533	170	Oreochromis niloticus	3:Protein inferred from homology	Glycine cleavage system H protein	1	999	2	9	9	9	ID								ID			ID							0	0	0	0	0	0	0	0	0	0	2	2	2	2	0	1	0	0
tr|D2Y6D1|D2Y6D1_ORENI	D2Y6D1	D2Y6D1_ORENI	ND1	324	Oreochromis niloticus	3:Protein inferred from homology	NADH-ubiquinone oxidoreductase chain 1	1	999	2	14	0	14	ID								ID			ID							0	0	0	0	0	0	0	0	0	2	3	3	3	1	1	1	0	0
tr|E1U3C0|E1U3C0_ORENI	E1U3C0	E1U3C0_ORENI		180	Oreochromis niloticus	2:Experimental evidence at transcript level	Glutathione S-transferase (Fragment)	1	999	11	26	0	26	ID								ID			ID							0	0	0	0	0	0	0	0	0	0	12	10	3	0	1	0	0	0
tr|I3IVA6|I3IVA6_ORENI	I3IVA6	I3IVA6_ORENI	LOC100692695	329	Oreochromis niloticus	4:Protein predicted	Mitochondrial amidoxime-reducing component 1	1	999	8	29	29	29	ID								ID	ID		ID							0	0	0	0	0	0	0	0	0	0	8	8	3	4	2	0	3	1
tr|I3IW28|I3IW28_ORENI	I3IW28	I3IW28_ORENI	c5	1691	Oreochromis niloticus	4:Protein predicted	Complement C5	1	999	14	28	28	33	ID								ID			ID							0	0	0	0	0	0	0	0	0	0	9	12	2	1	0	2	1	1
tr|I3J5F1|I3J5F1_ORENI	I3J5F1	I3J5F1_ORENI	LOC100708437	1216	Oreochromis niloticus	3:Protein inferred from homology	Integrin alpha-L	1	9978	5	7	1	7	ID								ID			ID							0	0	0	0	0	0	0	0	0	0	1	2	1	2	0	0	0	1
tr|I3J7I1|I3J7I1_ORENI	I3J7I1	I3J7I1_ORENI	snrpd3	127	Oreochromis niloticus	3:Protein inferred from homology	Small nuclear ribonucleoprotein Sm D3	1	999	2	15	15	15	ID								ID			ID							0	0	0	0	0	0	0	0	0	0	2	3	1	4	0	0	1	1
tr|I3J848|I3J848_ORENI	I3J848	I3J848_ORENI	abhd14b	211	Oreochromis niloticus	3:Protein inferred from homology	Putative protein-lysine deacylase ABHD14B	1	999	5	21	21	21	ID								ID			ID							0	0	0	0	0	0	0	0	0	0	7	8	1	3	2	0	0	0
tr|I3JH96|I3JH96_ORENI	I3JH96	I3JH96_ORENI	tmem106b	259	Oreochromis niloticus	3:Protein inferred from homology	Transmembrane protein 106B	1	9989	2	9	9	9	ID								ID			ID							0	0	0	0	0	0	0	0	0	0	2	2	1	2	0	1	0	1
tr|I3JHK6|I3JHK6_ORENI	I3JHK6	I3JHK6_ORENI	psme2	245	Oreochromis niloticus	3:Protein inferred from homology	Proteasome activator complex subunit 2	1	999	3	11	11	11	ID								ID			ID							0	0	0	0	0	0	0	0	0	0	3	3	3	2	0	0	0	0
tr|I3JHN7|I3JHN7_ORENI	I3JHN7	I3JHN7_ORENI	MFAP4	239	Oreochromis niloticus	4:Protein predicted	Microfibril-associated glycoprotein 4	1	999	2	10	0	10	ID								ID			ID							0	0	0	0	0	0	0	0	0	0	1	2	2	3	2	0	0	0
tr|I3JTF9|I3JTF9_ORENI	I3JTF9	I3JTF9_ORENI		306	Oreochromis niloticus	3:Protein inferred from homology	Glutathione S-transferase	1	999	5	14	2	14	ID								ID			ID							0	0	1	0	0	0	1	0	0	1	3	3	2	2	1	0	0	0
tr|I3JZS7|I3JZS7_ORENI	I3JZS7	I3JZS7_ORENI		459	Oreochromis niloticus	3:Protein inferred from homology	Epoxide hydrolase	1	9989	5	10	10	10	ID								ID			ID							0	0	0	0	0	0	0	0	0	0	3	4	1	2	0	0	0	0
tr|I3K1C7|I3K1C7_ORENI	I3K1C7	I3K1C7_ORENI	LOC100692598	319	Oreochromis niloticus	3:Protein inferred from homology	Retinol dehydrogenase 7	1	9989	10	22	18	22	ID								ID			ID							0	0	0	0	0	0	0	0	0	0	8	8	2	1	0	1	2	0
tr|I3K2T0|I3K2T0_ORENI	I3K2T0	I3K2T0_ORENI	hnrnpa1	332	Oreochromis niloticus	4:Protein predicted	Heterogeneous nuclear ribonucleoprotein A1	1	999	6	15	15	15	ID								ID			ID							0	0	0	0	0	0	0	0	0	0	5	7	1	2	0	0	0	0
tr|I3K6L3|I3K6L3_ORENI	I3K6L3	I3K6L3_ORENI	mat2a	396	Oreochromis niloticus	3:Protein inferred from homology	S-adenosylmethionine synthase	1	999	4	16	1	26	ID								ID			ID							0	0	1	1	0	0	0	0	0	0	2	2	2	2	1	1	1	1
tr|I3K8L6|I3K8L6_ORENI	I3K8L6	I3K8L6_ORENI	dkc1	483	Oreochromis niloticus	3:Protein inferred from homology	Dyskerin pseudouridine synthase 1	1	998	2	8	0	8	ID								ID			ID							0	0	0	0	0	0	0	0	0	0	2	1	2	2	1	0	0	0
tr|I3K8U8|I3K8U8_ORENI	I3K8U8	I3K8U8_ORENI	sub1	125	Oreochromis niloticus	3:Protein inferred from homology	Activated RNA polymerase II transcriptional coactivator p15	1	9989	3	9	9	9	ID								ID			ID							0	0	0	0	0	0	0	0	0	0	1	3	3	1	1	0	0	0
tr|I3KAM7|I3KAM7_ORENI	I3KAM7	I3KAM7_ORENI	c8g	222	Oreochromis niloticus	4:Protein predicted	Complement C8 gamma chain	1	999	4	14	14	14	ID								ID			ID							0	0	0	0	0	0	0	0	0	0	4	4	2	2	1	1	0	0
tr|I3KB31|I3KB31_ORENI	I3KB31	I3KB31_ORENI	bdh2	245	Oreochromis niloticus	3:Protein inferred from homology	Dehydrogenase/reductase SDR family member 6	1	999	7	16	16	16	ID								ID			ID							0	0	0	0	0	0	0	0	0	0	5	7	1	2	0	1	0	0
tr|I3KG14|I3KG14_ORENI	I3KG14	I3KG14_ORENI		378	Oreochromis niloticus	4:Protein predicted	Ureidopropionase, beta	1	999	5	27	6	27	ID								ID			ID							0	0	0	0	0	0	0	0	0	0	8	10	4	4	1	0	0	0
tr|I3KGY0|I3KGY0_ORENI	I3KGY0	I3KGY0_ORENI	COMTD1	262	Oreochromis niloticus	3:Protein inferred from homology	Catechol O-methyltransferase domain-containing protein 1	1	999	3	11	0	11	ID								ID			ID							0	0	0	0	0	0	0	0	0	0	4	4	1	2	0	0	0	0
tr|I3KPS8|I3KPS8_ORENI	I3KPS8	I3KPS8_ORENI	LOC100692737	254	Oreochromis niloticus	3:Protein inferred from homology	Phosphoglycerate mutase	1	999	7	15	15	59	ID								ID			ID							0	0	0	0	0	0	0	0	0	0	3	4	3	3	0	0	0	1
tr|I3KQW4|I3KQW4_ORENI	I3KQW4	I3KQW4_ORENI		505	Oreochromis niloticus	3:Protein inferred from homology	Cytochrome P450	1	999	7	13	7	13	ID								ID			ID							0	0	0	0	0	0	0	0	0	0	6	2	2	3	0	0	0	0
tr|I3KR97|I3KR97_ORENI	I3KR97	I3KR97_ORENI		380	Oreochromis niloticus	4:Protein predicted	UDP glucuronosyltransferase 2 family, polypeptide A4	1	999	6	16	3	16	ID								ID			ID							0	0	0	0	0	0	0	0	0	0	4	6	1	3	2	0	0	0
tr|I3KV67|I3KV67_ORENI	I3KV67	I3KV67_ORENI	arsg	539	Oreochromis niloticus	3:Protein inferred from homology	Arylsulfatase G	1	999	5	15	15	15	ID								ID			ID							0	0	0	0	0	0	0	0	0	0	1	2	3	5	1	1	1	1
tr|A0A2Z4HIA7|A0A2Z4HIA7_ORENI	A0A2Z4HIA7	A0A2Z4HIA7_ORENI		443	Oreochromis niloticus	2:Experimental evidence at transcript level	C3 (Fragment)	1	999	16	5	5	94	ID											ID							0	0	0	1	0	0	0	0	0	0	2	1	0	1	0	0	0	0
tr|A0A669AV73|A0A669AV73_ORENI	A0A669AV73	A0A669AV73_ORENI	LOC100705280	551	Oreochromis niloticus	3:Protein inferred from homology	Digestive cysteine proteinase 2	1	999	4	7	0	7	ID											ID							0	0	0	0	0	0	0	0	0	0	3	4	0	0	0	0	0	0
tr|A0A669AV97|A0A669AV97_ORENI	A0A669AV97	A0A669AV97_ORENI	NHLRC2	678	Oreochromis niloticus	4:Protein predicted	NHL repeat containing 2	9999	9912	2	4	0	4	ID											ID							0	0	0	0	0	0	0	0	0	0	2	1	0	0	0	1	0	0
tr|A0A669AVF7|A0A669AVF7_ORENI	A0A669AVF7	A0A669AVF7_ORENI	LOC102082621	514	Oreochromis niloticus	3:Protein inferred from homology	Succinate-semialdehyde dehydrogenase	1	999	5	9	0	9	ID											ID							0	0	0	0	0	0	0	0	0	0	6	3	0	0	0	0	0	0
tr|A0A669AVK3|A0A669AVK3_ORENI	A0A669AVK3	A0A669AVK3_ORENI	gldc	890	Oreochromis niloticus	4:Protein predicted	Glycine decarboxylase	1	9985	3	3	0	3	ID											ID							0	0	0	0	0	0	0	0	0	0	0	3	0	0	0	0	0	0
tr|A0A669AWC3|A0A669AWC3_ORENI	A0A669AWC3	A0A669AWC3_ORENI	akr7a2	357	Oreochromis niloticus	4:Protein predicted	Aldo-keto reductase family 7 member A2	1	999	4	9	0	9	ID											ID							0	0	0	0	0	0	0	0	0	0	3	1	1	0	1	0	1	1
tr|A0A669AWJ1|A0A669AWJ1_ORENI	A0A669AWJ1	A0A669AWJ1_ORENI		364	Oreochromis niloticus	3:Protein inferred from homology	NADH dehydrogenase [ubiquinone] 1 alpha subcomplex subunit 9, mitochondrial	1	999	3	6	0	6	ID											ID							0	0	0	0	0	0	0	0	1	1	1	2	1	0	0	0	0	0
tr|A0A669AWN6|A0A669AWN6_ORENI	A0A669AWN6	A0A669AWN6_ORENI		493	Oreochromis niloticus	3:Protein inferred from homology	Cytochrome P450, family 2, subfamily N, polypeptide 13	1	9987	6	9	2	13	ID											ID							0	0	0	0	0	0	0	0	0	0	3	4	1	1	0	0	0	0
tr|A0A669AWP9|A0A669AWP9_ORENI	A0A669AWP9	A0A669AWP9_ORENI	LOC100700901	266	Oreochromis niloticus	4:Protein predicted	Granzyme K	9991	9978	2	3	0	3	ID											ID							0	0	0	0	0	0	0	0	0	0	2	1	0	0	0	0	0	0
tr|A0A669AX58|A0A669AX58_ORENI	A0A669AX58	A0A669AX58_ORENI		488	Oreochromis niloticus	3:Protein inferred from homology	Uncharacterized protein	1	999	7	15	0	15	ID											ID							0	0	0	0	0	0	0	0	0	0	5	8	0	1	0	0	1	0
tr|A0A669AX69|A0A669AX69_ORENI	A0A669AX69	A0A669AX69_ORENI	aass	930	Oreochromis niloticus	3:Protein inferred from homology	Aminoadipate-semialdehyde synthase	1	999	8	16	0	16	ID											ID							0	0	1	1	0	2	0	0	0	2	5	4	1	0	0	0	0	0
tr|A0A669AX80|A0A669AX80_ORENI	A0A669AX80	A0A669AX80_ORENI	PFKL	692	Oreochromis niloticus	4:Protein predicted	Phosphofructokinase, liver a	1	999	4	10	0	10	ID											ID							0	0	0	0	0	0	0	2	0	0	4	4	0	0	0	0	0	0
tr|A0A669AXD9|A0A669AXD9_ORENI	A0A669AXD9	A0A669AXD9_ORENI		228	Oreochromis niloticus	3:Protein inferred from homology	Solute carrier family 25 member 22a	1	999	4	7	0	7	ID											ID							0	0	0	0	0	0	0	0	0	0	4	3	0	0	0	0	0	0
tr|A0A669AXP8|A0A669AXP8_ORENI	A0A669AXP8	A0A669AXP8_ORENI		330	Oreochromis niloticus	3:Protein inferred from homology	Guanine nucleotide binding protein (G protein), beta polypeptide 2	9998	9927	4	3	0	19	ID											ID							0	0	0	0	0	0	0	0	0	0	1	2	0	0	0	0	0	0
tr|A0A669AY93|A0A669AY93_ORENI	A0A669AY93	A0A669AY93_ORENI		317	Oreochromis niloticus	3:Protein inferred from homology	Magnesium transporter protein 1	1	9988	2	7	0	7	ID											ID							0	0	0	0	0	0	0	0	0	0	2	1	0	1	1	0	0	1
tr|A0A669AYH2|A0A669AYH2_ORENI	A0A669AYH2	A0A669AYH2_ORENI	eif3d	382	Oreochromis niloticus	4:Protein predicted	Eukaryotic translation initiation factor 3 subunit D	1	999	4	6	0	6	ID											ID							0	0	0	0	0	1	0	0	0	0	2	3	0	0	0	0	0	0
tr|A0A669AYP0|A0A669AYP0_ORENI	A0A669AYP0	A0A669AYP0_ORENI		669	Oreochromis niloticus	4:Protein predicted	NACHT domain-containing protein	9334	999	3	5	0	5	ID											ID							0	0	0	0	0	0	0	0	0	0	3	2	0	0	0	0	0	0
tr|A0A669AYQ0|A0A669AYQ0_ORENI	A0A669AYQ0	A0A669AYQ0_ORENI	LOC109204569	526	Oreochromis niloticus	3:Protein inferred from homology	UDP-glucuronosyltransferase	1	9966	2	3	1	3	ID											ID							0	0	0	0	0	0	0	0	0	0	1	2	0	0	0	0	0	0
tr|A0A669AZD4|A0A669AZD4_ORENI	A0A669AZD4	A0A669AZD4_ORENI		133	Oreochromis niloticus	4:Protein predicted	Peptidase S1 domain-containing protein	9999	9979	2	4	2	4	ID											ID							0	0	0	0	0	0	0	0	0	0	2	2	0	0	0	0	0	0
tr|A0A669AZF4|A0A669AZF4_ORENI	A0A669AZF4	A0A669AZF4_ORENI	tmed9	221	Oreochromis niloticus	3:Protein inferred from homology	Transmembrane p24 trafficking protein 9	999	9933	2	4	0	4	ID											ID							0	0	0	0	0	0	0	0	0	0	2	2	0	0	0	0	0	0
tr|A0A669AZK0|A0A669AZK0_ORENI	A0A669AZK0	A0A669AZK0_ORENI	kpnb1	876	Oreochromis niloticus	3:Protein inferred from homology	Karyopherin subunit beta 1	1	999	5	11	0	11	ID											ID							1	1	0	1	0	1	1	1	0	0	2	3	0	0	0	0	0	0
tr|A0A669AZK4|A0A669AZK4_ORENI	A0A669AZK4	A0A669AZK4_ORENI	gss	437	Oreochromis niloticus	3:Protein inferred from homology	Glutathione synthetase	1	999	2	10	0	10	ID											ID							0	0	0	0	0	0	0	0	0	0	3	2	1	1	1	1	0	0
tr|A0A669AZS5|A0A669AZS5_ORENI	A0A669AZS5	A0A669AZS5_ORENI	LOC106098710	142	Oreochromis niloticus	4:Protein predicted	Polyubiquitin-B-like	1	999	4	14	0	14	ID											ID							0	0	0	0	0	0	0	0	0	0	4	6	0	1	0	0	0	1
tr|A0A669AZW9|A0A669AZW9_ORENI	A0A669AZW9	A0A669AZW9_ORENI		413	Oreochromis niloticus	3:Protein inferred from homology	GDP-mannose pyrophosphorylase Aa	1	9989	2	4	0	4	ID											ID							0	0	0	0	0	0	0	0	0	0	2	2	0	0	0	0	0	0
tr|A0A669B055|A0A669B055_ORENI	A0A669B055	A0A669B055_ORENI		104	Oreochromis niloticus	3:Protein inferred from homology	Tubulin, beta 2b	9998	999	4	5	0	30	ID											ID							0	1	0	0	0	0	0	1	0	0	2	1	0	0	0	0	0	0
tr|A0A669B0Z6|A0A669B0Z6_ORENI	A0A669B0Z6	A0A669B0Z6_ORENI	LOC100702823	2391	Oreochromis niloticus	4:Protein predicted	acetyl-CoA carboxylase	1	9988	4	8	0	8	ID											ID							0	0	0	0	0	0	0	0	0	0	2	1	0	1	1	0	0	1
tr|A0A669B1B9|A0A669B1B9_ORENI	A0A669B1B9	A0A669B1B9_ORENI	LOC100705613	448	Oreochromis niloticus	3:Protein inferred from homology	Cathepsin L	1	999	2	4	0	4	ID											ID							0	0	0	0	0	0	0	0	0	0	2	2	0	0	0	0	0	0
tr|A0A669B1C0|A0A669B1C0_ORENI	A0A669B1C0	A0A669B1C0_ORENI	ttc38	467	Oreochromis niloticus	3:Protein inferred from homology	Tetratricopeptide repeat protein 38	1	999	4	7	0	7	ID											ID							0	0	0	0	0	0	0	0	0	0	3	3	1	0	0	0	0	0
tr|A0A669B1L1|A0A669B1L1_ORENI	A0A669B1L1	A0A669B1L1_ORENI		512	Oreochromis niloticus	3:Protein inferred from homology	Cytochrome P450, family 3, subfamily A, polypeptide 65	1	999	3	4	0	4	ID											ID							0	0	0	0	0	0	0	0	0	0	2	2	0	0	0	0	0	0
tr|A0A669B1N7|A0A669B1N7_ORENI	A0A669B1N7	A0A669B1N7_ORENI	LOC100705567	634	Oreochromis niloticus	3:Protein inferred from homology	Dihydropyrimidinase-related protein 2	1	9989	6	11	0	11	ID											ID							0	0	0	0	0	1	0	0	0	0	5	4	1	0	0	0	0	0
tr|A0A669B1U2|A0A669B1U2_ORENI	A0A669B1U2	A0A669B1U2_ORENI	LOC100706759	702	Oreochromis niloticus	4:Protein predicted	complement subcomponent C1r	1	999	4	11	0	11	ID											ID							0	0	0	0	0	1	0	0	0	0	3	2	1	1	0	1	0	0
tr|A0A669B1U3|A0A669B1U3_ORENI	A0A669B1U3	A0A669B1U3_ORENI	PHB2	303	Oreochromis niloticus	3:Protein inferred from homology	Prohibitin	1	9954	3	3	0	5	ID											ID							0	0	0	0	0	0	0	0	0	0	2	1	0	0	0	0	0	0
tr|A0A669B238|A0A669B238_ORENI	A0A669B238	A0A669B238_ORENI	ACSF2	571	Oreochromis niloticus	3:Protein inferred from homology	Medium-chain acyl-CoA ligase ACSF2, mitochondrial	1	999	4	12	0	12	ID											ID							0	0	0	0	0	0	0	0	0	0	4	5	1	1	1	0	0	0
tr|A0A669B2J0|A0A669B2J0_ORENI	A0A669B2J0	A0A669B2J0_ORENI	iqgap2	1618	Oreochromis niloticus	4:Protein predicted	IQ motif containing GTPase activating protein 2	1	999	16	25	0	25	ID											ID							0	0	0	0	0	0	0	0	0	0	12	12	1	0	0	0	0	0
tr|A0A669B2J4|A0A669B2J4_ORENI	A0A669B2J4	A0A669B2J4_ORENI	LOC112848257	627	Oreochromis niloticus	4:Protein predicted	complement subcomponent C1r	1	9987	4	7	0	8	ID											ID							0	0	0	0	0	0	0	0	0	0	1	2	1	1	1	0	0	0
tr|A0A669B2Q4|A0A669B2Q4_ORENI	A0A669B2Q4	A0A669B2Q4_ORENI		215	Oreochromis niloticus	3:Protein inferred from homology	Transmembrane p24 trafficking protein 7	1	999	3	5	0	5	ID											ID							0	0	0	0	0	0	0	0	0	0	3	2	0	0	0	0	0	0
tr|A0A669B2T0|A0A669B2T0_ORENI	A0A669B2T0	A0A669B2T0_ORENI	LOC100712280	408	Oreochromis niloticus	3:Protein inferred from homology	6-phosphofructo-2-kinase/fructose-2,6-bisphosphatase	1	999	6	7	0	7	ID											ID							0	0	0	0	0	0	0	0	0	1	3	2	0	0	0	0	0	0
tr|A0A669B2Y2|A0A669B2Y2_ORENI	A0A669B2Y2	A0A669B2Y2_ORENI	LOC100706142	728	Oreochromis niloticus	3:Protein inferred from homology	Long-chain-fatty-acid--CoA ligase	1	9983	2	4	0	4	ID											ID							0	0	0	0	0	0	0	0	0	0	2	2	0	0	0	0	0	0
tr|A0A669B2Y9|A0A669B2Y9_ORENI	A0A669B2Y9	A0A669B2Y9_ORENI		510	Oreochromis niloticus	3:Protein inferred from homology	Coronin	1	999	2	6	0	6	ID											ID							0	0	0	0	0	0	0	0	0	0	3	1	1	1	0	0	0	0
tr|A0A669B300|A0A669B300_ORENI	A0A669B300	A0A669B300_ORENI	gcat	424	Oreochromis niloticus	3:Protein inferred from homology	Glycine C-acetyltransferase	1	999	5	6	0	6	ID											ID							0	1	0	0	0	0	0	0	0	0	2	3	0	0	0	0	0	0
tr|A0A669B333|A0A669B333_ORENI	A0A669B333	A0A669B333_ORENI		126	Oreochromis niloticus	3:Protein inferred from homology	40S ribosomal protein S24	1	999	3	17	0	17	ID											ID							0	0	0	1	1	1	0	0	0	0	8	5	0	0	0	1	0	0
tr|A0A669B3L7|A0A669B3L7_ORENI	A0A669B3L7	A0A669B3L7_ORENI	pgm2	602	Oreochromis niloticus	3:Protein inferred from homology	Phosphoglucomutase 2	9994	9923	2	4	0	4	ID											ID							0	0	0	0	0	0	0	0	0	0	2	2	0	0	0	0	0	0
tr|A0A669B3N2|A0A669B3N2_ORENI	A0A669B3N2	A0A669B3N2_ORENI	ABCB11	1306	Oreochromis niloticus	3:Protein inferred from homology	Bile salt export pump	1	999	19	49	0	49	ID									ID		ID							0	0	0	0	0	0	0	0	0	0	22	21	0	0	1	1	1	2
tr|A0A669B3X4|A0A669B3X4_ORENI	A0A669B3X4	A0A669B3X4_ORENI		426	Oreochromis niloticus	3:Protein inferred from homology	Carboxypeptidase	1	999	3	7	0	7	ID											ID							0	0	0	0	0	0	0	0	0	0	3	4	0	0	0	0	0	0
tr|A0A669B417|A0A669B417_ORENI	A0A669B417	A0A669B417_ORENI		845	Oreochromis niloticus	3:Protein inferred from homology	Catenin (cadherin-associated protein), alpha 1	1	999	3	9	0	9	ID											ID							0	0	0	0	0	0	0	0	0	0	2	2	1	1	0	1	0	0
tr|A0A669B473|A0A669B473_ORENI	A0A669B473	A0A669B473_ORENI		352	Oreochromis niloticus	3:Protein inferred from homology	Ig-like domain-containing protein	1	9988	2	5	0	5	ID											ID							0	0	0	0	0	0	0	0	0	0	2	1	0	0	0	0	0	0
tr|A0A669B4R4|A0A669B4R4_ORENI	A0A669B4R4	A0A669B4R4_ORENI		1634	Oreochromis niloticus	4:Protein predicted	Complement component c3a, duplicate 5	1	999	4	10	0	15	ID											ID							0	0	0	0	0	0	0	0	0	0	4	6	0	0	0	0	0	0
tr|A0A669B5C7|A0A669B5C7_ORENI	A0A669B5C7	A0A669B5C7_ORENI	atp2b1	1176	Oreochromis niloticus	3:Protein inferred from homology	Calcium-transporting ATPase	1	999	4	5	0	5	ID											ID							1	0	0	0	0	0	0	0	0	0	2	1	1	0	0	0	0	0
tr|A0A669B5E6|A0A669B5E6_ORENI	A0A669B5E6	A0A669B5E6_ORENI	LOC100694252	2108	Oreochromis niloticus	4:Protein predicted	ATP-binding cassette sub-family A member 1	1	9989	4	6	1	6	ID											ID							0	0	0	0	0	0	0	0	0	0	3	2	1	0	0	0	0	0
tr|A0A669B5J6|A0A669B5J6_ORENI	A0A669B5J6	A0A669B5J6_ORENI	tm9sf2	437	Oreochromis niloticus	3:Protein inferred from homology	Transmembrane 9 superfamily member	9305	999	1	3	0	3	ID											ID							0	0	0	0	0	0	0	0	0	0	1	2	0	0	0	0	0	0
tr|A0A669B5L0|A0A669B5L0_ORENI	A0A669B5L0	A0A669B5L0_ORENI	sar1b	203	Oreochromis niloticus	3:Protein inferred from homology	Secretion associated Ras related GTPase 1B	1	999	3	9	0	9	ID											ID							0	0	0	0	0	1	0	0	0	0	3	4	0	0	0	1	0	0
tr|A0A669B622|A0A669B622_ORENI	A0A669B622	A0A669B622_ORENI	LOC109195656	298	Oreochromis niloticus	4:Protein predicted	Peroxisomal trans-2-enoyl-CoA reductase	1	999	3	7	0	7	ID											ID							0	0	0	0	0	0	0	0	0	0	3	2	1	1	0	0	0	0
tr|A0A669B672|A0A669B672_ORENI	A0A669B672	A0A669B672_ORENI	LOC100704054	478	Oreochromis niloticus	3:Protein inferred from homology	Cholesterol 24-hydroxylase	9948	9909	2	8	0	8	ID											ID							0	0	0	0	0	0	0	0	0	0	2	3	1	0	1	1	0	0
tr|A0A669B6C2|A0A669B6C2_ORENI	A0A669B6C2	A0A669B6C2_ORENI	LOC100701822	278	Oreochromis niloticus	4:Protein predicted	C-type lectin domain family 10 member A	1	999	2	3	0	3	ID											ID							0	0	0	0	0	0	0	0	0	0	2	1	0	0	0	0	0	0
tr|A0A669B6K8|A0A669B6K8_ORENI	A0A669B6K8	A0A669B6K8_ORENI	LOC100534484	499	Oreochromis niloticus	3:Protein inferred from homology	Solute carrier family 2, facilitated glucose transporter member 2	1	999	2	8	0	8	ID											ID							0	0	0	0	0	0	0	0	0	0	4	3	1	0	0	0	0	0
tr|A0A669B6P8|A0A669B6P8_ORENI	A0A669B6P8	A0A669B6P8_ORENI	arcn1	524	Oreochromis niloticus	3:Protein inferred from homology	Coatomer subunit delta	1	999	5	9	0	9	ID											ID							0	0	0	0	0	0	0	0	0	0	5	4	0	0	0	0	0	0
tr|A0A669B6Y7|A0A669B6Y7_ORENI	A0A669B6Y7	A0A669B6Y7_ORENI	LOC109197098	449	Oreochromis niloticus	3:Protein inferred from homology	Tubulin alpha chain	9927	9989	14	5	0	196	ID											ID							0	0	0	0	0	1	0	0	0	0	1	3	0	0	0	0	0	0
tr|A0A669B7P3|A0A669B7P3_ORENI	A0A669B7P3	A0A669B7P3_ORENI	stat3	764	Oreochromis niloticus	3:Protein inferred from homology	Signal transducer and activator of transcription	1	999	4	7	0	7	ID											ID							0	0	0	0	0	0	2	0	0	0	1	4	0	0	0	0	0	0
tr|A0A669B7T1|A0A669B7T1_ORENI	A0A669B7T1	A0A669B7T1_ORENI	eif3a	1170	Oreochromis niloticus	3:Protein inferred from homology	Eukaryotic translation initiation factor 3 subunit A	1	9989	2	3	0	3	ID											ID							0	0	0	0	0	0	0	0	0	0	1	2	0	0	0	0	0	0
tr|A0A669B7V5|A0A669B7V5_ORENI	A0A669B7V5	A0A669B7V5_ORENI	EIF3B	699	Oreochromis niloticus	3:Protein inferred from homology	Eukaryotic translation initiation factor 3 subunit B	1	999	7	14	0	14	ID											ID							0	0	1	0	0	1	0	0	0	0	5	6	0	0	0	1	0	0
tr|A0A669B870|A0A669B870_ORENI	A0A669B870	A0A669B870_ORENI	blmh	449	Oreochromis niloticus	3:Protein inferred from homology	Bleomycin hydrolase	1	9989	4	9	0	9	ID											ID							0	0	0	1	0	0	0	0	0	0	3	4	1	0	0	0	0	0
tr|A0A669B877|A0A669B877_ORENI	A0A669B877	A0A669B877_ORENI		801	Oreochromis niloticus	3:Protein inferred from homology	Plasminogen	1	999	2	5	0	5	ID											ID							0	0	0	0	0	0	0	0	0	0	2	1	1	1	0	0	0	0
tr|A0A669B8J8|A0A669B8J8_ORENI	A0A669B8J8	A0A669B8J8_ORENI		344	Oreochromis niloticus	3:Protein inferred from homology	Vacuolar protein sorting 26 homolog B, like	9999	9986	2	4	0	4	ID											ID							0	0	0	0	0	0	0	0	0	0	1	2	0	0	1	0	0	0
tr|A0A669B929|A0A669B929_ORENI	A0A669B929	A0A669B929_ORENI		1027	Oreochromis niloticus	3:Protein inferred from homology	Hexokinase-1	1	999	2	5	0	5	ID											ID							0	0	0	1	0	0	0	0	0	0	2	2	0	0	0	0	0	0
tr|A0A669B9D1|A0A669B9D1_ORENI	A0A669B9D1	A0A669B9D1_ORENI	eci2	364	Oreochromis niloticus	4:Protein predicted	Enoyl-CoA delta isomerase 2	1	999	2	4	0	4	ID											ID							0	0	0	0	0	0	0	0	0	0	1	2	0	0	0	0	0	0
tr|A0A669B9L0|A0A669B9L0_ORENI	A0A669B9L0	A0A669B9L0_ORENI		73	Oreochromis niloticus	3:Protein inferred from homology	Uncharacterized protein	0	999	1	3	0	3	ID											ID							0	0	0	0	0	0	0	0	0	0	1	2	0	0	0	0	0	0
tr|A0A669B9Q3|A0A669B9Q3_ORENI	A0A669B9Q3	A0A669B9Q3_ORENI		509	Oreochromis niloticus	3:Protein inferred from homology	UDP-glucuronosyltransferase	9994	9949	1	3	0	3	ID											ID							0	0	0	0	0	0	0	0	0	0	1	2	0	0	0	0	0	0
tr|A0A669BA44|A0A669BA44_ORENI	A0A669BA44	A0A669BA44_ORENI	CHDH	562	Oreochromis niloticus	3:Protein inferred from homology	Choline dehydrogenase	1	999	4	7	0	7	ID											ID							0	0	0	0	0	0	0	0	0	0	2	4	1	0	0	0	0	0
tr|A0A669BA47|A0A669BA47_ORENI	A0A669BA47	A0A669BA47_ORENI	LOC100690566	306	Oreochromis niloticus	3:Protein inferred from homology	Prohibitin	1	999	3	7	0	7	ID											ID							0	0	0	0	0	0	0	0	0	0	3	4	0	0	0	0	0	0
tr|A0A669BA99|A0A669BA99_ORENI	A0A669BA99	A0A669BA99_ORENI	LOC100691126	595	Oreochromis niloticus	3:Protein inferred from homology	Carboxylic ester hydrolase	1	9955	2	4	0	4	ID											ID							0	0	0	0	0	0	0	0	0	0	1	2	0	0	0	0	0	0
tr|A0A669BAI6|A0A669BAI6_ORENI	A0A669BAI6	A0A669BAI6_ORENI	LOC100698399	139	Oreochromis niloticus	4:Protein predicted	Non-specific lipid-transfer protein	1	9989	8	12	12	22	ID											ID							0	0	0	0	0	0	0	0	0	0	4	5	2	0	1	0	0	0
tr|A0A669BAJ3|A0A669BAJ3_ORENI	A0A669BAJ3	A0A669BAJ3_ORENI	oat	507	Oreochromis niloticus	3:Protein inferred from homology	ornithine aminotransferase	1	999	2	7	0	7	ID											ID							0	0	0	0	0	0	0	0	0	0	3	4	0	0	0	0	0	0
tr|A0A669BAK0|A0A669BAK0_ORENI	A0A669BAK0	A0A669BAK0_ORENI	abce1	631	Oreochromis niloticus	4:Protein predicted	ATP binding cassette subfamily E member 1	1	999	3	4	0	4	ID											ID							1	0	0	0	0	0	0	0	0	0	1	2	0	0	0	0	0	0
tr|A0A669BBE3|A0A669BBE3_ORENI	A0A669BBE3	A0A669BBE3_ORENI	LOC100689743	335	Oreochromis niloticus	3:Protein inferred from homology	Protein AMBP	1	999	3	6	0	6	ID											ID							0	0	0	0	0	1	0	0	0	0	2	2	0	0	0	0	0	0
tr|A0A669BBH0|A0A669BBH0_ORENI	A0A669BBH0	A0A669BBH0_ORENI	PTGR1	329	Oreochromis niloticus	3:Protein inferred from homology	Prostaglandin reductase 1	1	999	9	4	0	79	ID											ID							0	0	0	0	0	0	0	0	0	0	1	3	0	0	0	0	0	0
tr|A0A669BBR3|A0A669BBR3_ORENI	A0A669BBR3	A0A669BBR3_ORENI	tufm	451	Oreochromis niloticus	3:Protein inferred from homology	Elongation factor Tu	1	9987	3	5	0	5	ID											ID							0	1	0	0	0	0	0	0	0	0	2	2	0	0	0	0	0	0
tr|A0A669BCA9|A0A669BCA9_ORENI	A0A669BCA9	A0A669BCA9_ORENI	LOC109194371	441	Oreochromis niloticus	3:Protein inferred from homology	Uncharacterized LOC109194371	1	999	8	22	0	22	ID											ID							0	0	0	0	0	0	0	0	0	0	10	11	0	1	0	0	0	0
tr|A0A669BCB5|A0A669BCB5_ORENI	A0A669BCB5	A0A669BCB5_ORENI		164	Oreochromis niloticus	3:Protein inferred from homology	Small ribosomal subunit protein eS17	1	9977	1	7	0	7	ID											ID							0	0	1	0	0	0	0	0	0	0	3	1	0	1	1	0	0	0
tr|A0A669BCE5|A0A669BCE5_ORENI	A0A669BCE5	A0A669BCE5_ORENI	CYP8B1	521	Oreochromis niloticus	3:Protein inferred from homology	5-beta-cholestane-3-alpha,7-alpha-diol 12-alpha-hydroxylase	1	999	16	17	7	52	ID											ID							0	0	0	0	0	0	0	0	0	0	8	7	0	0	0	0	0	1
tr|A0A669BCK3|A0A669BCK3_ORENI	A0A669BCK3	A0A669BCK3_ORENI	IMPDH	534	Oreochromis niloticus	3:Protein inferred from homology	Inosine-5'-monophosphate dehydrogenase	9999	999	2	3	0	3	ID											ID							0	0	0	0	0	0	0	0	0	0	1	2	0	0	0	0	0	0
tr|A0A669BD63|A0A669BD63_ORENI	A0A669BD63	A0A669BD63_ORENI		68	Oreochromis niloticus	3:Protein inferred from homology	Zgc:171772	9998	9962	1	4	4	4	ID											ID							0	0	0	0	0	0	0	0	0	0	2	1	0	0	1	0	0	0
tr|A0A669BD72|A0A669BD72_ORENI	A0A669BD72	A0A669BD72_ORENI	LOC100703476	769	Oreochromis niloticus	3:Protein inferred from homology	Integrin beta	9931	999	4	7	0	7	ID											ID							0	0	0	0	0	0	0	0	0	0	3	1	1	1	1	0	0	0
tr|A0A669BD80|A0A669BD80_ORENI	A0A669BD80	A0A669BD80_ORENI	LOC100705920	642	Oreochromis niloticus	3:Protein inferred from homology	Leukotriene A(4) hydrolase	1	999	3	7	0	7	ID											ID							1	0	0	0	0	0	2	0	0	1	2	1	0	0	0	0	0	0
tr|A0A669BDB8|A0A669BDB8_ORENI	A0A669BDB8	A0A669BDB8_ORENI	LOC100698874	295	Oreochromis niloticus	4:Protein predicted	Persulfide dioxygenase ETHE1, mitochondrial	1	9989	3	10	4	10	ID											ID							0	0	0	0	0	0	0	0	0	0	3	3	0	0	1	1	0	0
tr|A0A669BDG3|A0A669BDG3_ORENI	A0A669BDG3	A0A669BDG3_ORENI	lgmn	439	Oreochromis niloticus	3:Protein inferred from homology	Legumain	9998	9988	2	4	0	4	ID											ID							0	0	0	0	0	0	0	0	0	0	2	2	0	0	0	0	0	0
tr|A0A669BDI3|A0A669BDI3_ORENI	A0A669BDI3	A0A669BDI3_ORENI		474	Oreochromis niloticus	3:Protein inferred from homology	Cytochrome P450, family 2, subfamily P, polypeptide 6	1	999	3	4	0	4	ID											ID							0	0	0	0	0	0	0	0	0	0	1	2	0	1	0	0	0	0
tr|A0A669BDJ9|A0A669BDJ9_ORENI	A0A669BDJ9	A0A669BDJ9_ORENI	fggy	557	Oreochromis niloticus	3:Protein inferred from homology	FGGY carbohydrate kinase domain containing	1	999	3	5	0	5	ID											ID							0	0	0	0	0	0	0	0	0	0	3	2	0	0	0	0	0	0
tr|A0A669BDP6|A0A669BDP6_ORENI	A0A669BDP6	A0A669BDP6_ORENI		589	Oreochromis niloticus	3:Protein inferred from homology	Transmembrane 9 superfamily member	1	9978	3	3	0	3	ID											ID							0	0	0	0	0	0	0	0	0	0	1	2	0	0	0	0	0	0
tr|A0A669BDX2|A0A669BDX2_ORENI	A0A669BDX2	A0A669BDX2_ORENI		629	Oreochromis niloticus	3:Protein inferred from homology	Protein phosphatase 2, regulatory subunit A, beta a	1	999	8	10	0	10	ID											ID							0	0	0	1	0	1	1	1	0	1	2	3	0	0	0	0	0	0
tr|A0A669BEX0|A0A669BEX0_ORENI	A0A669BEX0	A0A669BEX0_ORENI	LOC100700247	676	Oreochromis niloticus	3:Protein inferred from homology	Calcium-binding mitochondrial carrier protein Aralar1	1	999	6	4	0	17	ID											ID							0	0	0	0	0	0	0	0	0	0	1	3	0	0	0	0	0	0
tr|A0A669BEX8|A0A669BEX8_ORENI	A0A669BEX8	A0A669BEX8_ORENI	tm7sf2	425	Oreochromis niloticus	3:Protein inferred from homology	Transmembrane 7 superfamily member 2	1	9989	3	5	0	5	ID											ID							0	0	0	0	0	0	0	0	0	0	3	2	0	0	0	0	0	0
tr|A0A669BEZ9|A0A669BEZ9_ORENI	A0A669BEZ9	A0A669BEZ9_ORENI	iars2	1006	Oreochromis niloticus	3:Protein inferred from homology	isoleucine--tRNA ligase	9999	999	2	3	0	3	ID											ID							0	0	0	0	0	0	0	0	0	0	1	2	0	0	0	0	0	0
tr|A0A669BFK3|A0A669BFK3_ORENI	A0A669BFK3	A0A669BFK3_ORENI	LOC100696748	646	Oreochromis niloticus	3:Protein inferred from homology	Heat shock cognate 71 kDa protein	1	999	18	9	0	215	ID											ID							0	0	0	1	0	1	0	0	0	1	2	3	0	0	1	0	0	0
tr|A0A669BFT1|A0A669BFT1_ORENI	A0A669BFT1	A0A669BFT1_ORENI	myo1c	1064	Oreochromis niloticus	3:Protein inferred from homology	Myosin IC	1	9945	3	4	0	4	ID											ID							0	0	0	0	0	0	0	0	0	0	1	3	0	0	0	0	0	0
tr|A0A669BFV7|A0A669BFV7_ORENI	A0A669BFV7	A0A669BFV7_ORENI	LOC100705749	675	Oreochromis niloticus	3:Protein inferred from homology	Dynamin-1-like protein	1	999	2	4	0	4	ID											ID							0	0	0	0	0	0	0	0	0	0	2	2	0	0	0	0	0	0
tr|A0A669BFV8|A0A669BFV8_ORENI	A0A669BFV8	A0A669BFV8_ORENI	LOC100695013	367	Oreochromis niloticus	3:Protein inferred from homology	Guanine nucleotide-binding protein G(i) subunit alpha-2	1	999	4	11	0	11	ID											ID							0	0	0	1	0	1	1	0	0	0	3	2	0	0	1	1	0	1
tr|A0A669BHA9|A0A669BHA9_ORENI	A0A669BHA9	A0A669BHA9_ORENI	hyou1	979	Oreochromis niloticus	3:Protein inferred from homology	Hypoxia up-regulated protein 1	1	999	4	10	0	10	ID											ID							0	0	0	0	0	0	0	0	0	0	4	3	1	0	0	0	1	0
tr|A0A669BHL2|A0A669BHL2_ORENI	A0A669BHL2	A0A669BHL2_ORENI	ptprc	878	Oreochromis niloticus	4:Protein predicted	Protein tyrosine phosphatase receptor type C	1	999	1	6	0	6	ID											ID							0	0	0	0	0	0	0	0	0	0	2	1	1	0	0	0	0	2
tr|A0A669BHP5|A0A669BHP5_ORENI	A0A669BHP5	A0A669BHP5_ORENI	npc1	1254	Oreochromis niloticus	3:Protein inferred from homology	NPC intracellular cholesterol transporter 1	1	999	5	18	0	18	ID									ID		ID							0	0	0	0	0	0	0	0	0	0	6	5	1	1	2	0	1	2
tr|A0A669BIB0|A0A669BIB0_ORENI	A0A669BIB0	A0A669BIB0_ORENI	rab2a	226	Oreochromis niloticus	3:Protein inferred from homology	Ras-related protein Rab-2A	1	9989	5	7	0	7	ID											ID							0	0	0	0	0	0	0	0	0	0	1	5	0	0	1	0	0	0
tr|A0A669BIM3|A0A669BIM3_ORENI	A0A669BIM3	A0A669BIM3_ORENI	eif3l	395	Oreochromis niloticus	4:Protein predicted	Eukaryotic translation initiation factor 3 subunit L	1	999	3	7	0	7	ID											ID							0	0	0	0	0	0	0	0	0	1	4	2	0	0	0	0	0	0
tr|A0A669BJ45|A0A669BJ45_ORENI	A0A669BJ45	A0A669BJ45_ORENI		376	Oreochromis niloticus	3:Protein inferred from homology	Glyoxalase domain containing 4	1	999	4	11	0	11	ID											ID							1	0	0	0	0	1	0	0	0	1	4	2	0	0	0	0	0	0
tr|A0A669BJN1|A0A669BJN1_ORENI	A0A669BJN1	A0A669BJN1_ORENI	flot2	353	Oreochromis niloticus	3:Protein inferred from homology	Flotillin	1	999	2	6	0	6	ID											ID							0	0	0	0	0	0	0	0	0	0	2	2	1	1	0	0	0	0
tr|A0A669BK25|A0A669BK25_ORENI	A0A669BK25	A0A669BK25_ORENI	LOC100710809	440	Oreochromis niloticus	3:Protein inferred from homology	Probable acyl-CoA dehydrogenase 6	1	999	6	11	0	11	ID											ID							0	0	0	0	0	0	0	0	0	0	6	2	1	0	1	0	0	1
tr|A0A669BK30|A0A669BK30_ORENI	A0A669BK30	A0A669BK30_ORENI	mydgf	210	Oreochromis niloticus	4:Protein predicted	Myeloid derived growth factor	1	999	4	9	3	9	ID											ID							0	0	0	0	0	0	0	0	0	0	4	5	0	0	0	0	0	0
tr|A0A669BK34|A0A669BK34_ORENI	A0A669BK34	A0A669BK34_ORENI		872	Oreochromis niloticus	3:Protein inferred from homology	Inter-alpha-trypsin inhibitor heavy chain H3	982	9988	6	6	0	27	ID											ID							0	0	0	0	0	0	0	1	0	0	2	2	0	1	0	0	0	0
tr|A0A669BK48|A0A669BK48_ORENI	A0A669BK48	A0A669BK48_ORENI	TMEM8B	493	Oreochromis niloticus	4:Protein predicted	methylcrotonoyl-CoA carboxylase	1	9975	3	4	0	4	ID											ID							0	0	0	0	0	0	0	0	0	0	1	3	0	0	0	0	0	0
tr|A0A669BKM7|A0A669BKM7_ORENI	A0A669BKM7	A0A669BKM7_ORENI		133	Oreochromis niloticus	4:Protein predicted	Galectin	1	999	3	17	14	17	ID									ID		ID							0	0	0	0	0	0	0	0	0	0	2	2	0	1	1	1	3	2
tr|A0A669BKV5|A0A669BKV5_ORENI	A0A669BKV5	A0A669BKV5_ORENI	allc	399	Oreochromis niloticus	3:Protein inferred from homology	Allantoate amidinohydrolase	1	999	4	8	2	8	ID											ID							0	0	0	0	0	0	0	0	0	0	3	3	0	1	1	0	0	0
tr|A0A669BLN8|A0A669BLN8_ORENI	A0A669BLN8	A0A669BLN8_ORENI	comt	313	Oreochromis niloticus	3:Protein inferred from homology	catechol O-methyltransferase	1	999	3	11	0	11	ID											ID							0	0	0	0	0	0	0	0	0	0	5	6	0	0	0	0	0	0
tr|A0A669BLQ0|A0A669BLQ0_ORENI	A0A669BLQ0	A0A669BLQ0_ORENI	nagk	348	Oreochromis niloticus	3:Protein inferred from homology	N-acetyl-D-glucosamine kinase	1	999	2	5	0	5	ID											ID							0	0	0	0	0	0	0	0	0	0	3	2	0	0	0	0	0	0
tr|A0A669BLT3|A0A669BLT3_ORENI	A0A669BLT3	A0A669BLT3_ORENI	LOC100712040	540	Oreochromis niloticus	3:Protein inferred from homology	Acidic amino acid decarboxylase GADL1	1	999	5	9	0	9	ID											ID							0	0	0	0	0	0	0	0	0	0	4	2	0	0	0	0	1	1
tr|A0A669BML4|A0A669BML4_ORENI	A0A669BML4	A0A669BML4_ORENI	hibch	357	Oreochromis niloticus	3:Protein inferred from homology	3-hydroxyisobutyryl-CoA hydrolase	1	9989	3	6	0	6	ID											ID							0	0	0	0	0	0	1	0	0	1	2	2	0	0	0	0	0	0
tr|A0A669BN24|A0A669BN24_ORENI	A0A669BN24	A0A669BN24_ORENI	LONP1	891	Oreochromis niloticus	3:Protein inferred from homology	Lon protease homolog, mitochondrial	1	999	3	4	0	4	ID											ID							0	0	0	0	0	0	0	1	0	0	1	2	0	0	0	0	0	0
tr|A0A669BN38|A0A669BN38_ORENI	A0A669BN38	A0A669BN38_ORENI	LOC100701797	493	Oreochromis niloticus	3:Protein inferred from homology	Cytochrome P450 2J2	1	9987	3	9	5	9	ID											ID							0	0	0	0	0	0	0	0	0	0	4	4	0	0	0	1	0	0
tr|A0A669BNY9|A0A669BNY9_ORENI	A0A669BNY9	A0A669BNY9_ORENI	etfdh	622	Oreochromis niloticus	4:Protein predicted	Electron transfer flavoprotein-ubiquinone oxidoreductase	1	9988	5	10	0	10	ID											ID							1	0	1	0	0	0	0	0	1	1	3	3	0	0	0	0	0	0
tr|A0A669BP79|A0A669BP79_ORENI	A0A669BP79	A0A669BP79_ORENI		516	Oreochromis niloticus	3:Protein inferred from homology	Amino acid transporter	1	999	1	3	0	3	ID											ID							0	0	0	0	0	0	0	0	0	0	1	2	0	0	0	0	0	0
tr|A0A669BPV0|A0A669BPV0_ORENI	A0A669BPV0	A0A669BPV0_ORENI	LOC100694234	430	Oreochromis niloticus	3:Protein inferred from homology	Protein NDRG1	1	999	3	4	2	4	ID											ID							0	1	0	0	0	0	0	0	0	0	1	2	0	0	0	0	0	0
tr|A0A669BQL3|A0A669BQL3_ORENI	A0A669BQL3	A0A669BQL3_ORENI	LOC100707722	489	Oreochromis niloticus	3:Protein inferred from homology	Cytochrome P450 2F2	9306	999	1	6	0	6	ID											ID							0	0	0	0	0	0	0	0	0	0	3	3	0	0	0	0	0	0
tr|A0A669BQU3|A0A669BQU3_ORENI	A0A669BQU3	A0A669BQU3_ORENI	dhodh	395	Oreochromis niloticus	3:Protein inferred from homology	Dihydroorotate dehydrogenase (quinone), mitochondrial	1	9987	2	4	0	4	ID											ID							0	0	0	0	0	0	0	0	0	0	2	2	0	0	0	0	0	0
tr|A0A669BQU7|A0A669BQU7_ORENI	A0A669BQU7	A0A669BQU7_ORENI	PC	1125	Oreochromis niloticus	4:Protein predicted	Pyruvate carboxylase	1	999	21	55	0	55	ID											ID							0	0	0	0	0	0	0	0	0	0	25	26	0	1	0	1	0	1
tr|A0A669BR32|A0A669BR32_ORENI	A0A669BR32	A0A669BR32_ORENI	acmsd	336	Oreochromis niloticus	3:Protein inferred from homology	2-amino-3-carboxymuconate-6-semialdehyde decarboxylase	1	999	6	9	0	9	ID											ID							0	0	0	0	0	0	0	0	0	0	4	4	0	1	0	0	0	0
tr|A0A669BS89|A0A669BS89_ORENI	A0A669BS89	A0A669BS89_ORENI		447	Oreochromis niloticus	3:Protein inferred from homology	Septin	1	9989	2	9	0	9	ID											ID							0	0	1	0	0	1	1	1	0	1	1	2	0	0	0	1	0	0
tr|A0A669BSA0|A0A669BSA0_ORENI	A0A669BSA0	A0A669BSA0_ORENI	aldh16a1	801	Oreochromis niloticus	4:Protein predicted	Aldehyde dehydrogenase 16 family member A1	1	9987	3	7	0	7	ID											ID							0	0	0	0	0	0	0	0	0	0	2	3	0	2	0	0	0	0
tr|A0A669BSM0|A0A669BSM0_ORENI	A0A669BSM0	A0A669BSM0_ORENI		297	Oreochromis niloticus	3:Protein inferred from homology	Aspartate dehydrogenase domain-containing protein	1	999	4	20	0	20	ID											ID							0	0	0	0	0	0	0	0	0	0	9	8	0	1	0	0	1	1
tr|A0A669BSR0|A0A669BSR0_ORENI	A0A669BSR0	A0A669BSR0_ORENI		1297	Oreochromis niloticus	3:Protein inferred from homology	SEC24 homolog C, COPII coat complex component	1	999	2	4	0	4	ID											ID							0	0	0	0	0	0	0	0	0	0	2	2	0	0	0	0	0	0
tr|A0A669BSW6|A0A669BSW6_ORENI	A0A669BSW6	A0A669BSW6_ORENI		2501	Oreochromis niloticus	4:Protein predicted	Talin 1	1	999	6	9	0	9	ID											ID							0	0	0	0	0	1	0	0	0	0	3	2	0	0	0	2	0	0
tr|A0A669BT36|A0A669BT36_ORENI	A0A669BT36	A0A669BT36_ORENI	ctbs	360	Oreochromis niloticus	3:Protein inferred from homology	Chitobiase	1	999	6	16	16	16	ID											ID							0	0	0	0	0	0	0	0	0	0	6	7	0	0	1	1	0	0
tr|A0A669BT41|A0A669BT41_ORENI	A0A669BT41	A0A669BT41_ORENI	LOC100710397	1063	Oreochromis niloticus	3:Protein inferred from homology	Calcium-transporting ATPase	1	999	21	8	0	492	ID											ID							0	0	0	0	0	1	1	0	0	1	3	1	1	0	0	0	0	0
tr|A0A669BT51|A0A669BT51_ORENI	A0A669BT51	A0A669BT51_ORENI		84	Oreochromis niloticus	3:Protein inferred from homology	Apolipoprotein C-I	1	999	2	6	0	6	ID											ID							0	0	0	0	0	1	0	0	0	0	2	1	0	1	1	0	0	0
tr|A0A669BTC5|A0A669BTC5_ORENI	A0A669BTC5	A0A669BTC5_ORENI	LOC100702869	495	Oreochromis niloticus	3:Protein inferred from homology	Cytochrome P450 2J6	1	9965	6	3	3	10	ID											ID							0	0	0	0	0	0	0	0	0	0	2	1	0	0	0	0	0	0
tr|A0A669BTM9|A0A669BTM9_ORENI	A0A669BTM9	A0A669BTM9_ORENI	kmo	465	Oreochromis niloticus	3:Protein inferred from homology	Kynurenine 3-monooxygenase	1	999	3	6	0	6	ID											ID							0	0	0	0	0	0	0	0	0	0	3	3	0	0	0	0	0	0
tr|A0A669BTZ5|A0A669BTZ5_ORENI	A0A669BTZ5	A0A669BTZ5_ORENI	sfxn1	324	Oreochromis niloticus	3:Protein inferred from homology	Sidoreflexin	1	999	3	6	0	6	ID											ID							0	0	0	0	0	0	0	0	0	0	3	3	0	0	0	0	0	0
tr|A0A669BUG6|A0A669BUG6_ORENI	A0A669BUG6	A0A669BUG6_ORENI		522	Oreochromis niloticus	4:Protein predicted	phosphoethanolamine N-methyltransferase	1	999	5	10	0	10	ID											ID							0	0	0	0	0	0	0	0	0	0	4	4	0	0	0	0	0	0
tr|A0A669BUI8|A0A669BUI8_ORENI	A0A669BUI8	A0A669BUI8_ORENI	LOC106098710	317	Oreochromis niloticus	4:Protein predicted	Polyubiquitin-B-like	9885	9949	3	4	4	14	ID											ID							0	0	0	0	0	0	0	0	0	0	3	1	0	0	0	0	0	0
tr|A0A669BUJ3|A0A669BUJ3_ORENI	A0A669BUJ3	A0A669BUJ3_ORENI	uggt1	1554	Oreochromis niloticus	3:Protein inferred from homology	UDP-glucose glycoprotein glucosyltransferase 1	1	9971	3	4	0	4	ID											ID							0	0	0	0	0	0	1	0	0	0	1	2	0	0	0	0	0	0
tr|A0A669BUR0|A0A669BUR0_ORENI	A0A669BUR0	A0A669BUR0_ORENI		683	Oreochromis niloticus	4:Protein predicted	acylaminoacyl-peptidase	1	999	3	6	0	6	ID											ID							0	0	0	0	0	0	0	0	0	0	3	3	0	0	0	0	0	0
tr|A0A669BVM7|A0A669BVM7_ORENI	A0A669BVM7	A0A669BVM7_ORENI	LOC109194326	299	Oreochromis niloticus	3:Protein inferred from homology	Sulfotransferase	1	9984	2	4	0	4	ID											ID							0	0	0	0	0	0	0	0	0	0	2	2	0	0	0	0	0	0
tr|A0A669BWN0|A0A669BWN0_ORENI	A0A669BWN0	A0A669BWN0_ORENI	LOC100710257	427	Oreochromis niloticus	3:Protein inferred from homology	Flotillin	1	999	3	6	0	6	ID											ID							0	0	0	0	0	0	0	0	0	0	1	4	1	0	0	0	0	0
tr|A0A669BWP4|A0A669BWP4_ORENI	A0A669BWP4	A0A669BWP4_ORENI	LOC100693203	240	Oreochromis niloticus	4:Protein predicted	Tetraspanin-5	9291	999	1	6	6	6	ID											ID							0	0	0	0	0	0	0	0	0	0	3	3	0	0	0	0	0	0
tr|A0A669BYD6|A0A669BYD6_ORENI	A0A669BYD6	A0A669BYD6_ORENI	LOC100700452	377	Oreochromis niloticus	3:Protein inferred from homology	cAMP-dependent protein kinase catalytic subunit alpha	1	9982	5	7	0	7	ID											ID							0	0	0	0	0	0	1	0	0	0	2	3	0	0	1	0	0	0
tr|A0A669BYJ6|A0A669BYJ6_ORENI	A0A669BYJ6	A0A669BYJ6_ORENI	pnpo	254	Oreochromis niloticus	3:Protein inferred from homology	pyridoxal 5'-phosphate synthase	1	9988	2	6	0	6	ID											ID							0	0	0	0	0	0	0	0	0	0	2	1	1	0	0	0	0	1
tr|A0A669BYN1|A0A669BYN1_ORENI	A0A669BYN1	A0A669BYN1_ORENI	LOC100706482	348	Oreochromis niloticus	3:Protein inferred from homology	Arginase	1	999	1	4	0	4	ID											ID							0	0	0	0	0	0	0	0	0	0	2	2	0	0	0	0	0	0
tr|A0A669BYP2|A0A669BYP2_ORENI	A0A669BYP2	A0A669BYP2_ORENI	ndufa10	399	Oreochromis niloticus	3:Protein inferred from homology	NADH dehydrogenase [ubiquinone] 1 alpha subcomplex subunit 10, mitochondrial	1	999	3	7	0	7	ID											ID							0	0	1	1	0	0	0	0	2	0	2	1	0	0	0	0	0	0
tr|A0A669BZ68|A0A669BZ68_ORENI	A0A669BZ68	A0A669BZ68_ORENI	LOC100698949	540	Oreochromis niloticus	3:Protein inferred from homology	Medium-chain acyl-CoA ligase ACSF2, mitochondrial	1	999	8	20	0	20	ID											ID							0	0	0	0	0	0	0	0	0	0	9	10	0	0	0	1	0	0
tr|A0A669BZE7|A0A669BZE7_ORENI	A0A669BZE7	A0A669BZE7_ORENI	LOC100698149	547	Oreochromis niloticus	4:Protein predicted	Heterogeneous nuclear ribonucleoprotein L	1	999	2	4	0	4	ID											ID							0	0	0	0	0	0	0	0	0	0	1	2	0	1	0	0	0	0
tr|A0A669BZW7|A0A669BZW7_ORENI	A0A669BZW7	A0A669BZW7_ORENI		1235	Oreochromis niloticus	4:Protein predicted	High density lipoprotein binding protein a	1	9987	5	6	0	6	ID											ID							0	0	0	0	0	0	0	0	0	0	2	3	0	1	0	0	0	0
tr|A0A669C0G6|A0A669C0G6_ORENI	A0A669C0G6	A0A669C0G6_ORENI	AP2A1	939	Oreochromis niloticus	3:Protein inferred from homology	AP-2 complex subunit alpha	1	999	8	21	0	21	ID											ID							0	0	0	0	0	1	1	0	0	0	8	7	1	1	1	1	0	0
tr|A0A669C1P7|A0A669C1P7_ORENI	A0A669C1P7	A0A669C1P7_ORENI		242	Oreochromis niloticus	3:Protein inferred from homology	UDP-glucuronosyltransferase	995	9978	2	4	0	4	ID											ID							0	0	0	0	0	0	0	0	0	0	2	2	0	0	0	0	0	0
tr|A0A669C1T4|A0A669C1T4_ORENI	A0A669C1T4	A0A669C1T4_ORENI	LOC100712075	529	Oreochromis niloticus	3:Protein inferred from homology	Hydroxymethylglutaryl-CoA synthase	1	9988	2	3	0	3	ID											ID							0	0	0	0	0	0	0	0	0	0	1	2	0	0	0	0	0	0
tr|A0A669C260|A0A669C260_ORENI	A0A669C260	A0A669C260_ORENI	ugdh	496	Oreochromis niloticus	3:Protein inferred from homology	UDP-glucose 6-dehydrogenase	1	999	7	9	2	9	ID											ID							0	0	0	0	0	0	0	0	0	0	5	2	1	0	0	0	0	0
tr|A0A669C3B2|A0A669C3B2_ORENI	A0A669C3B2	A0A669C3B2_ORENI	pdia5	488	Oreochromis niloticus	4:Protein predicted	Protein disulfide isomerase family A member 5	1	999	3	4	0	4	ID											ID							0	0	0	0	0	0	0	0	0	0	3	1	0	0	0	0	0	0
tr|A0A669C4D9|A0A669C4D9_ORENI	A0A669C4D9	A0A669C4D9_ORENI		613	Oreochromis niloticus	3:Protein inferred from homology	long-chain-fatty-acid--CoA ligase	1	999	4	12	0	12	ID											ID							0	0	0	0	0	0	0	0	0	0	6	5	1	0	0	0	0	0
tr|A0A669C4Z2|A0A669C4Z2_ORENI	A0A669C4Z2	A0A669C4Z2_ORENI	EIF3C	844	Oreochromis niloticus	3:Protein inferred from homology	Eukaryotic translation initiation factor 3 subunit C	1	999	4	8	0	8	ID											ID							0	0	0	0	0	0	1	0	0	0	3	3	0	0	0	0	0	1
tr|A0A669C554|A0A669C554_ORENI	A0A669C554	A0A669C554_ORENI	LOC100697268	469	Oreochromis niloticus	3:Protein inferred from homology	Sorting and assembly machinery component 50 homolog B	1	999	5	9	0	9	ID											ID							0	0	0	0	0	0	0	0	0	0	6	3	0	0	0	0	0	0
tr|A0A669C5I6|A0A669C5I6_ORENI	A0A669C5I6	A0A669C5I6_ORENI	LOC100696647	556	Oreochromis niloticus	4:Protein predicted	Heterogeneous nuclear ribonucleoprotein Q	1	9975	5	11	0	11	ID											ID							0	0	0	0	0	1	0	0	0	0	5	4	0	0	1	0	0	0
tr|A0A669C5L6|A0A669C5L6_ORENI	A0A669C5L6	A0A669C5L6_ORENI	LOC100710693	938	Oreochromis niloticus	4:Protein predicted	Complement factor H	1	999	11	31	0	31	ID									ID		ID							0	1	0	0	0	0	1	0	0	0	9	10	2	0	1	1	3	1
tr|A0A669C5R2|A0A669C5R2_ORENI	A0A669C5R2	A0A669C5R2_ORENI	ap1b1	1001	Oreochromis niloticus	3:Protein inferred from homology	AP complex subunit beta	1	999	8	15	0	15	ID											ID							0	0	0	0	0	0	0	0	0	0	6	7	1	1	0	0	0	0
tr|A0A669C677|A0A669C677_ORENI	A0A669C677	A0A669C677_ORENI		2072	Oreochromis niloticus	4:Protein predicted	Protein 4.1	9272	9989	1	3	0	3	ID											ID							0	0	0	0	0	0	0	0	0	0	1	2	0	0	0	0	0	0
tr|A0A669C6H2|A0A669C6H2_ORENI	A0A669C6H2	A0A669C6H2_ORENI		689	Oreochromis niloticus	4:Protein predicted	GMP synthase (glutamine-hydrolyzing)	1	999	4	8	0	8	ID											ID							1	0	0	0	0	0	1	0	0	0	2	2	0	0	0	0	0	0
tr|A0A669C7V7|A0A669C7V7_ORENI	A0A669C7V7	A0A669C7V7_ORENI		743	Oreochromis niloticus	4:Protein predicted	SRCR domain-containing protein	1	999	5	10	0	10	ID											ID							0	1	0	0	0	0	0	0	1	0	4	3	0	0	0	0	0	0
tr|A0A669C8B5|A0A669C8B5_ORENI	A0A669C8B5	A0A669C8B5_ORENI		582	Oreochromis niloticus	4:Protein predicted	phosphatidylinositol-3-phosphatase	1	9989	4	8	0	8	ID											ID							0	0	0	0	0	0	0	0	0	0	3	4	1	0	0	0	0	0
tr|A0A669C8M7|A0A669C8M7_ORENI	A0A669C8M7	A0A669C8M7_ORENI	abcd3	656	Oreochromis niloticus	3:Protein inferred from homology	ATP binding cassette subfamily D member 3	1	999	4	10	0	10	ID											ID							0	0	0	0	0	0	0	0	0	0	5	5	0	0	0	0	0	0
tr|A0A669C953|A0A669C953_ORENI	A0A669C953	A0A669C953_ORENI		362	Oreochromis niloticus	4:Protein predicted	Sushi domain-containing protein	1	9983	2	6	3	6	ID											ID							0	0	0	0	0	0	0	0	0	0	1	2	1	0	0	1	0	1
tr|A0A669C9U0|A0A669C9U0_ORENI	A0A669C9U0	A0A669C9U0_ORENI	wdr45b	344	Oreochromis niloticus	3:Protein inferred from homology	WD repeat domain phosphoinositide-interacting protein 3	9306	999	1	4	0	4	ID											ID							0	0	0	0	0	0	0	0	0	0	2	2	0	0	0	0	0	0
tr|A0A669CA82|A0A669CA82_ORENI	A0A669CA82	A0A669CA82_ORENI	snrnp200	1663	Oreochromis niloticus	4:Protein predicted	U5 small nuclear ribonucleoprotein 200 kDa helicase	1	9986	5	9	0	9	ID											ID							0	0	0	0	0	0	0	0	0	0	4	4	0	0	0	0	0	1
tr|A0A669CAC6|A0A669CAC6_ORENI	A0A669CAC6	A0A669CAC6_ORENI		497	Oreochromis niloticus	3:Protein inferred from homology	Uncharacterized protein	1	9989	6	6	0	12	ID											ID							0	0	0	0	0	0	0	0	0	0	2	2	1	0	0	1	0	0
tr|A0A669CBZ0|A0A669CBZ0_ORENI	A0A669CBZ0	A0A669CBZ0_ORENI		3381	Oreochromis niloticus	4:Protein predicted	Epiplakin 1	1	999	5	8	0	8	ID											ID							0	0	0	1	0	0	0	0	0	0	3	4	0	0	0	0	0	0
tr|A0A669CC61|A0A669CC61_ORENI	A0A669CC61	A0A669CC61_ORENI	czib	160	Oreochromis niloticus	3:Protein inferred from homology	CXXC motif containing zinc binding protein	999	999	1	4	4	4	ID											ID							0	0	0	0	0	0	0	0	0	0	2	1	0	0	1	0	0	0
tr|A0A669CDA0|A0A669CDA0_ORENI	A0A669CDA0	A0A669CDA0_ORENI		302	Oreochromis niloticus	4:Protein predicted	Heterogeneous nuclear ribonucleoprotein A0b	1	999	2	11	11	11	ID											ID							0	0	0	0	0	0	0	0	0	0	4	4	1	1	0	0	1	0
tr|A0A669CDC8|A0A669CDC8_ORENI	A0A669CDC8	A0A669CDC8_ORENI	qars1	748	Oreochromis niloticus	3:Protein inferred from homology	glutamine--tRNA ligase	1	9986	4	10	0	10	ID											ID							0	0	0	0	0	0	0	0	0	1	3	3	1	0	0	1	0	0
tr|A0A669CDG4|A0A669CDG4_ORENI	A0A669CDG4	A0A669CDG4_ORENI	farsa	497	Oreochromis niloticus	3:Protein inferred from homology	phenylalanine--tRNA ligase	1	999	3	5	0	5	ID											ID							0	0	0	0	0	1	0	0	0	0	2	2	0	0	0	0	0	0
tr|A0A669CEE3|A0A669CEE3_ORENI	A0A669CEE3	A0A669CEE3_ORENI	eif3i	325	Oreochromis niloticus	3:Protein inferred from homology	Eukaryotic translation initiation factor 3 subunit I	1	9989	4	6	1	6	ID											ID							0	0	0	0	0	1	0	0	0	0	2	2	0	0	1	0	0	0
tr|A0A669CGH2|A0A669CGH2_ORENI	A0A669CGH2	A0A669CGH2_ORENI	tollip	275	Oreochromis niloticus	3:Protein inferred from homology	Toll interacting protein	1	999	4	8	0	8	ID											ID							0	0	0	0	0	0	0	0	0	0	3	3	0	0	1	0	1	0
tr|A0A669CGK9|A0A669CGK9_ORENI	A0A669CGK9	A0A669CGK9_ORENI	actr2	379	Oreochromis niloticus	3:Protein inferred from homology	Actin related protein 2	1	999	4	6	0	9	ID											ID							0	1	1	0	0	0	0	0	0	1	1	2	0	0	0	0	0	0
tr|A0A669CHC9|A0A669CHC9_ORENI	A0A669CHC9	A0A669CHC9_ORENI		622	Oreochromis niloticus	3:Protein inferred from homology	Fermitin family member 3b	1	9989	2	6	0	6	ID											ID							0	0	0	0	0	0	0	0	0	0	3	3	0	0	0	0	0	0
tr|A0A669CHE6|A0A669CHE6_ORENI	A0A669CHE6	A0A669CHE6_ORENI		319	Oreochromis niloticus	3:Protein inferred from homology	N-acyl-aromatic-L-amino acid amidohydrolase	1	999	7	20	20	20	ID									ID		ID							0	0	0	0	0	0	0	0	0	0	6	7	1	0	1	0	0	3
tr|A0A669CJ10|A0A669CJ10_ORENI	A0A669CJ10	A0A669CJ10_ORENI		491	Oreochromis niloticus	3:Protein inferred from homology	cAMP-dependent protein kinase type I-alpha regulatory subunit	1	999	5	9	0	9	ID											ID							0	1	0	0	0	1	0	0	0	0	3	2	0	0	0	0	0	0
tr|A0A669CKV2|A0A669CKV2_ORENI	A0A669CKV2	A0A669CKV2_ORENI		370	Oreochromis niloticus	3:Protein inferred from homology	4-hydroxyphenylpyruvate dioxygenase	0	999	25	24	0	277	ID											ID							0	0	0	0	0	0	0	0	0	0	13	11	0	0	0	0	0	0
tr|A0A669CLX2|A0A669CLX2_ORENI	A0A669CLX2	A0A669CLX2_ORENI	AP2A2	940	Oreochromis niloticus	3:Protein inferred from homology	AP-2 complex subunit alpha	1	9989	4	3	0	9	ID											ID							0	0	0	0	0	0	0	0	0	0	2	1	0	0	0	0	0	0
tr|A0A669CM65|A0A669CM65_ORENI	A0A669CM65	A0A669CM65_ORENI	PLD4	481	Oreochromis niloticus	3:Protein inferred from homology	Phospholipase D family member 4	9994	9942	2	3	0	3	ID											ID							0	0	0	0	0	0	0	0	0	0	1	2	0	0	0	0	0	0
tr|A0A669CMG4|A0A669CMG4_ORENI	A0A669CMG4	A0A669CMG4_ORENI	dhcr7	449	Oreochromis niloticus	3:Protein inferred from homology	7-dehydrocholesterol reductase	1	999	2	11	0	11	ID									ID		ID							0	0	0	0	0	0	0	0	0	0	2	2	1	1	1	1	2	1
tr|A0A669CN19|A0A669CN19_ORENI	A0A669CN19	A0A669CN19_ORENI	eif3m	360	Oreochromis niloticus	3:Protein inferred from homology	Eukaryotic translation initiation factor 3 subunit M	1	999	3	6	0	6	ID											ID							0	0	0	0	0	0	0	1	1	1	2	1	0	0	0	0	0	0
tr|A0A669CNG5|A0A669CNG5_ORENI	A0A669CNG5	A0A669CNG5_ORENI		167	Oreochromis niloticus	3:Protein inferred from homology	Retinol binding protein 2b, cellular	1	9987	3	5	5	5	ID											ID							0	0	0	0	0	0	0	0	0	0	4	1	0	0	0	0	0	0
tr|A0A669CNP2|A0A669CNP2_ORENI	A0A669CNP2	A0A669CNP2_ORENI		550	Oreochromis niloticus	3:Protein inferred from homology	ADP-ribosylation factor 6	9999	998	2	3	0	3	ID											ID							0	0	0	0	0	0	0	0	0	0	1	2	0	0	0	0	0	0
tr|A0A669CNZ3|A0A669CNZ3_ORENI	A0A669CNZ3	A0A669CNZ3_ORENI	tkfc	577	Oreochromis niloticus	4:Protein predicted	Triokinase/FMN cyclase	1	999	4	6	0	6	ID											ID							0	0	0	0	0	0	0	0	0	0	2	3	1	0	0	0	0	0
tr|A0A669CP58|A0A669CP58_ORENI	A0A669CP58	A0A669CP58_ORENI	rpl10a	216	Oreochromis niloticus	3:Protein inferred from homology	Ribosomal protein	1	999	7	13	0	13	ID											ID							1	0	0	2	0	0	1	0	0	1	2	4	0	0	0	0	0	2
tr|A0A669CP63|A0A669CP63_ORENI	A0A669CP63	A0A669CP63_ORENI	erp44	421	Oreochromis niloticus	4:Protein predicted	Endoplasmic reticulum protein 44	1	999	3	9	0	9	ID											ID							0	0	0	0	0	0	1	0	0	0	4	3	0	0	0	0	0	0
tr|A0A669CQ03|A0A669CQ03_ORENI	A0A669CQ03	A0A669CQ03_ORENI	xylb	542	Oreochromis niloticus	3:Protein inferred from homology	Xylulose kinase	1	9988	2	4	0	4	ID											ID							0	0	0	0	0	0	0	0	0	0	3	1	0	0	0	0	0	0
tr|A0A669CQ85|A0A669CQ85_ORENI	A0A669CQ85	A0A669CQ85_ORENI	LOC100710174	940	Oreochromis niloticus	3:Protein inferred from homology	Aminopeptidase	1	999	4	6	0	6	ID											ID							0	0	0	0	0	0	0	0	0	0	4	2	0	0	0	0	0	0
tr|A0A669CQC1|A0A669CQC1_ORENI	A0A669CQC1	A0A669CQC1_ORENI	LOC100702455	283	Oreochromis niloticus	3:Protein inferred from homology	Erythrocyte band 7 integral membrane protein	9994	999	3	6	0	6	ID											ID							0	1	0	0	0	1	0	0	0	0	2	2	0	0	0	0	0	0
tr|A0A669CQX2|A0A669CQX2_ORENI	A0A669CQX2	A0A669CQX2_ORENI		284	Oreochromis niloticus	4:Protein predicted	Mannose-6-phosphate receptor (cation dependent)	1	9989	3	9	3	9	ID											ID							0	0	0	0	0	0	0	0	0	0	2	2	1	0	0	0	0	0
tr|A0A669CS07|A0A669CS07_ORENI	A0A669CS07	A0A669CS07_ORENI	banf1	90	Oreochromis niloticus	4:Protein predicted	Barrier to autointegration factor 1	1	999	3	7	7	7	ID											ID							0	0	0	0	0	0	0	0	0	0	4	2	0	0	0	0	0	0
tr|A0A669CTE7|A0A669CTE7_ORENI	A0A669CTE7	A0A669CTE7_ORENI		525	Oreochromis niloticus	3:Protein inferred from homology	UDP-glucuronosyltransferase	1	9986	3	5	1	5	ID											ID							0	0	0	0	0	0	1	0	0	0	2	2	0	0	0	0	0	0
tr|A0A669CTI3|A0A669CTI3_ORENI	A0A669CTI3	A0A669CTI3_ORENI		1009	Oreochromis niloticus	4:Protein predicted	Importin 7	1	999	4	5	0	5	ID											ID							0	0	0	0	0	1	0	0	0	1	1	2	0	0	0	0	0	0
tr|A0A669CTT2|A0A669CTT2_ORENI	A0A669CTT2	A0A669CTT2_ORENI		315	Oreochromis niloticus	3:Protein inferred from homology	deoxyribose-phosphate aldolase	1	999	2	7	0	7	ID											ID							0	0	0	0	0	0	0	0	0	0	2	3	0	0	0	0	0	0
tr|A0A669CTV3|A0A669CTV3_ORENI	A0A669CTV3	A0A669CTV3_ORENI		175	Oreochromis niloticus	3:Protein inferred from homology	Cytoglobin 1	9997	999	2	4	0	4	ID											ID							0	0	0	0	0	0	0	0	0	0	1	2	1	0	0	0	0	0
tr|A0A669CU43|A0A669CU43_ORENI	A0A669CU43	A0A669CU43_ORENI	GCN1	2632	Oreochromis niloticus	3:Protein inferred from homology	GCN1 activator of EIF2AK4	1	999	5	7	1	7	ID											ID							0	0	0	0	0	0	0	0	0	0	5	2	0	0	0	0	0	0
tr|A0A669CU79|A0A669CU79_ORENI	A0A669CU79	A0A669CU79_ORENI		405	Oreochromis niloticus	3:Protein inferred from homology	Short-chain specific acyl-CoA dehydrogenase, mitochondrial	1	9989	5	15	0	15	ID											ID							0	0	0	2	0	0	0	0	0	0	4	3	0	0	1	1	0	0
tr|A0A669CUB6|A0A669CUB6_ORENI	A0A669CUB6	A0A669CUB6_ORENI		1065	Oreochromis niloticus	3:Protein inferred from homology	Vinculin	1	999	5	8	0	11	ID											ID							0	0	0	0	0	1	0	0	0	1	1	2	1	0	1	1	0	0
tr|A0A669CUN7|A0A669CUN7_ORENI	A0A669CUN7	A0A669CUN7_ORENI	dhtkd1	923	Oreochromis niloticus	3:Protein inferred from homology	2-oxoadipate dehydrogenase complex component E1	1	999	7	15	0	15	ID											ID							0	0	0	2	0	0	0	0	2	0	6	5	0	0	0	0	0	0
tr|A0A669CVG8|A0A669CVG8_ORENI	A0A669CVG8	A0A669CVG8_ORENI	ivd	417	Oreochromis niloticus	3:Protein inferred from homology	Isovaleryl-CoA dehydrogenase, mitochondrial	1	999	8	16	0	16	ID											ID							0	1	1	0	0	2	0	0	0	0	5	6	0	0	0	1	0	0
tr|A0A669CW45|A0A669CW45_ORENI	A0A669CW45	A0A669CW45_ORENI	LOC100708751	573	Oreochromis niloticus	4:Protein predicted	Tripartite motif-containing protein 16	9306	999	1	4	4	4	ID											ID							0	0	0	0	0	0	0	0	0	0	2	2	0	0	0	0	0	0
tr|A0A669CWV3|A0A669CWV3_ORENI	A0A669CWV3	A0A669CWV3_ORENI		475	Oreochromis niloticus	3:Protein inferred from homology	Uridine 5'-monophosphate synthase	1	999	2	3	0	3	ID											ID							0	0	0	0	0	0	0	0	0	0	2	1	0	0	0	0	0	0
tr|A0A669CY21|A0A669CY21_ORENI	A0A669CY21	A0A669CY21_ORENI	LOC100712443	575	Oreochromis niloticus	3:Protein inferred from homology	Vitamin D3 hydroxylase-associated protein	9998	9979	5	4	0	8	ID											ID							0	0	0	0	0	0	0	0	0	0	2	2	0	0	0	0	0	0
tr|A0A669CYC7|A0A669CYC7_ORENI	A0A669CYC7	A0A669CYC7_ORENI		409	Oreochromis niloticus	3:Protein inferred from homology	Uncharacterized protein	1	999	11	23	0	32	ID											ID							0	0	0	0	0	0	0	0	0	0	10	9	1	0	1	1	0	1
tr|A0A669CYC8|A0A669CYC8_ORENI	A0A669CYC8	A0A669CYC8_ORENI		306	Oreochromis niloticus	4:Protein predicted	Arylformamidase	1	999	4	10	0	10	ID											ID							0	2	0	1	0	0	1	0	0	0	2	3	1	0	0	0	0	0
tr|A0A669CYI8|A0A669CYI8_ORENI	A0A669CYI8	A0A669CYI8_ORENI	suclg2	414	Oreochromis niloticus	3:Protein inferred from homology	Succinate--CoA ligase [GDP-forming] subunit beta, mitochondrial	1	999	5	9	0	9	ID											ID							0	0	0	0	0	0	0	0	0	0	5	4	0	0	0	0	0	0
tr|A0A669CZI5|A0A669CZI5_ORENI	A0A669CZI5	A0A669CZI5_ORENI	LOC100707752	556	Oreochromis niloticus	3:Protein inferred from homology	Cystathionine beta-synthase	1	999	14	26	0	26	ID											ID							0	0	0	0	0	0	0	0	0	0	11	12	1	0	0	0	1	1
tr|A0A669CZP6|A0A669CZP6_ORENI	A0A669CZP6	A0A669CZP6_ORENI	LOC100702055	336	Oreochromis niloticus	3:Protein inferred from homology	Septin-2B	9956	999	3	9	0	9	ID											ID							0	0	0	0	0	0	0	0	0	0	4	5	0	0	0	0	0	0
tr|A0A669CZW8|A0A669CZW8_ORENI	A0A669CZW8	A0A669CZW8_ORENI	bpnt1	309	Oreochromis niloticus	3:Protein inferred from homology	3'(2'),5'-bisphosphate nucleotidase 1	9997	9985	2	3	0	3	ID											ID							0	0	0	0	0	0	0	0	0	0	2	1	0	0	0	0	0	0
tr|A0A669D0K0|A0A669D0K0_ORENI	A0A669D0K0	A0A669D0K0_ORENI	chp1	154	Oreochromis niloticus	3:Protein inferred from homology	Calcineurin B homologous protein 1	1	999	4	9	0	9	ID											ID							0	0	0	0	0	0	0	0	0	0	4	3	0	1	0	0	0	1
tr|A0A669D174|A0A669D174_ORENI	A0A669D174	A0A669D174_ORENI	hexd	482	Oreochromis niloticus	3:Protein inferred from homology	beta-N-acetylhexosaminidase	1	999	3	5	0	5	ID											ID							0	0	0	0	0	0	0	0	0	0	2	3	0	0	0	0	0	0
tr|A0A669D1I4|A0A669D1I4_ORENI	A0A669D1I4	A0A669D1I4_ORENI	pofut1	386	Oreochromis niloticus	3:Protein inferred from homology	GDP-fucose protein O-fucosyltransferase 1	9996	9949	2	3	0	3	ID											ID							0	0	0	0	0	0	0	0	0	0	2	1	0	0	0	0	0	0
tr|A0A669D482|A0A669D482_ORENI	A0A669D482	A0A669D482_ORENI	nipsnap1	279	Oreochromis niloticus	3:Protein inferred from homology	Nipsnap homolog 1	1	9988	1	3	0	3	ID											ID							0	0	0	0	0	0	0	0	0	0	2	1	0	0	0	0	0	0
tr|A0A669D6I9|A0A669D6I9_ORENI	A0A669D6I9	A0A669D6I9_ORENI	LOC100710180	406	Oreochromis niloticus	4:Protein predicted	Tapasin-related protein	1	999	4	7	0	7	ID											ID							0	0	0	0	0	0	0	0	0	0	4	3	0	0	0	0	0	0
tr|A0A669D6X7|A0A669D6X7_ORENI	A0A669D6X7	A0A669D6X7_ORENI	stat1	600	Oreochromis niloticus	3:Protein inferred from homology	Signal transducer and activator of transcription	1	9986	2	5	0	5	ID											ID							0	0	0	0	0	0	0	0	0	0	3	2	0	0	0	0	0	0
tr|A0A669D7C8|A0A669D7C8_ORENI	A0A669D7C8	A0A669D7C8_ORENI		493	Oreochromis niloticus	3:Protein inferred from homology	Cytochrome P450, family 2, subfamily Y, polypeptide 3	9962	999	13	6	0	34	ID											ID							0	0	0	0	0	0	0	0	0	0	3	3	0	0	0	0	0	0
tr|A0A669D8Q0|A0A669D8Q0_ORENI	A0A669D8Q0	A0A669D8Q0_ORENI	LOC100709747	1453	Oreochromis niloticus	4:Protein predicted	Macrophage mannose receptor 1	1	9987	1	7	0	7	ID											ID							0	0	0	0	0	0	0	0	0	0	2	2	1	0	1	0	0	0
tr|A0A669D9D3|A0A669D9D3_ORENI	A0A669D9D3	A0A669D9D3_ORENI	rbks	314	Oreochromis niloticus	3:Protein inferred from homology	Ribokinase	9992	999	2	5	0	5	ID											ID							0	0	0	0	0	0	0	0	0	0	1	3	0	0	0	0	0	0
tr|A0A669D9J8|A0A669D9J8_ORENI	A0A669D9J8	A0A669D9J8_ORENI	rab13	200	Oreochromis niloticus	3:Protein inferred from homology	Ras-related protein Rab-13	1	9989	5	5	5	31	ID											ID							0	0	0	0	0	0	0	0	0	0	3	2	0	0	0	0	0	0
tr|A0A669DA33|A0A669DA33_ORENI	A0A669DA33	A0A669DA33_ORENI	LOC100697380	359	Oreochromis niloticus	3:Protein inferred from homology	BtpA family membrane complex biogenesis protein	1	999	2	5	0	5	ID											ID							0	0	0	0	0	0	0	0	0	0	2	1	0	0	0	0	0	0
tr|A0A669DBW5|A0A669DBW5_ORENI	A0A669DBW5	A0A669DBW5_ORENI	spcs3	181	Oreochromis niloticus	3:Protein inferred from homology	Signal peptidase complex subunit 3	1	9989	2	5	2	5	ID											ID							0	0	0	0	0	0	0	0	0	0	2	2	0	0	1	0	0	0
tr|A0A669DBW8|A0A669DBW8_ORENI	A0A669DBW8	A0A669DBW8_ORENI	LOC100712443	586	Oreochromis niloticus	3:Protein inferred from homology	Vitamin D3 hydroxylase-associated protein	1	999	6	14	0	14	ID											ID							0	0	0	0	0	0	0	0	0	0	8	6	0	0	0	0	0	0
tr|A0A669DCQ4|A0A669DCQ4_ORENI	A0A669DCQ4	A0A669DCQ4_ORENI	LOC100694291	274	Oreochromis niloticus	4:Protein predicted	Multimerin-2	9861	999	2	3	3	6	ID											ID							0	0	0	0	0	0	0	0	0	0	2	1	0	0	0	0	0	0
tr|A0A669DCR6|A0A669DCR6_ORENI	A0A669DCR6	A0A669DCR6_ORENI	LOC100691152	407	Oreochromis niloticus	3:Protein inferred from homology	N-acylneuraminate cytidylyltransferase	1	999	3	5	0	5	ID											ID							0	0	0	0	0	0	2	0	0	0	2	1	0	0	0	0	0	0
tr|A0A669DD19|A0A669DD19_ORENI	A0A669DD19	A0A669DD19_ORENI		535	Oreochromis niloticus	3:Protein inferred from homology	Glucose-6-phosphate isomerase	0	999	15	6	0	135	ID											ID							0	0	0	0	0	0	0	0	0	0	2	2	0	2	0	0	0	0
tr|A0A669DDW2|A0A669DDW2_ORENI	A0A669DDW2	A0A669DDW2_ORENI		1551	Oreochromis niloticus	4:Protein predicted	ABC-type glutathione-S-conjugate transporter	1	999	9	23	0	23	ID											ID							0	0	0	0	0	0	0	0	0	0	10	11	0	1	0	1	0	0
tr|A0A669DE23|A0A669DE23_ORENI	A0A669DE23	A0A669DE23_ORENI		673	Oreochromis niloticus	3:Protein inferred from homology	Arachidonate--CoA ligase	1	999	10	20	0	20	ID											ID							0	0	0	0	0	1	0	0	1	1	8	7	2	0	0	0	0	0
tr|A0A669DEP3|A0A669DEP3_ORENI	A0A669DEP3	A0A669DEP3_ORENI	DSP	2490	Oreochromis niloticus	4:Protein predicted	Desmoplakin	1	9977	3	4	0	4	ID											ID							0	0	0	0	0	0	0	0	0	0	1	3	0	0	0	0	0	0
tr|A0A669DF11|A0A669DF11_ORENI	A0A669DF11	A0A669DF11_ORENI	CYP8B1	497	Oreochromis niloticus	3:Protein inferred from homology	Cytochrome P450 family 8 subfamily B member 1	9998	999	13	8	0	55	ID											ID							0	0	0	0	0	0	0	0	0	0	3	3	1	0	1	0	0	0
tr|A0A669DFZ4|A0A669DFZ4_ORENI	A0A669DFZ4	A0A669DFZ4_ORENI	rnf19b	735	Oreochromis niloticus	4:Protein predicted	RBR-type E3 ubiquitin transferase	6024	9912	1	5	0	5	ID											ID							0	0	0	0	0	0	0	0	0	0	2	2	0	0	0	0	0	0
tr|A0A669DGL7|A0A669DGL7_ORENI	A0A669DGL7	A0A669DGL7_ORENI	ddb1	1071	Oreochromis niloticus	3:Protein inferred from homology	DNA damage-binding protein 1	1	9988	7	14	0	14	ID									ID		ID							0	1	1	1	0	0	0	0	0	0	3	4	1	0	0	0	1	2
tr|A0A669DHD2|A0A669DHD2_ORENI	A0A669DHD2	A0A669DHD2_ORENI	LOC100703133	271	Oreochromis niloticus	3:Protein inferred from homology	Protein SET	1	999	2	4	0	4	ID											ID							0	0	0	0	0	1	0	0	0	0	2	1	0	0	0	0	0	0
tr|A0A669DHD9|A0A669DHD9_ORENI	A0A669DHD9	A0A669DHD9_ORENI		394	Oreochromis niloticus	4:Protein predicted	SEC14-like lipid binding 7	1	999	3	5	0	5	ID											ID							0	0	0	0	0	0	0	0	0	0	3	2	0	0	0	0	0	0
tr|A0A669DHT4|A0A669DHT4_ORENI	A0A669DHT4	A0A669DHT4_ORENI	psmb7	277	Oreochromis niloticus	3:Protein inferred from homology	Proteasome subunit beta	1	999	4	11	0	11	ID									ID		ID							1	0	0	0	0	1	1	0	0	0	4	1	0	0	0	0	1	2
tr|A0A669DI15|A0A669DI15_ORENI	A0A669DI15	A0A669DI15_ORENI		461	Oreochromis niloticus	3:Protein inferred from homology	Lanosterol 14-alpha demethylase	9999	9913	3	4	0	4	ID											ID							0	0	0	0	0	0	0	0	0	0	1	2	0	0	1	0	0	0
tr|A0A669DIP2|A0A669DIP2_ORENI	A0A669DIP2	A0A669DIP2_ORENI	ccs	305	Oreochromis niloticus	3:Protein inferred from homology	Superoxide dismutase copper chaperone	1	999	2	8	0	8	ID											ID							0	0	0	0	0	0	0	0	0	0	2	1	1	1	1	1	1	0
tr|A0A669DJT9|A0A669DJT9_ORENI	A0A669DJT9	A0A669DJT9_ORENI	LOC100706043	670	Oreochromis niloticus	3:Protein inferred from homology	Arachidonate 12-lipoxygenase, 12R-type	1	9986	2	4	0	4	ID											ID							0	0	0	0	0	0	0	0	0	0	2	2	0	0	0	0	0	0
tr|A0A669DKJ5|A0A669DKJ5_ORENI	A0A669DKJ5	A0A669DKJ5_ORENI		506	Oreochromis niloticus	4:Protein predicted	Si:dkey-93h22.7	1	999	4	11	11	11	ID											ID							0	0	0	0	0	0	0	0	0	0	4	4	1	1	1	0	0	0
tr|A0A669DN03|A0A669DN03_ORENI	A0A669DN03	A0A669DN03_ORENI	LOC100689836	256	Oreochromis niloticus	3:Protein inferred from homology	14-3-3 protein beta/alpha-A	1	999	6	5	0	20	ID											ID							0	0	0	0	0	0	0	0	0	1	2	2	0	0	0	0	0	0
tr|A0A669DPR4|A0A669DPR4_ORENI	A0A669DPR4	A0A669DPR4_ORENI	glrx	106	Oreochromis niloticus	3:Protein inferred from homology	Glutaredoxin-1	1	998	2	14	14	14	ID									ID		ID							0	1	0	0	0	0	1	1	0	0	2	2	1	0	1	1	2	1
tr|A0A669DQI1|A0A669DQI1_ORENI	A0A669DQI1	A0A669DQI1_ORENI	strap	329	Oreochromis niloticus	3:Protein inferred from homology	Serine-threonine kinase receptor-associated protein	1	9989	3	5	0	5	ID											ID							0	0	0	0	0	0	0	0	0	0	1	2	1	1	0	0	0	0
tr|A0A669DRC9|A0A669DRC9_ORENI	A0A669DRC9	A0A669DRC9_ORENI	magoh	111	Oreochromis niloticus	3:Protein inferred from homology	Mago homolog, exon junction complex subunit	1	9983	2	6	0	6	ID											ID							0	0	0	0	0	0	0	0	0	0	2	3	0	0	0	0	1	0
tr|A0A669DTQ9|A0A669DTQ9_ORENI	A0A669DTQ9	A0A669DTQ9_ORENI	hsdl2	419	Oreochromis niloticus	3:Protein inferred from homology	Hydroxysteroid dehydrogenase-like protein 2	1	999	5	8	0	8	ID											ID							0	0	0	0	0	2	0	0	0	0	3	3	0	0	0	0	0	0
tr|A0A669DVE3|A0A669DVE3_ORENI	A0A669DVE3	A0A669DVE3_ORENI		486	Oreochromis niloticus	3:Protein inferred from homology	Dihydrolipoamide acetyltransferase component of pyruvate dehydrogenase complex	999	999	2	8	0	8	ID											ID							0	0	0	0	0	0	0	0	0	0	2	1	1	0	0	0	1	1
tr|A0A669DXH7|A0A669DXH7_ORENI	A0A669DXH7	A0A669DXH7_ORENI	psme1	245	Oreochromis niloticus	3:Protein inferred from homology	Proteasome activator complex subunit 1	1	999	2	6	0	6	ID											ID							0	0	0	0	0	0	0	0	0	0	3	2	0	0	1	0	0	0
tr|A0A669DYZ1|A0A669DYZ1_ORENI	A0A669DYZ1	A0A669DYZ1_ORENI	gart	948	Oreochromis niloticus	3:Protein inferred from homology	ATP-grasp domain-containing protein	1	999	4	4	0	4	ID											ID							0	0	0	0	0	0	0	0	0	0	1	3	0	0	0	0	0	0
tr|A0A669DZD1|A0A669DZD1_ORENI	A0A669DZD1	A0A669DZD1_ORENI	LOC100698013	227	Oreochromis niloticus	4:Protein predicted	Complement C1q tumor necrosis factor-related protein 3	1	9986	4	7	2	7	ID											ID							0	0	0	0	0	0	0	0	0	0	4	2	0	1	0	0	0	0
tr|A0A669E064|A0A669E064_ORENI	A0A669E064	A0A669E064_ORENI		179	Oreochromis niloticus	3:Protein inferred from homology	Signal peptidase complex catalytic subunit SEC11	1	9985	2	6	0	6	ID											ID							0	0	0	0	0	0	0	0	0	0	2	2	0	0	1	1	0	0
tr|A0A669E0L4|A0A669E0L4_ORENI	A0A669E0L4	A0A669E0L4_ORENI	rer1	187	Oreochromis niloticus	3:Protein inferred from homology	Protein RER1	9999	999	2	3	0	3	ID											ID							0	0	0	0	0	0	0	0	0	0	1	2	0	0	0	0	0	0
tr|A0A669E0U8|A0A669E0U8_ORENI	A0A669E0U8	A0A669E0U8_ORENI	LOC100701568	518	Oreochromis niloticus	3:Protein inferred from homology	Copine-3	9998	9985	3	4	0	29	ID											ID							0	0	0	0	0	0	0	0	0	0	1	2	0	0	1	0	0	0
tr|A0A669E1H7|A0A669E1H7_ORENI	A0A669E1H7	A0A669E1H7_ORENI	LOC100692424	590	Oreochromis niloticus	4:Protein predicted	Ezrin	1	999	6	5	0	23	ID											ID							0	0	0	0	0	0	0	0	0	0	2	3	0	0	0	0	0	0
tr|A0A669E2E6|A0A669E2E6_ORENI	A0A669E2E6	A0A669E2E6_ORENI		574	Oreochromis niloticus	4:Protein predicted	Propionyl-CoA carboxylase beta chain, mitochondrial	1	999	6	14	0	14	ID											ID							0	0	0	2	0	1	0	0	0	1	5	4	0	0	0	0	0	1
tr|A0A669E2L9|A0A669E2L9_ORENI	A0A669E2L9	A0A669E2L9_ORENI		95	Oreochromis niloticus	3:Protein inferred from homology	Signal peptidase complex subunit 1	1	9981	1	4	4	4	ID											ID							0	0	0	0	0	0	0	0	0	0	2	2	0	0	0	0	0	0
tr|A0A669E3J6|A0A669E3J6_ORENI	A0A669E3J6	A0A669E3J6_ORENI	sqor	438	Oreochromis niloticus	4:Protein predicted	Sulfide quinone oxidoreductase	9998	999	2	3	0	3	ID											ID							0	0	0	0	0	0	0	0	0	0	2	1	0	0	0	0	0	0
tr|A0A669E4E1|A0A669E4E1_ORENI	A0A669E4E1	A0A669E4E1_ORENI		169	Oreochromis niloticus	4:Protein predicted	Ig-like domain-containing protein	1	999	1	3	3	3	ID											ID							0	0	0	0	0	0	0	0	0	0	2	1	0	0	0	0	0	0
tr|A0A669E4H3|A0A669E4H3_ORENI	A0A669E4H3	A0A669E4H3_ORENI	tspan31	206	Oreochromis niloticus	3:Protein inferred from homology	Tetraspanin 31	1	9985	1	5	0	5	ID											ID							0	0	0	0	0	0	0	0	0	0	2	2	1	0	0	0	0	0
tr|A0A669E578|A0A669E578_ORENI	A0A669E578	A0A669E578_ORENI		433	Oreochromis niloticus	4:Protein predicted	Basigin	1	999	2	4	0	4	ID											ID							0	0	0	0	0	0	0	0	0	0	2	2	0	0	0	0	0	0
tr|A0A669E9Z1|A0A669E9Z1_ORENI	A0A669E9Z1	A0A669E9Z1_ORENI		614	Oreochromis niloticus	3:Protein inferred from homology	All-trans-retinol 13,14-reductase	1	999	5	8	1	8	ID											ID							0	0	0	0	0	0	0	0	0	0	2	4	0	0	0	0	1	1
tr|A0A669EA63|A0A669EA63_ORENI	A0A669EA63	A0A669EA63_ORENI	LOC102080222	143	Oreochromis niloticus	3:Protein inferred from homology	Hemoglobin subunit alpha-B	9999	999	12	10	10	418	ID											ID							0	0	0	0	0	1	1	0	0	2	2	2	0	0	0	0	0	0
tr|A0A669EAK3|A0A669EAK3_ORENI	A0A669EAK3	A0A669EAK3_ORENI	LOC100697033	365	Oreochromis niloticus	4:Protein predicted	Arsenite methyltransferase	917	9988	1	3	0	3	ID											ID							0	0	0	0	0	0	0	0	0	0	2	1	0	0	0	0	0	0
tr|A0A669EAW7|A0A669EAW7_ORENI	A0A669EAW7	A0A669EAW7_ORENI	DDX39A	443	Oreochromis niloticus	4:Protein predicted	RNA helicase	9997	9989	3	6	0	6	ID											ID							0	0	0	0	0	0	1	0	0	0	1	2	0	0	1	1	0	0
tr|A0A669EB32|A0A669EB32_ORENI	A0A669EB32	A0A669EB32_ORENI	G6PD	559	Oreochromis niloticus	3:Protein inferred from homology	Glucose-6-phosphate 1-dehydrogenase	1	9988	6	3	0	18	ID											ID							0	0	0	0	0	0	0	0	0	0	2	1	0	0	0	0	0	0
tr|A0A669EBM5|A0A669EBM5_ORENI	A0A669EBM5	A0A669EBM5_ORENI		135	Oreochromis niloticus	3:Protein inferred from homology	NADH dehydrogenase [ubiquinone] 1 alpha subcomplex subunit 11	9306	999	1	9	9	9	ID											ID							0	0	0	0	0	0	0	0	0	0	3	3	1	1	1	0	0	0
tr|A0A669EBY5|A0A669EBY5_ORENI	A0A669EBY5	A0A669EBY5_ORENI	LOC100695052	76	Oreochromis niloticus	3:Protein inferred from homology	Cytochrome c oxidase subunit 6C	9998	999	2	9	9	9	ID											ID							0	0	1	1	0	1	1	0	1	1	1	2	0	0	0	0	0	0
tr|A0A669ED43|A0A669ED43_ORENI	A0A669ED43	A0A669ED43_ORENI	tmed10	208	Oreochromis niloticus	3:Protein inferred from homology	Transmembrane emp24 domain-containing protein 10	1	999	5	10	0	10	ID											ID							0	0	0	0	0	0	1	0	0	1	5	3	0	0	0	0	0	0
tr|A0A669EEZ2|A0A669EEZ2_ORENI	A0A669EEZ2	A0A669EEZ2_ORENI	LOC100709019	103	Oreochromis niloticus	3:Protein inferred from homology	ATP synthase subunit	1	999	2	9	9	9	ID											ID							0	0	0	0	0	0	0	0	0	1	1	2	1	0	0	0	0	0
tr|A0A669EFX7|A0A669EFX7_ORENI	A0A669EFX7	A0A669EFX7_ORENI	nit1	327	Oreochromis niloticus	3:Protein inferred from homology	Nitrilase 1	1	999	2	4	0	4	ID											ID							0	0	0	0	0	0	0	0	0	0	2	2	0	0	0	0	0	0
tr|A0A669EIL6|A0A669EIL6_ORENI	A0A669EIL6	A0A669EIL6_ORENI	LOC100695592	769	Oreochromis niloticus	3:Protein inferred from homology	Transferrin receptor protein 1	1	999	10	20	0	20	ID											ID							0	0	0	0	0	0	0	0	0	1	6	7	2	0	1	1	0	0
tr|A0A669EIX9|A0A669EIX9_ORENI	A0A669EIX9	A0A669EIX9_ORENI	LOC100702682	593	Oreochromis niloticus	3:Protein inferred from homology	isocitrate dehydrogenase (NADP(+))	9999	9969	15	5	0	124	ID											ID							0	0	0	0	0	0	0	0	0	0	2	3	0	0	0	0	0	0
tr|A0A669EJN4|A0A669EJN4_ORENI	A0A669EJN4	A0A669EJN4_ORENI	ptgdsl1	175	Oreochromis niloticus	3:Protein inferred from homology	Lipocalin	1	999	4	11	0	11	ID											ID							1	0	1	0	0	2	1	1	0	1	3	1	0	0	0	0	0	0
tr|A0A669EKK1|A0A669EKK1_ORENI	A0A669EKK1	A0A669EKK1_ORENI	LOC100707722	457	Oreochromis niloticus	3:Protein inferred from homology	Cytochrome P450 2F2	1	999	6	16	16	16	ID											ID							0	0	0	0	0	0	0	0	0	0	9	7	0	0	0	0	0	0
tr|A0A669ELA9|A0A669ELA9_ORENI	A0A669ELA9	A0A669ELA9_ORENI	steap4	479	Oreochromis niloticus	3:Protein inferred from homology	STEAP4 metalloreductase	1	9987	4	8	0	8	ID											ID							0	0	0	0	0	0	0	0	0	0	4	3	1	0	0	0	0	0
tr|A0A669ELZ5|A0A669ELZ5_ORENI	A0A669ELZ5	A0A669ELZ5_ORENI	LOC100692795	437	Oreochromis niloticus	3:Protein inferred from homology	Putative oxidoreductase YteT	1	999	2	5	0	5	ID											ID							0	0	0	0	0	0	0	0	0	0	2	2	0	0	0	1	0	0
tr|A0A669EQA8|A0A669EQA8_ORENI	A0A669EQA8	A0A669EQA8_ORENI	LOC100705758	322	Oreochromis niloticus	4:Protein predicted	L-serine ammonia-lyase	1	9986	3	5	0	5	ID											ID							0	0	0	0	0	0	0	0	0	0	2	3	0	0	0	0	0	0
tr|A0A669ES27|A0A669ES27_ORENI	A0A669ES27	A0A669ES27_ORENI	septin6	488	Oreochromis niloticus	3:Protein inferred from homology	Septin 6	9998	999	3	11	1	11	ID											ID							0	0	0	0	0	1	1	1	0	0	2	2	1	1	1	1	0	0
tr|A0A669ES53|A0A669ES53_ORENI	A0A669ES53	A0A669ES53_ORENI		271	Oreochromis niloticus	3:Protein inferred from homology	Deoxyribonuclease-2-alpha	1	9984	2	4	0	4	ID											ID							0	0	0	0	0	0	0	0	0	0	2	1	0	0	0	0	0	1
tr|A0A669ET35|A0A669ET35_ORENI	A0A669ET35	A0A669ET35_ORENI	psma6	254	Oreochromis niloticus	3:Protein inferred from homology	Proteasome subunit alpha type	1	999	7	6	0	65	ID											ID							0	1	0	0	0	0	0	0	0	0	1	3	0	1	0	0	0	0
tr|A0A669EU83|A0A669EU83_ORENI	A0A669EU83	A0A669EU83_ORENI	enosf1	428	Oreochromis niloticus	4:Protein predicted	L-fuconate dehydratase	1	999	4	8	0	8	ID											ID							0	0	0	0	0	0	0	0	0	0	2	4	1	0	0	0	1	0
tr|A0A669EW00|A0A669EW00_ORENI	A0A669EW00	A0A669EW00_ORENI		331	Oreochromis niloticus	4:Protein predicted	Si:ch211-117n7.7	1	999	5	18	18	18	ID											ID							0	0	0	0	0	0	0	0	0	0	8	10	0	0	0	0	0	0
tr|A0A669EW19|A0A669EW19_ORENI	A0A669EW19	A0A669EW19_ORENI	LOC100534553	306	Oreochromis niloticus	3:Protein inferred from homology	Mitochondrial brown fat uncoupling protein 1	1	9985	4	5	0	5	ID											ID							0	0	0	0	0	0	0	0	0	0	2	3	0	0	0	0	0	0
tr|A0A669EX29|A0A669EX29_ORENI	A0A669EX29	A0A669EX29_ORENI	LOC102083301	1032	Oreochromis niloticus	4:Protein predicted	Deleted in malignant brain tumors 1 protein	1	999	4	10	0	13	ID											ID							0	1	0	0	0	1	0	1	0	0	3	4	0	0	0	0	0	0
tr|A0A669EYE3|A0A669EYE3_ORENI	A0A669EYE3	A0A669EYE3_ORENI	psmd6	407	Oreochromis niloticus	3:Protein inferred from homology	26S proteasome non-ATPase regulatory subunit 6	1	999	3	6	0	6	ID											ID							1	0	0	0	0	0	0	0	0	0	2	3	0	0	0	0	0	0
tr|A0A669EZ76|A0A669EZ76_ORENI	A0A669EZ76	A0A669EZ76_ORENI		163	Oreochromis niloticus	3:Protein inferred from homology	Actin-related protein 2/3 complex subunit 5	9996	999	2	10	10	10	ID											ID							0	0	0	0	0	0	1	0	0	0	1	2	1	0	1	1	0	1
tr|A0A669F1B6|A0A669F1B6_ORENI	A0A669F1B6	A0A669F1B6_ORENI	psmb8	271	Oreochromis niloticus	3:Protein inferred from homology	Proteasome subunit beta	9999	999	2	4	0	4	ID											ID							0	0	0	0	0	0	0	0	0	0	1	3	0	0	0	0	0	0
tr|A0A669F265|A0A669F265_ORENI	A0A669F265	A0A669F265_ORENI	GSTO1	239	Oreochromis niloticus	3:Protein inferred from homology	Glutathione S-transferase omega	1	9908	5	9	0	9	ID											ID							0	0	1	1	0	1	0	0	1	0	2	1	0	0	1	0	0	0
tr|A0A669F336|A0A669F336_ORENI	A0A669F336	A0A669F336_ORENI	LOC100534425	226	Oreochromis niloticus	4:Protein predicted	Glutathione S-transferase rho	1	999	11	15	0	185	ID											ID							0	0	0	0	0	0	0	0	0	0	6	7	0	1	0	0	0	1
tr|A0A669F3J6|A0A669F3J6_ORENI	A0A669F3J6	A0A669F3J6_ORENI	LOC109194565	769	Oreochromis niloticus	4:Protein predicted	Uncharacterized LOC109194565	1	9982	4	7	3	7	ID											ID							0	0	1	0	0	0	0	0	0	0	3	1	0	0	0	0	0	0
tr|A0A669F500|A0A669F500_ORENI	A0A669F500	A0A669F500_ORENI	ACTB	375	Oreochromis niloticus	3:Protein inferred from homology	Actin, cytoplasmic 1	1	999	23	6	5	1418	ID											ID							0	0	0	0	0	0	0	0	0	0	2	3	0	0	0	0	0	0
tr|A0A669F5W5|A0A669F5W5_ORENI	A0A669F5W5	A0A669F5W5_ORENI		533	Oreochromis niloticus	3:Protein inferred from homology	UDP-glucuronosyltransferase	1	999	3	5	1	5	ID											ID							0	0	0	0	0	0	0	0	0	0	3	2	0	0	0	0	0	0
tr|A0A669F671|A0A669F671_ORENI	A0A669F671	A0A669F671_ORENI	LOC102076290	210	Oreochromis niloticus	3:Protein inferred from homology	Ras-related protein rab7	1	999	6	15	0	15	ID											ID							0	1	0	2	0	1	2	0	0	0	5	3	0	0	0	0	0	0
tr|A0A669F7G6|A0A669F7G6_ORENI	A0A669F7G6	A0A669F7G6_ORENI	prxl2b	195	Oreochromis niloticus	3:Protein inferred from homology	Prostamide/prostaglandin F synthase	9306	999	1	3	0	3	ID											ID							0	0	0	0	0	0	0	0	0	0	2	1	0	0	0	0	0	0
tr|A0A669F7U9|A0A669F7U9_ORENI	A0A669F7U9	A0A669F7U9_ORENI	rab10	201	Oreochromis niloticus	3:Protein inferred from homology	Ras-related protein Rab-10	1	999	6	13	8	64	ID											ID							1	0	2	0	0	0	1	0	0	0	2	4	0	2	0	0	0	1
tr|A0A669F843|A0A669F843_ORENI	A0A669F843	A0A669F843_ORENI		787	Oreochromis niloticus	3:Protein inferred from homology	Glycine--tRNA ligase	1	999	4	6	0	6	ID											ID							0	0	1	1	0	0	0	1	0	0	2	1	0	0	0	0	0	0
tr|A0A669FC60|A0A669FC60_ORENI	A0A669FC60	A0A669FC60_ORENI	prkcsh	516	Oreochromis niloticus	4:Protein predicted	Glucosidase 2 subunit beta	1	999	3	5	0	5	ID											ID							0	0	0	0	0	0	0	0	0	0	1	2	0	0	0	0	0	0
tr|A0A6M3REP0|A0A6M3REP0_ORENI	A0A6M3REP0	A0A6M3REP0_ORENI	Orni-DAA	239	Oreochromis niloticus niloticus	2:Experimental evidence at transcript level	MHC class II antigen alpha chain (Fragment)	1	9982	5	11	1	43	ID									ID		ID							0	0	0	0	0	0	0	0	0	0	1	2	1	1	1	0	3	2
tr|I3IVG9|I3IVG9_ORENI	I3IVG9	I3IVG9_ORENI	l2hgdh	443	Oreochromis niloticus	3:Protein inferred from homology	L-2-hydroxyglutarate dehydrogenase, mitochondrial	1	999	5	11	11	11	ID											ID							0	0	0	0	0	0	0	0	0	0	6	5	0	0	0	0	0	0
tr|I3IVJ4|I3IVJ4_ORENI	I3IVJ4	I3IVJ4_ORENI	adhfe1	466	Oreochromis niloticus	3:Protein inferred from homology	Hydroxyacid-oxoacid transhydrogenase, mitochondrial	1	9988	3	4	4	4	ID											ID							0	0	0	0	0	0	0	0	0	0	1	3	0	0	0	0	0	0
tr|I3IXV1|I3IXV1_ORENI	I3IXV1	I3IXV1_ORENI	PLPP2	282	Oreochromis niloticus	3:Protein inferred from homology	Phospholipid phosphatase 2	9275	999	1	3	3	3	ID											ID							0	0	0	0	0	0	0	0	0	0	1	2	0	0	0	0	0	0
tr|I3IY74|I3IY74_ORENI	I3IY74	I3IY74_ORENI	LOC100695842	216	Oreochromis niloticus	4:Protein predicted	Calpain small subunit 1	1	999	4	5	5	8	ID											ID							0	0	0	0	0	0	0	0	0	0	2	2	0	1	0	0	0	0
tr|I3IZB9|I3IZB9_ORENI	I3IZB9	I3IZB9_ORENI	LOC100694465	275	Oreochromis niloticus	3:Protein inferred from homology	carbonyl reductase (NADPH)	9998	9974	3	3	0	5	ID											ID							0	0	0	0	0	0	0	0	0	0	2	1	0	0	0	0	0	0
tr|I3IZC7|I3IZC7_ORENI	I3IZC7	I3IZC7_ORENI	LOC100534432	280	Oreochromis niloticus	3:Protein inferred from homology	carbonyl reductase (NADPH)	1	999	7	16	5	16	ID											ID							1	0	1	0	0	0	1	1	0	2	4	5	1	0	0	0	0	0
tr|I3IZL9|I3IZL9_ORENI	I3IZL9	I3IZL9_ORENI		304	Oreochromis niloticus	4:Protein predicted	Syndecan binding protein (syntenin) 2	1	999	3	6	0	6	ID											ID							1	0	0	0	0	0	0	1	0	0	2	2	0	0	0	0	0	0
tr|I3J0U7|I3J0U7_ORENI	I3J0U7	I3J0U7_ORENI		430	Oreochromis niloticus	3:Protein inferred from homology	Calreticulin	1	999	8	7	7	43	ID											ID							0	0	0	0	0	0	0	0	0	0	2	3	1	0	1	0	0	0
tr|I3J233|I3J233_ORENI	I3J233	I3J233_ORENI	tpm4	248	Oreochromis niloticus	3:Protein inferred from homology	Tropomyosin alpha-4 chain	1	9988	16	6	1	200	ID											ID							0	1	0	0	0	0	1	0	0	0	2	1	0	0	0	0	0	0
tr|I3J335|I3J335_ORENI	I3J335	I3J335_ORENI	LOC100699361	497	Oreochromis niloticus	3:Protein inferred from homology	Cytochrome P450 2J6	1	999	4	7	7	12	ID											ID							0	0	0	0	0	0	0	0	0	0	5	2	0	0	0	0	0	0
tr|I3J385|I3J385_ORENI	I3J385	I3J385_ORENI	LOC100701527	493	Oreochromis niloticus	3:Protein inferred from homology	Cytochrome P450 2J2	1	999	3	6	6	6	ID											ID							0	0	0	0	0	0	0	0	0	0	3	3	0	0	0	0	0	0
tr|I3J3S6|I3J3S6_ORENI	I3J3S6	I3J3S6_ORENI		344	Oreochromis niloticus	3:Protein inferred from homology	Paraoxonase	1	9988	3	4	4	4	ID											ID							0	0	0	0	0	0	0	0	0	1	1	2	0	0	0	0	0	0
tr|I3J3V3|I3J3V3_ORENI	I3J3V3	I3J3V3_ORENI	LOC100703919	1688	Oreochromis niloticus	4:Protein predicted	Complement C4	1	999	12	25	23	25	ID											ID							0	0	0	0	0	0	1	0	0	0	14	10	0	0	0	0	0	0
tr|I3J3Z7|I3J3Z7_ORENI	I3J3Z7	I3J3Z7_ORENI	LOC100704190	1693	Oreochromis niloticus	4:Protein predicted	Complement C4	1	999	8	14	0	16	ID											ID							0	0	0	0	0	0	0	0	0	0	5	4	2	0	0	0	0	2
tr|I3J473|I3J473_ORENI	I3J473	I3J473_ORENI		325	Oreochromis niloticus	3:Protein inferred from homology	Isoaspartyl peptidase/L-asparaginase	1	999	2	4	4	4	ID											ID							0	0	0	0	0	0	0	0	0	0	2	2	0	0	0	0	0	0
tr|I3J4S3|I3J4S3_ORENI	I3J4S3	I3J4S3_ORENI	cbr4	238	Oreochromis niloticus	3:Protein inferred from homology	3-ketoacyl-[acyl-carrier-protein] reductase beta subunit	9999	999	2	4	4	4	ID											ID							0	0	0	0	0	0	0	0	0	0	1	2	1	0	0	0	0	0
tr|I3J5T1|I3J5T1_ORENI	I3J5T1	I3J5T1_ORENI	atic	591	Oreochromis niloticus	3:Protein inferred from homology	Bifunctional purine biosynthesis protein ATIC	1	999	8	8	2	8	ID											ID							0	0	0	0	0	0	0	0	0	0	4	2	0	0	0	0	0	1
tr|I3J654|I3J654_ORENI	I3J654	I3J654_ORENI	hao1	371	Oreochromis niloticus	3:Protein inferred from homology	Hydroxyacid oxidase 1	1	999	4	13	13	13	ID											ID							0	0	0	0	0	0	0	0	0	0	6	7	0	0	0	0	0	0
tr|I3J7Z1|I3J7Z1_ORENI	I3J7Z1	I3J7Z1_ORENI	glyctk	524	Oreochromis niloticus	3:Protein inferred from homology	Glycerate kinase	1	9986	3	6	6	6	ID											ID							0	0	0	0	0	0	0	0	0	0	2	2	1	0	1	0	0	0
tr|I3J7Z6|I3J7Z6_ORENI	I3J7Z6	I3J7Z6_ORENI		259	Oreochromis niloticus	3:Protein inferred from homology	Proteasome subunit beta	1	999	5	10	10	10	ID											ID							1	1	0	0	0	0	0	0	0	1	2	4	0	1	0	0	0	0
tr|I3J9P5|I3J9P5_ORENI	I3J9P5	I3J9P5_ORENI	LOC100534482	527	Oreochromis niloticus	3:Protein inferred from homology	UDP-glucuronosyltransferase	1	999	6	16	14	16	ID											ID							0	0	0	0	0	0	0	0	0	0	7	6	1	0	0	0	1	1
tr|I3J9S9|I3J9S9_ORENI	I3J9S9	I3J9S9_ORENI	LOC100699555	272	Oreochromis niloticus	3:Protein inferred from homology	Putative methyltransferase DDB_G0268948	1	9985	3	7	7	7	ID											ID							0	0	0	0	0	0	0	0	0	0	3	3	1	0	0	0	0	0
tr|I3JA35|I3JA35_ORENI	I3JA35	I3JA35_ORENI		98	Oreochromis niloticus	4:Protein predicted	Ig-like domain-containing protein	9969	999	2	4	0	4	ID											ID							0	0	0	0	0	0	0	0	0	0	1	2	1	0	0	0	0	0
tr|I3JBA9|I3JBA9_ORENI	I3JBA9	I3JBA9_ORENI	DYNC1H1	4640	Oreochromis niloticus	3:Protein inferred from homology	Dynein cytoplasmic 1 heavy chain 1	1	9968	6	7	0	7	ID											ID							0	1	0	0	0	0	0	0	0	0	3	3	0	0	0	0	0	0
tr|I3JC73|I3JC73_ORENI	I3JC73	I3JC73_ORENI	lg5h12orf10	400	Oreochromis niloticus	3:Protein inferred from homology	Linkage group 5 C12orf10 homolog	1	999	4	5	5	5	ID											ID							0	0	0	0	0	0	0	0	0	0	3	1	1	0	0	0	0	0
tr|I3JC86|I3JC86_ORENI	I3JC86	I3JC86_ORENI	ATP6V1A	618	Oreochromis niloticus	3:Protein inferred from homology	H(+)-transporting two-sector ATPase	1	999	6	8	2	8	ID											ID							0	0	1	0	0	0	1	0	0	0	2	4	0	0	0	0	0	0
tr|I3JD66|I3JD66_ORENI	I3JD66	I3JD66_ORENI	lg1h16orf87	798	Oreochromis niloticus	3:Protein inferred from homology	Vacuolar protein sorting-associated protein 35	1	999	6	12	1	12	ID											ID							0	0	0	0	0	0	0	0	0	0	4	5	1	1	1	0	0	0
tr|I3JFT2|I3JFT2_ORENI	I3JFT2	I3JFT2_ORENI	acbd7	612	Oreochromis niloticus	3:Protein inferred from homology	Acyl-CoA binding domain containing 7	1	999	3	4	4	4	ID											ID							0	0	0	0	0	0	0	0	0	0	1	3	0	0	0	0	0	0
tr|I3JGI1|I3JGI1_ORENI	I3JGI1	I3JGI1_ORENI	LOC100704979	96	Oreochromis niloticus	3:Protein inferred from homology	Protein S100	1	9988	3	6	6	6	ID											ID							0	0	0	0	0	0	1	0	0	0	2	2	0	0	0	0	0	0
tr|I3JHH7|I3JHH7_ORENI	I3JHH7	I3JHH7_ORENI	dpy19l1	702	Oreochromis niloticus	3:Protein inferred from homology	Dpy-19 like C-mannosyltransferase 1	1	999	4	5	0	5	ID											ID							0	0	0	0	0	0	0	0	0	0	2	2	1	0	0	0	0	0
tr|I3JHX2|I3JHX2_ORENI	I3JHX2	I3JHX2_ORENI	LOC109202641	273	Oreochromis niloticus	4:Protein predicted	Thrombin-like enzyme acutin	1	9989	2	4	4	4	ID											ID							0	0	0	0	0	0	0	0	0	0	2	2	0	0	0	0	0	0
tr|I3JI11|I3JI11_ORENI	I3JI11	I3JI11_ORENI	LOC100707130	250	Oreochromis niloticus	3:Protein inferred from homology	Phosphomannomutase	1	999	9	18	18	18	ID											ID							0	0	0	1	0	0	0	0	0	1	7	9	0	0	0	0	0	0
tr|I3JIB1|I3JIB1_ORENI	I3JIB1	I3JIB1_ORENI	LOC100707666	202	Oreochromis niloticus	4:Protein predicted	Ras-related protein Rab-1A	9846	999	5	15	0	66	ID											ID							1	0	0	0	0	2	0	0	0	0	5	4	1	0	0	0	0	0
tr|I3JJ04|I3JJ04_ORENI	I3JJ04	I3JJ04_ORENI	glud1	548	Oreochromis niloticus	3:Protein inferred from homology	Glutamate dehydrogenase 1, mitochondrial	1	999	11	4	0	93	ID											ID							0	0	0	0	0	0	0	0	0	0	2	2	0	0	0	0	0	0
tr|I3JJ73|I3JJ73_ORENI	I3JJ73	I3JJ73_ORENI	AIFM2	353	Oreochromis niloticus	3:Protein inferred from homology	Ferroptosis suppressor protein 1	9996	9925	2	4	4	4	ID											ID							0	0	0	0	0	0	0	0	0	0	2	2	0	0	0	0	0	0
tr|I3JJL9|I3JJL9_ORENI	I3JJL9	I3JJL9_ORENI		658	Oreochromis niloticus	4:Protein predicted	VWFA domain-containing protein	1	9989	3	3	3	29	ID											ID							0	0	0	0	0	0	0	0	0	0	2	1	0	0	0	0	0	0
tr|I3JJQ2|I3JJQ2_ORENI	I3JJQ2	I3JJQ2_ORENI	ECHDC1	311	Oreochromis niloticus	3:Protein inferred from homology	Ethylmalonyl-CoA decarboxylase	1	9971	2	4	4	4	ID											ID							0	0	0	0	0	0	0	0	0	0	2	2	0	0	0	0	0	0
tr|I3JK05|I3JK05_ORENI	I3JK05	I3JK05_ORENI	PTGR3	404	Oreochromis niloticus	3:Protein inferred from homology	Zinc binding alcohol dehydrogenase domain containing 2	1	9981	2	3	3	3	ID											ID							0	0	0	0	0	0	0	0	0	0	1	2	0	0	0	0	0	0
tr|I3JL51|I3JL51_ORENI	I3JL51	I3JL51_ORENI	amacr	382	Oreochromis niloticus	3:Protein inferred from homology	Alpha-methylacyl-CoA racemase	1	9987	4	6	6	6	ID											ID							0	0	0	0	0	0	0	0	0	0	3	1	0	1	0	1	0	0
tr|I3JLB7|I3JLB7_ORENI	I3JLB7	I3JLB7_ORENI	LOC100711757	422	Oreochromis niloticus	3:Protein inferred from homology	Calreticulin	1	9978	6	9	0	47	ID											ID							0	0	0	0	0	0	0	0	0	0	3	4	1	0	1	0	0	0
tr|I3JMN9|I3JMN9_ORENI	I3JMN9	I3JMN9_ORENI	tmem205	188	Oreochromis niloticus	3:Protein inferred from homology	Transmembrane protein 205	1	999	3	8	8	8	ID											ID							0	0	0	0	0	0	0	0	0	0	3	2	0	2	1	0	0	0
tr|I3JNM3|I3JNM3_ORENI	I3JNM3	I3JNM3_ORENI	LOC100693310	317	Oreochromis niloticus	3:Protein inferred from homology	Dehydrogenase/reductase SDR family member 13	1	999	2	3	3	3	ID											ID							0	0	0	0	0	0	0	0	0	0	1	2	0	0	0	0	0	0
tr|I3JPE4|I3JPE4_ORENI	I3JPE4	I3JPE4_ORENI		298	Oreochromis niloticus	4:Protein predicted	Sulfurtransferase	1	999	3	6	6	6	ID											ID							0	1	0	0	0	0	0	0	0	0	2	2	1	0	0	0	0	0
tr|I3JPS9|I3JPS9_ORENI	I3JPS9	I3JPS9_ORENI	scrn3	418	Oreochromis niloticus	3:Protein inferred from homology	Secernin 3	9999	9989	2	4	4	4	ID											ID							0	0	0	0	0	0	0	0	0	0	2	1	0	0	0	0	0	0
tr|I3JPU5|I3JPU5_ORENI	I3JPU5	I3JPU5_ORENI	LOC100707803	702	Oreochromis niloticus	3:Protein inferred from homology	Pseudouridine-metabolizing bifunctional protein C1861.05	1	999	6	12	12	12	ID											ID							0	0	0	0	0	0	0	0	0	0	5	6	1	0	0	0	0	0
tr|I3JQE2|I3JQE2_ORENI	I3JQE2	I3JQE2_ORENI	LOC100699208	337	Oreochromis niloticus	3:Protein inferred from homology	Retinol dehydrogenase 7	1	999	4	10	10	10	ID											ID							0	0	0	0	0	0	0	0	0	0	4	4	1	0	0	1	0	0
tr|I3JT58|I3JT58_ORENI	I3JT58	I3JT58_ORENI	LOC100690986	556	Oreochromis niloticus	4:Protein predicted	Peroxisomal N(1)-acetyl-spermine/spermidine oxidase	1	999	3	8	8	8	ID											ID							0	0	0	0	0	0	0	0	0	0	4	3	0	0	0	0	0	0
tr|I3JU54|I3JU54_ORENI	I3JU54	I3JU54_ORENI	LOC100707770	430	Oreochromis niloticus	3:Protein inferred from homology	Alanine--glyoxylate aminotransferase	1	999	12	31	0	31	ID											ID							0	0	0	0	0	0	0	0	0	0	15	14	0	0	2	0	0	0
tr|I3JUP5|I3JUP5_ORENI	I3JUP5	I3JUP5_ORENI	LOC100709763	1144	Oreochromis niloticus	4:Protein predicted	Ribosome-binding protein 1	1	999	2	5	3	5	ID											ID							0	0	0	0	0	0	0	0	0	0	2	3	0	0	0	0	0	0
tr|I3JW28|I3JW28_ORENI	I3JW28	I3JW28_ORENI		434	Oreochromis niloticus	3:Protein inferred from homology	AP-2 complex subunit mu	1	999	5	15	15	15	ID											ID							0	0	0	0	0	0	0	0	0	0	6	7	1	0	1	0	0	0
tr|I3JWE5|I3JWE5_ORENI	I3JWE5	I3JWE5_ORENI	LOC100695259	317	Oreochromis niloticus	3:Protein inferred from homology	Calponin	1	9989	2	3	2	3	ID											ID							0	0	0	0	0	0	0	0	0	0	2	1	0	0	0	0	0	0
tr|I3JYZ8|I3JYZ8_ORENI	I3JYZ8	I3JYZ8_ORENI	sf3b3	1217	Oreochromis niloticus	3:Protein inferred from homology	Splicing factor 3B subunit 3	1	999	5	8	3	8	ID											ID							0	0	0	0	0	0	0	0	0	0	4	2	0	0	0	0	0	0
tr|I3JZX9|I3JZX9_ORENI	I3JZX9	I3JZX9_ORENI	fam3c	227	Oreochromis niloticus	3:Protein inferred from homology	Protein FAM3C	1	999	2	6	6	6	ID											ID							0	0	0	0	0	0	0	0	0	0	2	2	1	0	0	0	1	0
tr|I3K020|I3K020_ORENI	I3K020	I3K020_ORENI	LOC100698256	473	Oreochromis niloticus	3:Protein inferred from homology	Tubulin beta chain	1	999	8	5	5	78	ID											ID							0	0	0	0	0	0	0	0	0	0	2	3	0	0	0	0	0	0
tr|I3K121|I3K121_ORENI	I3K121	I3K121_ORENI		539	Oreochromis niloticus	3:Protein inferred from homology	Guanine deaminase	1	999	4	12	7	12	ID											ID							0	0	0	0	0	0	0	0	0	0	5	3	0	1	1	1	1	0
tr|I3K3V4|I3K3V4_ORENI	I3K3V4	I3K3V4_ORENI	LOC102081444	1149	Oreochromis niloticus	3:Protein inferred from homology	Alpha-mannosidase	1	999	4	8	0	8	ID											ID							0	0	0	0	0	0	0	0	0	0	2	4	2	0	0	0	0	0
tr|I3K3Y4|I3K3Y4_ORENI	I3K3Y4	I3K3Y4_ORENI		455	Oreochromis niloticus	4:Protein predicted	Threonine synthase-like 2	1	999	2	4	4	4	ID											ID							0	0	0	1	0	0	0	0	0	0	1	2	0	0	0	0	0	0
tr|I3K5R5|I3K5R5_ORENI	I3K5R5	I3K5R5_ORENI	stoml2	356	Oreochromis niloticus	3:Protein inferred from homology	Stomatin like 2	1	999	2	4	1	4	ID											ID							0	0	0	0	0	1	0	0	0	0	2	1	0	0	0	0	0	0
tr|I3K6A0|I3K6A0_ORENI	I3K6A0	I3K6A0_ORENI	LOC100703646	315	Oreochromis niloticus	4:Protein predicted	Heterogeneous nuclear ribonucleoprotein A/B	1	999	4	15	15	15	ID											ID							0	1	1	0	0	1	1	1	0	1	5	3	0	0	1	0	0	0
tr|I3K705|I3K705_ORENI	I3K705	I3K705_ORENI	pxmp2	194	Oreochromis niloticus	3:Protein inferred from homology	Peroxisomal membrane protein 2	9999	999	2	3	3	3	ID											ID							0	0	0	0	0	0	0	0	0	0	2	1	0	0	0	0	0	0
tr|I3K771|I3K771_ORENI	I3K771	I3K771_ORENI	neu1	387	Oreochromis niloticus	3:Protein inferred from homology	Sialidase-1	1	999	4	12	0	22	ID											ID							0	0	0	0	0	0	0	0	0	0	4	4	1	0	1	0	0	0
tr|I3K891|I3K891_ORENI	I3K891	I3K891_ORENI	naxe	283	Oreochromis niloticus	3:Protein inferred from homology	NAD(P)H-hydrate epimerase	1	9978	3	9	9	9	ID											ID							0	0	0	0	0	0	1	1	0	1	2	2	0	0	1	1	0	0
tr|I3KAS7|I3KAS7_ORENI	I3KAS7	I3KAS7_ORENI		829	Oreochromis niloticus	4:Protein predicted	Inter-alpha-trypsin inhibitor heavy chain 3	1	999	10	7	3	105	ID											ID							0	0	0	0	0	0	0	0	0	0	3	3	0	1	0	0	0	0
tr|I3KAW4|I3KAW4_ORENI	I3KAW4	I3KAW4_ORENI	mttp	886	Oreochromis niloticus	4:Protein predicted	Microsomal triglyceride transfer protein	1	999	15	41	0	41	ID											ID							0	0	0	0	0	0	0	0	0	0	18	20	0	0	0	0	0	1
tr|I3KCJ2|I3KCJ2_ORENI	I3KCJ2	I3KCJ2_ORENI	TMEM38B	321	Oreochromis niloticus	3:Protein inferred from homology	Transmembrane protein 38B	1	9988	3	7	7	7	ID											ID							0	0	0	0	0	0	0	0	0	0	3	3	0	0	1	0	0	0
tr|I3KCQ0|I3KCQ0_ORENI	I3KCQ0	I3KCQ0_ORENI	lg12h9orf64	339	Oreochromis niloticus	3:Protein inferred from homology	Queuosine 5'-phosphate N-glycosylase/hydrolase	1	999	3	8	8	8	ID											ID							0	0	0	0	0	0	0	0	0	0	3	2	1	0	0	0	0	1
tr|I3KCV2|I3KCV2_ORENI	I3KCV2	I3KCV2_ORENI	fkbp4	455	Oreochromis niloticus	4:Protein predicted	peptidylprolyl isomerase	1	999	3	9	9	9	ID											ID							0	0	0	1	0	0	0	0	0	0	2	2	1	1	0	1	0	1
tr|I3KDA2|I3KDA2_ORENI	I3KDA2	I3KDA2_ORENI	copa	1222	Oreochromis niloticus	4:Protein predicted	Coatomer subunit alpha	1	999	7	11	5	11	ID											ID							0	0	0	0	0	0	0	0	0	0	5	5	0	1	0	0	0	0
tr|I3KDP3|I3KDP3_ORENI	I3KDP3	I3KDP3_ORENI		729	Oreochromis niloticus	4:Protein predicted	Si:ch211-132g1.7	1	999	2	3	0	3	ID											ID							0	0	0	0	0	0	0	0	0	0	1	2	0	0	0	0	0	0
tr|I3KEM1|I3KEM1_ORENI	I3KEM1	I3KEM1_ORENI	dhrs1	310	Oreochromis niloticus	3:Protein inferred from homology	Dehydrogenase/reductase 1	1	999	7	12	12	12	ID											ID							0	0	0	0	0	0	0	0	0	0	5	4	2	0	0	0	0	0
tr|I3KGU8|I3KGU8_ORENI	I3KGU8	I3KGU8_ORENI		288	Oreochromis niloticus	3:Protein inferred from homology	Apolipoprotein Eb	1	9967	1	3	0	3	ID											ID							0	0	0	0	0	0	0	0	0	0	1	2	0	0	0	0	0	0
tr|I3KI51|I3KI51_ORENI	I3KI51	I3KI51_ORENI	preb	430	Oreochromis niloticus	4:Protein predicted	Prolactin regulatory element binding	1	999	2	5	5	5	ID											ID							0	0	0	0	0	0	0	0	0	0	3	2	0	0	0	0	0	0
tr|I3KIK7|I3KIK7_ORENI	I3KIK7	I3KIK7_ORENI	LOC100701743	246	Oreochromis niloticus	3:Protein inferred from homology	Proteasome subunit alpha type	1	999	5	7	7	44	ID											ID							0	0	0	0	0	0	0	0	0	0	3	1	1	0	0	0	0	0
tr|I3KKS0|I3KKS0_ORENI	I3KKS0	I3KKS0_ORENI	ndufb10	171	Oreochromis niloticus	3:Protein inferred from homology	NADH dehydrogenase [ubiquinone] 1 beta subcomplex subunit 10	1	9986	2	3	3	3	ID											ID							0	0	0	0	0	0	0	0	0	0	1	2	0	0	0	0	0	0
tr|I3KL39|I3KL39_ORENI	I3KL39	I3KL39_ORENI	LOC100691660	354	Oreochromis niloticus	3:Protein inferred from homology	15-hydroxyprostaglandin dehydrogenase [NAD(+)]	1	9988	3	4	0	4	ID											ID							0	0	0	0	0	0	0	0	0	0	2	2	0	0	0	0	0	0
tr|I3KL65|I3KL65_ORENI	I3KL65	I3KL65_ORENI	pgrmc1	181	Oreochromis niloticus	3:Protein inferred from homology	Membrane-associated progesterone receptor component 1	1	999	5	15	15	15	ID											ID							0	0	0	0	0	0	0	0	0	0	5	6	1	0	2	0	0	1
tr|I3KLT7|I3KLT7_ORENI	I3KLT7	I3KLT7_ORENI	aimp1	346	Oreochromis niloticus	4:Protein predicted	Aminoacyl tRNA synthetase complex interacting multifunctional protein 1	1	999	3	11	0	11	ID											ID							0	0	1	1	0	1	0	0	0	0	4	3	1	0	0	0	0	0
tr|I3KLY9|I3KLY9_ORENI	I3KLY9	I3KLY9_ORENI	mogs	844	Oreochromis niloticus	3:Protein inferred from homology	Mannosyl-oligosaccharide glucosidase	9996	9915	2	3	3	3	ID											ID							0	0	0	0	0	0	0	0	0	0	0	3	0	0	0	0	0	0
tr|I3KME3|I3KME3_ORENI	I3KME3	I3KME3_ORENI	LOC100708525	145	Oreochromis niloticus	3:Protein inferred from homology	Large ribosomal subunit protein uL24	1	9985	5	7	7	7	ID											ID							0	0	0	0	0	1	1	0	0	0	3	0	0	0	0	0	0	0
tr|I3KNF6|I3KNF6_ORENI	I3KNF6	I3KNF6_ORENI	ECHDC3	296	Oreochromis niloticus	3:Protein inferred from homology	Enoyl-CoA hydratase domain-containing protein 3, mitochondrial	1	999	3	5	5	5	ID											ID							0	0	0	0	0	0	0	0	0	0	3	2	0	0	0	0	0	0
tr|I3KPG0|I3KPG0_ORENI	I3KPG0	I3KPG0_ORENI	LOC100534530	352	Oreochromis niloticus	3:Protein inferred from homology	Glucose-6-phosphatase	9994	999	2	9	9	9	ID											ID							0	0	0	0	0	1	0	0	0	0	2	2	1	1	1	1	0	0
tr|I3KSH1|I3KSH1_ORENI	I3KSH1	I3KSH1_ORENI		130	Oreochromis niloticus	3:Protein inferred from homology	Leukocyte cell-derived chemotaxin 2 like	1	999	3	9	9	9	ID											ID							0	0	0	0	0	0	0	0	0	0	3	2	1	1	1	1	0	0
tr|I3KT75|I3KT75_ORENI	I3KT75	I3KT75_ORENI		89	Oreochromis niloticus	3:Protein inferred from homology	U6 snRNA-associated Sm-like protein LSm2	1	999	2	10	10	10	ID											ID							0	0	0	0	0	0	0	0	0	0	3	3	0	1	0	0	1	0
tr|I3KWP2|I3KWP2_ORENI	I3KWP2	I3KWP2_ORENI	LOC100697673	551	Oreochromis niloticus	3:Protein inferred from homology	Uncharacterized LOC100697673	1	9989	6	8	8	8	ID											ID							0	0	0	0	0	0	0	0	0	0	4	3	0	0	0	0	0	1
tr|I3KZ42|I3KZ42_ORENI	I3KZ42	I3KZ42_ORENI		533	Oreochromis niloticus	3:Protein inferred from homology	UDP-glucuronosyltransferase	1	999	4	9	9	9	ID											ID							0	0	0	0	0	0	0	0	0	0	4	4	0	1	0	0	0	0
tr|A0A669E6V5|A0A669E6V5_ORENI	A0A669E6V5	A0A669E6V5_ORENI	rps13	151	Oreochromis niloticus	3:Protein inferred from homology	Small ribosomal subunit protein uS15	1	999	5	12	12	12	ID											ID	ID						0	1	0	1	0	2	0	0	0	0	2	1	0	0	0	0	0	0
tr|A0A669E8X6|A0A669E8X6_ORENI	A0A669E8X6	A0A669E8X6_ORENI		85	Oreochromis niloticus	3:Protein inferred from homology	Sm protein F	1	999	3	9	9	9	ID											ID	ID						0	0	0	0	0	0	0	0	0	0	1	2	0	1	0	0	0	0
tr|A0A669EG77|A0A669EG77_ORENI	A0A669EG77	A0A669EG77_ORENI	RPL27A	181	Oreochromis niloticus	3:Protein inferred from homology	Large ribosomal subunit protein uL15	1	999	2	12	0	12	ID											ID	ID						0	0	0	0	0	1	0	0	1	1	2	2	1	0	0	1	0	0
tr|I3J5A1|I3J5A1_ORENI	I3J5A1	I3J5A1_ORENI	LOC100707680	1130	Oreochromis niloticus	4:Protein predicted	EMILIN-1	1	9989	7	14	1	14	ID											ID	ID						0	0	0	0	0	0	0	0	0	0	2	2	1	0	1	1	1	1
tr|I3J891|I3J891_ORENI	I3J891	I3J891_ORENI	bckdha	446	Oreochromis niloticus	3:Protein inferred from homology	2-oxoisovalerate dehydrogenase subunit alpha	1	999	6	8	8	8	ID											ID	ID						0	0	0	0	0	0	0	0	0	1	2	2	0	0	0	0	0	0
tr|I3JIH8|I3JIH8_ORENI	I3JIH8	I3JIH8_ORENI	LOC100691663	246	Oreochromis niloticus	3:Protein inferred from homology	14-3-3 protein zeta/delta	1	999	6	11	11	26	ID											ID	ID						0	1	0	0	0	1	1	0	0	0	3	2	0	0	0	0	0	0
tr|I3K1Q9|I3K1Q9_ORENI	I3K1Q9	I3K1Q9_ORENI	LOC100692306	354	Oreochromis niloticus	4:Protein predicted	VIP36-like protein	1	999	5	16	16	16	ID											ID	ID						0	0	0	0	0	0	0	0	0	0	6	5	0	1	0	0	0	1
tr|I3K547|I3K547_ORENI	I3K547	I3K547_ORENI	LOC100692805	107	Oreochromis niloticus	3:Protein inferred from homology	Thioredoxin	1	999	4	25	2	25	ID											ID	ID						0	0	0	0	0	0	0	0	0	0	7	6	1	0	0	1	0	1
tr|A0A3S5GZH9|A0A3S5GZH9_ORENI	A0A3S5GZH9	A0A3S5GZH9_ORENI	Orni-DAB	248	Oreochromis niloticus	2:Experimental evidence at transcript level	MHC class II antigen beta chain	1	999	3	11	0	11	ID								ID		ID								0	0	0	0	0	0	0	0	0	0	0	0	3	3	2	2	0	0
tr|A0A669AXX6|A0A669AXX6_ORENI	A0A669AXX6	A0A669AXX6_ORENI	BCO2	576	Oreochromis niloticus	3:Protein inferred from homology	Carotenoid-cleaving dioxygenase, mitochondrial	1	9965	5	8	0	8	ID								ID		ID								0	0	0	0	0	0	0	0	0	0	0	1	2	1	1	2	0	0
tr|A0A669AYJ4|A0A669AYJ4_ORENI	A0A669AYJ4	A0A669AYJ4_ORENI	LOC100701144	332	Oreochromis niloticus	4:Protein predicted	Leucine-rich alpha-2-glycoprotein	1	999	3	11	11	11	ID								ID		ID								0	0	0	0	0	0	0	0	0	0	1	0	4	1	3	1	0	0
tr|A0A669B2G7|A0A669B2G7_ORENI	A0A669B2G7	A0A669B2G7_ORENI		335	Oreochromis niloticus	3:Protein inferred from homology	Cathepsin B	1	999	3	14	0	94	ID								ID		ID								0	0	0	0	0	0	0	0	0	0	0	1	3	2	1	2	0	0
tr|A0A669BBN0|A0A669BBN0_ORENI	A0A669BBN0	A0A669BBN0_ORENI		747	Oreochromis niloticus	4:Protein predicted	von Willebrand factor A domain containing 5A	1	999	10	20	0	99	ID								ID		ID								0	0	0	0	0	0	0	0	0	0	2	0	4	3	4	2	1	1
tr|A0A669BIK7|A0A669BIK7_ORENI	A0A669BIK7	A0A669BIK7_ORENI		369	Oreochromis niloticus	4:Protein predicted	Ig-like domain-containing protein	1	999	1	9	0	9	ID								ID		ID								0	0	0	0	0	0	0	0	0	0	1	1	2	1	2	2	0	0
tr|A0A669E7K5|A0A669E7K5_ORENI	A0A669E7K5	A0A669E7K5_ORENI		114	Oreochromis niloticus	3:Protein inferred from homology	Large ribosomal subunit protein P2	9999	999	2	13	0	13	ID								ID		ID								0	0	0	0	0	0	0	0	0	2	1	1	3	2	1	2	1	0
tr|I3IUX1|I3IUX1_ORENI	I3IUX1	I3IUX1_ORENI	LOC102077969	251	Oreochromis niloticus	3:Protein inferred from homology	Cationic trypsin	1	999	1	12	12	12	ID								ID		ID								0	0	0	0	0	0	0	0	0	0	0	0	2	2	5	3	0	0
tr|I3JCJ1|I3JCJ1_ORENI	I3JCJ1	I3JCJ1_ORENI	SLC16A2	564	Oreochromis niloticus	4:Protein predicted	Solute carrier family 16 member 2	1	9981	3	6	6	6	ID								ID		ID								0	0	0	0	0	0	0	0	0	0	0	0	2	1	2	1	0	0
tr|I3KBA8|I3KBA8_ORENI	I3KBA8	I3KBA8_ORENI	serping1	653	Oreochromis niloticus	3:Protein inferred from homology	Ig-like domain-containing protein	1	999	14	25	25	118	ID								ID	ID	ID								0	0	0	0	0	0	0	0	0	1	1	1	5	3	3	4	4	2
tr|I3KCN5|I3KCN5_ORENI	I3KCN5	I3KCN5_ORENI	LOC100702874	318	Oreochromis niloticus	3:Protein inferred from homology	Calumenin-B	1	999	4	11	11	11	ID								ID		ID								0	0	0	0	0	1	1	0	0	0	1	1	2	1	2	1	0	0
tr|I3KUV3|I3KUV3_ORENI	I3KUV3	I3KUV3_ORENI	LOC100701303	312	Oreochromis niloticus	4:Protein predicted	1-phosphatidylinositol phosphodiesterase	1	999	4	22	22	22	ID								ID		ID								0	0	0	0	0	0	0	0	0	0	0	0	6	3	4	6	0	0
tr|I3KVV2|I3KVV2_ORENI	I3KVV2	I3KVV2_ORENI	LOC100697106	217	Oreochromis niloticus	4:Protein predicted	proteasome endopeptidase complex	1	999	2	8	2	8	ID								ID		ID								0	0	0	0	0	0	0	0	0	0	0	0	3	1	3	0	0	1
sp|P61626|LYSC_HUMAN	P61626	LYSC_HUMAN	LYZ	148	Homo sapiens	1:Experimental evidence at protein level	Lysozyme C	1	999	3	5	5	5	ID										ID								0	0	0	0	0	2	0	0	0	0	0	0	0	0	1	2	0	0
tr|A0A3S7VHW8|A0A3S7VHW8_ORENI	A0A3S7VHW8	A0A3S7VHW8_ORENI	Orni-DAB	251	Oreochromis niloticus	2:Experimental evidence at transcript level	MHC class II antigen beta chain	1	999	1	4	4	4	ID										ID								0	0	0	0	0	0	0	0	0	0	0	0	0	0	2	1	0	1
tr|A0A669AX88|A0A669AX88_ORENI	A0A669AX88	A0A669AX88_ORENI		113	Oreochromis niloticus	4:Protein predicted	C-type lectin domain-containing protein	1	999	1	12	12	12	ID										ID								0	0	0	0	0	0	1	1	0	0	1	1	1	0	3	2	0	1
tr|A0A669AYH9|A0A669AYH9_ORENI	A0A669AYH9	A0A669AYH9_ORENI		375	Oreochromis niloticus	3:Protein inferred from homology	Ig-like domain-containing protein	1	9988	4	10	0	10	ID										ID								0	0	0	0	0	0	0	0	0	0	0	2	1	1	2	2	1	1
tr|A0A669B5K9|A0A669B5K9_ORENI	A0A669B5K9	A0A669B5K9_ORENI	LOC100699499	236	Oreochromis niloticus	4:Protein predicted	Trypsin	1	9989	1	5	0	5	ID										ID								0	0	0	0	0	0	0	0	0	0	0	1	0	0	2	1	0	0
tr|A0A669BMY3|A0A669BMY3_ORENI	A0A669BMY3	A0A669BMY3_ORENI	me3	566	Oreochromis niloticus	3:Protein inferred from homology	Malic enzyme	1	999	7	7	0	15	ID										ID								0	0	0	0	0	1	0	0	0	2	0	0	0	0	2	1	0	0
tr|A0A669BSE5|A0A669BSE5_ORENI	A0A669BSE5	A0A669BSE5_ORENI		4352	Oreochromis niloticus	4:Protein predicted	Mucin 5.3	1	9988	4	10	10	10	ID										ID								0	0	0	0	0	0	0	0	0	0	0	0	0	0	4	3	0	0
tr|A0A669C414|A0A669C414_ORENI	A0A669C414	A0A669C414_ORENI	LOC100701505	409	Oreochromis niloticus	4:Protein predicted	Keratin, type I cytoskeletal 18	7009	9943	1	6	0	6	ID										ID								0	1	0	1	0	0	0	0	0	1	0	0	0	0	2	1	0	0
tr|A0A669CDJ4|A0A669CDJ4_ORENI	A0A669CDJ4	A0A669CDJ4_ORENI	LOC109194266	371	Oreochromis niloticus	3:Protein inferred from homology	Nectin-4	9901	9979	2	4	0	4	ID										ID								0	0	0	0	0	0	0	0	0	0	0	0	0	0	1	2	0	0
tr|A0A669D1L4|A0A669D1L4_ORENI	A0A669D1L4	A0A669D1L4_ORENI	LGALS4	293	Oreochromis niloticus	4:Protein predicted	Galectin	1	999	3	12	0	12	ID										ID								0	0	0	0	0	0	0	0	0	0	1	1	0	0	1	3	0	0
tr|A0A669D2M2|A0A669D2M2_ORENI	A0A669D2M2	A0A669D2M2_ORENI	LOC100705087	340	Oreochromis niloticus	3:Protein inferred from homology	Cathepsin L1-like	9181	9988	1	7	0	7	ID										ID								0	0	0	0	0	0	0	0	0	0	1	1	1	1	1	2	0	0
tr|A0A669D553|A0A669D553_ORENI	A0A669D553	A0A669D553_ORENI		210	Oreochromis niloticus	4:Protein predicted	Ig-like domain-containing protein	9977	999	3	4	4	29	ID										ID								0	0	0	0	0	0	0	0	0	0	0	0	1	0	1	2	0	0
tr|A0A669D8A8|A0A669D8A8_ORENI	A0A669D8A8	A0A669D8A8_ORENI	LOC100694370	573	Oreochromis niloticus	4:Protein predicted	Cartilage acidic protein 1	1	9985	5	12	0	12	ID										ID								0	0	0	0	0	0	0	0	0	0	1	0	1	1	1	2	0	0
tr|A0A669DI88|A0A669DI88_ORENI	A0A669DI88	A0A669DI88_ORENI		1708	Oreochromis niloticus	3:Protein inferred from homology	P-type domain-containing protein	9844	999	75	4	0	3878	ID										ID								0	0	0	0	0	0	0	0	0	0	0	0	0	0	2	2	0	0
tr|A0A669EGX5|A0A669EGX5_ORENI	A0A669EGX5	A0A669EGX5_ORENI	serpini1	406	Oreochromis niloticus	3:Protein inferred from homology	Serpin family I member 1	9306	999	1	6	0	6	ID										ID								0	0	0	0	0	0	0	0	0	0	0	0	1	1	2	2	0	0
tr|G8GTQ8|G8GTQ8_ORENI	G8GTQ8	G8GTQ8_ORENI	Orni-DAB	249	Oreochromis niloticus	2:Experimental evidence at transcript level	MHC class II antigen	1	999	3	9	4	9	ID										ID								0	0	0	0	0	0	0	0	0	0	1	1	0	0	3	3	0	0
tr|I3IY63|I3IY63_ORENI	I3IY63	I3IY63_ORENI	LOC100706133	583	Oreochromis niloticus	4:Protein predicted	Transmembrane protein 87A	1	999	2	5	0	5	ID										ID								0	0	0	0	0	0	0	0	0	0	0	0	1	1	2	1	0	0
tr|I3JUN7|I3JUN7_ORENI	I3JUN7	I3JUN7_ORENI		81	Oreochromis niloticus	3:Protein inferred from homology	LSM6 homolog, U6 small nuclear RNA and mRNA degradation associated	1	9974	3	10	10	10	ID										ID								0	0	0	0	0	0	0	0	0	0	1	1	0	1	1	2	1	0
tr|I3KZX7|I3KZX7_ORENI	I3KZX7	I3KZX7_ORENI		163	Oreochromis niloticus	4:Protein predicted	C-type lectin domain-containing protein	1	999	2	5	5	5	ID										ID								0	0	0	0	0	0	0	0	0	0	0	0	0	0	3	2	0	0
tr|A0A669F994|A0A669F994_ORENI	A0A669F994	A0A669F994_ORENI	LOC100705942	319	Oreochromis niloticus	4:Protein predicted	Haptoglobin	1	999	6	30	30	30	ID								ID	ID	ID		ID						0	0	0	0	0	0	0	0	0	0	0	0	5	4	3	2	3	3
[truncated: 899 more rows]
[truncated: 12 more columns]
